# Supplementary material for: N-Homocysteinylation of HMGB1/2 Promotes Corpus Cavernosum Endothelial Senescence in Erectile Dysfunction
Source: Int J Biol Sci. 2025 Oct 20;21(15):6723–44. doi: 10.7150/ijbs.119514 (PMC12631104; doi:10.7150/ijbs.119514)
Supplement: Supplementary file 1 — Supplementary figures and tables, data. [file ijbsv21p6723s1.zip]

Archive with 6 entries (5 files):
- Supplementary materials/
- Supplementary materials/Dataset S1 antibody-based K-Hcy proteomics.xlsx
- Supplementary materials/Dataset S2 chemoselective labeling-based K-Hcy proteomics.xlsx
- Supplementary materials/Dataset S3 HMGB1 and HMGB2 K-Hcy.xlsx
- Supplementary materials/Dataset S4 TurboID interactomes.xlsx
- Supplementary materials/Supplementary materials.pdf
