# Supplementary material for: N-Homocysteinylation of HMGB1/2 Promotes Corpus Cavernosum Endothelial Senescence in Erectile Dysfunction
Source: Int J Biol Sci. 2025 Oct 20;21(15):6723–44. doi: 10.7150/ijbs.119514 (PMC12631104; doi:10.7150/ijbs.119514)
Supplement: Supplementary file 1 — Supplementary figures and tables, data. [file ijbsv21p6723s1.zip › Supplementary materials/Dataset S1 antibody-based K-Hcy proteomics.xlsx]

## Sheet: Sheet1
Peptide Sequence	Modified Sequence	Prev AA	Next AA	Start	End	Peptide Length	Charges	Assigned Modifications	Protein	Protein ID	Entry Name	Gene	Protein Description	timsTOF_HT_LFQ_H0064241009_k_hcy_BD1_1_30056 Intensity
AAAAAAALQAKSDEK	AAAAAAALQAK[174.0463]SDEK	K	A	354	368	15	2	11K(174.0463)	sp|P36578|RL4_HUMAN	P36578	RL4_HUMAN	RPL4	Large ribosomal subunit protein uL4	14625.4
AAAASAAEAGIATTGTEDSDDALLKMTISQQEFGR	AAAASAAEAGIATTGTEDSDDALLK[174.0463]M[15.9949]TISQQEFGR	R	T	238	272	35	3	25K(174.0463),26M(15.9949)	sp|P55036|PSMD4_HUMAN	P55036	PSMD4_HUMAN	PSMD4	26S proteasome non-ATPase regulatory subunit 4	0
AAAYSKLGNYAGAVQDCER	AAAYSK[174.0463]LGNYAGAVQDC[57.0215]ER	R	A	132	150	19	3	17C(57.0215),6K(174.0463)	sp|O43765|SGTA_HUMAN	O43765	SGTA_HUMAN	SGTA	Small glutamine-rich tetratricopeptide repeat-containing protein alpha	8308.57
AAEEIGIKATHIK	AAEEIGIK[174.0463]ATHIK	K	L	59	71	13	3	8K(174.0463)	sp|P11586|C1TC_HUMAN	P11586	C1TC_HUMAN	MTHFD1	C-1-tetrahydrofolate synthase, cytoplasmic	0
AAEKLYLADPMKAR	AAEK[174.0463]LYLADPMKAR	R	V	13	26	14	3	4K(174.0463)	sp|P49458|SRP09_HUMAN	P49458	SRP09_HUMAN	SRP9	Signal recognition particle 9 kDa protein	0
AAFDDAIAELDTLSEESYK	AAFDDAIAELDTLSEESYK[174.0463]	K	D	197	215	19	2	19K(174.0463)	sp|P62258|1433E_HUMAN	P62258	1433E_HUMAN	YWHAE	14-3-3 protein epsilon	37718.6
AAGFKDPLLASGTDGVGTK	AAGFK[174.0463]DPLLASGTDGVGTK	K	L	481	499	19	3	5K(174.0463)	sp|P22102|PUR2_HUMAN	P22102	PUR2_HUMAN	GART	Trifunctional purine biosynthetic protein adenosine-3	7460.95
AAGVVLEMIREGKIAGR	AAGVVLEMIREGK[174.0463]IAGR	R	A	55	71	17	2,3	13K(174.0463)	sp|Q9Y230|RUVB2_HUMAN	Q9Y230	RUVB2_HUMAN	RUVBL2	RuvB-like 2	294542
AAGVVLEMIREGKIAGRAVLIAGQPGTGK	AAGVVLEMIREGK[174.0463]IAGRAVLIAGQPGTGK	R	T	55	83	29	4	13K(174.0463)	sp|Q9Y230|RUVB2_HUMAN	Q9Y230	RUVB2_HUMAN	RUVBL2	RuvB-like 2	22726.3
AAGVVLEMIREGKIAGR	AAGVVLEM[15.9949]IREGK[174.0463]IAGR	R	A	55	71	17	3	13K(174.0463),8M(15.9949)	sp|Q9Y230|RUVB2_HUMAN	Q9Y230	RUVB2_HUMAN	RUVBL2	RuvB-like 2	141421
AAIDWFDGKEFHGNIIK	AAIDWFDGK[174.0463]EFHGNIIK	K	V	298	314	17	3	9K(174.0463)	sp|Q92804|RBP56_HUMAN	Q92804	RBP56_HUMAN	TAF15	TATA-binding protein-associated factor 2N	60831.5
AAIDWFDGKEFSGNPIK	AAIDWFDGK[174.0463]EFSGNPIK	K	V	349	365	17	2,3	9K(174.0463)	sp|P35637|FUS_HUMAN	P35637	FUS_HUMAN	FUS	RNA-binding protein FUS	184146
AAIVEKLSSLPFQK	AAIVEK[174.0463]LSSLPFQK	K	I	50	63	14	2	6K(174.0463)	sp|P61970|NTF2_HUMAN	P61970	NTF2_HUMAN	NUTF2	Nuclear transport factor 2	20427.2
AAKLEILQQQLQVANEAR	AAK[174.0463]LEILQQQLQVANEAR	K	D	614	631	18	3	3K(174.0463)	sp|Q14980|NUMA1_HUMAN	Q14980	NUMA1_HUMAN	NUMA1	Nuclear mitotic apparatus protein 1	6737.26
AALEELVKLQGER	AALEELVK[174.0463]LQGER	R	V	5	17	13	2	8K(174.0463)	sp|P12081|HARS1_HUMAN	P12081	HARS1_HUMAN	HARS1	Histidine--tRNA ligase, cytoplasmic	27293.3
AALSSFQKVLELEGEK	AALSSFQK[174.0463]VLELEGEK	K	G	49	64	16	2	8K(174.0463)	sp|P61201|CSN2_HUMAN	P61201	CSN2_HUMAN	COPS2	COP9 signalosome complex subunit 2	17034.8
AAQASDLEKIHLDEK	AAQASDLEK[174.0463]IHLDEK	K	S	278	292	15	3	9K(174.0463)	sp|P37837|TALDO_HUMAN	P37837	TALDO_HUMAN	TALDO1	Transaldolase	26904.4
AAQEEYVK	AAQEEYVK[174.0463]	K	R	323	330	8	2	8K(174.0463)	sp|P04075|ALDOA_HUMAN	P04075	ALDOA_HUMAN	ALDOA	Fructose-bisphosphate aldolase A	26026.3
AAQEEYVKR	AAQEEYVK[174.0463]R	K	A	323	331	9	2	8K(174.0463)	sp|P04075|ALDOA_HUMAN	P04075	ALDOA_HUMAN	ALDOA	Fructose-bisphosphate aldolase A	56871.3
AATLEGWKLYHDPNVNGGTELEPVEGNPYR	AATLEGWK[174.0463]LYHDPNVNGGTELEPVEGNPYR	R	R	375	404	30	3	8K(174.0463)	sp|P57740|NU107_HUMAN	P57740	NU107_HUMAN	NUP107	Nuclear pore complex protein Nup107	0
AAVATFLQSVQVPEFTPK	AAVATFLQSVQVPEFTPK[174.0463]	R	S	785	802	18	2	18K(174.0463)	sp|P22314|UBA1_HUMAN	P22314	UBA1_HUMAN	UBA1	Ubiquitin-like modifier-activating enzyme 1	50524.3
AAVATFLQSVQVPEFTPKSGVK	AAVATFLQSVQVPEFTPK[174.0463]SGVK	R	I	785	806	22	2,3	18K(174.0463)	sp|P22314|UBA1_HUMAN	P22314	UBA1_HUMAN	UBA1	Ubiquitin-like modifier-activating enzyme 1	52687.8
AAVAWEAGKPLSIEEIEVAPPK	AAVAWEAGK[174.0463]PLSIEEIEVAPPK	K	A	10	31	22	2,3	9K(174.0463)	sp|P11766|ADHX_HUMAN	P11766	ADHX_HUMAN	ADH5	Alcohol dehydrogenase class-3	57324.3
AAVEWFDGKDFQGSK	AAVEWFDGK[174.0463]DFQGSK	K	L	425	439	15	2	9K(174.0463)	sp|Q01844|EWS_HUMAN	Q01844	EWS_HUMAN	EWSR1	RNA-binding protein EWS	17191.4
AAVKGYLGPEQLPDCLK	AAVK[174.0463]GYLGPEQLPDC[57.0215]LK	K	G	75	91	17	2,3	15C(57.0215),4K(174.0463)	sp|P40926|MDHM_HUMAN	P40926	MDHM_HUMAN	MDH2	Malate dehydrogenase, mitochondrial	140053
AAVKGYLGPEQLPDCLKGCDVVVIPAGVPR	AAVK[174.0463]GYLGPEQLPDC[57.0215]LK[174.0463]GC[57.0215]DVVVIPAGVPR	K	K	75	104	30	3,4	15C(57.0215),17K(174.0463),19C(57.0215),4K(174.0463)	sp|P40926|MDHM_HUMAN	P40926	MDHM_HUMAN	MDH2	Malate dehydrogenase, mitochondrial	68743.1
AAWEAGKFGNEVIPVTVTVK	AAWEAGK[174.0463]FGNEVIPVTVTVK	K	G	224	243	20	2,3	7K(174.0463)	sp|P24752|THIL_HUMAN	P24752	THIL_HUMAN	ACAT1	Acetyl-CoA acetyltransferase, mitochondrial	75437.6
AAWEAGKFGNEVIPVTVTVKGQPDVVVK	AAWEAGK[174.0463]FGNEVIPVTVTVK[174.0463]GQPDVVVK	K	E	224	251	28	3	20K(174.0463),7K(174.0463)	sp|P24752|THIL_HUMAN	P24752	THIL_HUMAN	ACAT1	Acetyl-CoA acetyltransferase, mitochondrial	0
ADAVWNKIQEENVIPR	ADAVWNK[174.0463]IQEENVIPR	R	E	974	989	16	2,3	7K(174.0463)	sp|P42704|LPPRC_HUMAN	P42704	LPPRC_HUMAN	LRPPRC	Leucine-rich PPR motif-containing protein, mitochondrial	26362.9
ADDGRPFPQVIK	ADDGRPFPQVIK[174.0463]	K	S	88	99	12	3	12K(174.0463)	sp|P04075|ALDOA_HUMAN	P04075	ALDOA_HUMAN	ALDOA	Fructose-bisphosphate aldolase A	21620.5
ADEASELACPTPKEDGLAQQQTQLNLR	ADEASELAC[57.0215]PTPK[174.0463]EDGLAQQQTQLNLR	K	S	2194	2220	27	3	13K(174.0463),9C(57.0215)	sp|P49327|FAS_HUMAN	P49327	FAS_HUMAN	FASN	Fatty acid synthase	14167.1
ADFQKVLQLYPNNK	ADFQK[174.0463]VLQLYPNNK	R	A	374	387	14	2,3	5K(174.0463)	sp|Q02790|FKBP4_HUMAN	Q02790	FKBP4_HUMAN	FKBP4	Peptidyl-prolyl cis-trans isomerase FKBP4	15869.1
ADGIVSKNF	ADGIVSK[174.0463]NF	K	-	75	83	9	2	7K(174.0463)	sp|P63220|RS21_HUMAN	P63220	RS21_HUMAN	RPS21	Small ribosomal subunit protein eS21	142606
ADGYVLEGK	ADGYVLEGK[174.0463]	R	E	185	193	9	2	9K(174.0463)	sp|P62241|RS8_HUMAN	P62241	RS8_HUMAN	RPS8	Small ribosomal subunit protein eS8	8965.8
ADGYVLEGKELEFYLR	ADGYVLEGK[174.0463]ELEFYLR	R	K	185	200	16	2,3	9K(174.0463)	sp|P62241|RS8_HUMAN	P62241	RS8_HUMAN	RPS8	Small ribosomal subunit protein eS8	180972
ADIDLTKR	ADIDLTK[174.0463]R	K	A	48	55	8	2	7K(174.0463)	sp|P62269|RS18_HUMAN	P62269	RS18_HUMAN	RPS18	Small ribosomal subunit protein uS13	7746.21
ADINTKWAATR	ADINTK[174.0463]WAATR	K	W	80	90	11	2	6K(174.0463)	sp|P50914|RL14_HUMAN	P50914	RL14_HUMAN	RPL14	Large ribosomal subunit protein eL14	18017.6
ADKDYHFK	ADKDYHFK[174.0463]	K	V	25	32	8	2	8K(174.0463)	sp|P06748|NPM_HUMAN	P06748	NPM_HUMAN	NPM1	Nucleophosmin	40885.9
ADKDYHFKVDNDENEHQLSLR	ADKDYHFK[174.0463]VDNDENEHQLSLR	K	T	25	45	21	4,5	8K(174.0463)	sp|P06748|NPM_HUMAN	P06748	NPM_HUMAN	NPM1	Nucleophosmin	87741
ADKDYHFK	ADK[174.0463]DYHFK	K	V	25	32	8	2	3K(174.0463)	sp|P06748|NPM_HUMAN	P06748	NPM_HUMAN	NPM1	Nucleophosmin	30696.4
ADKDYHFKVDNDENEHQLSLR	ADK[174.0463]DYHFK[174.0463]VDNDENEHQLSLR	K	T	25	45	21	4	3K(174.0463),8K(174.0463)	sp|P06748|NPM_HUMAN	P06748	NPM_HUMAN	NPM1	Nucleophosmin	34391.6
ADLAAVEAKVNR	ADLAAVEAK[174.0463]VNR	K	S	3463	3474	12	2	9K(174.0463)	sp|Q14204|DYHC1_HUMAN	Q14204	DYHC1_HUMAN	DYNC1H1	Cytoplasmic dynein 1 heavy chain 1	28700.2
ADLATDQKEALLELLR	ADLATDQK[174.0463]EALLELLR	K	L	391	406	16	3	8K(174.0463)	sp|Q13895|BYST_HUMAN	Q13895	BYST_HUMAN	BYSL	Bystin	5792.21
ADLEKAWVQR	ADLEK[174.0463]AWVQR	R	R	1428	1437	10	2	5K(174.0463)	sp|Q13813|SPTN1_HUMAN	Q13813	SPTN1_HUMAN	SPTAN1	Spectrin alpha chain, non-erythrocytic 1	8918.73
ADLGKIVLTNPVCTEVGEK	ADLGK[174.0463]IVLTNPVC[57.0215]TEVGEK	K	I	422	440	19	2,3	13C(57.0215),5K(174.0463)	sp|P41091|IF2G_HUMAN	P41091	IF2G_HUMAN	EIF2S3	Eukaryotic translation initiation factor 2 subunit 3	26448.2
ADLINNLGTIAKSGTK	ADLINNLGTIAKSGTK[174.0463]	K	A	101	116	16	2	16K(174.0463)	sp|P07900|HS90A_HUMAN	P07900	HS90A_HUMAN	HSP90AA1	Heat shock protein HSP 90-alpha	134381
ADLINNLGTIAK	ADLINNLGTIAK[174.0463]	K	S	101	112	12	2	12K(174.0463)	sp|P07900|HS90A_HUMAN	P07900	HS90A_HUMAN	HSP90AA1	Heat shock protein HSP 90-alpha	115511
ADLINNLGTIAKSGTK	ADLINNLGTIAK[174.0463]SGTK	K	A	101	116	16	2,3	12K(174.0463)	sp|P07900|HS90A_HUMAN	P07900	HS90A_HUMAN	HSP90AA1	Heat shock protein HSP 90-alpha	285190
ADSVGKLVTVR	ADSVGK[174.0463]LVTVR	R	G	154	164	11	2	6K(174.0463)	sp|P33993|MCM7_HUMAN	P33993	MCM7_HUMAN	MCM7	DNA replication licensing factor MCM7	21475.8
ADVIKAAHLCAEAALR	ADVIK[174.0463]AAHLC[57.0215]AEAALR	K	L	140	155	16	2,3	10C(57.0215),5K(174.0463)	sp|Q9UQ80|PA2G4_HUMAN	Q9UQ80	PA2G4_HUMAN	PA2G4	Proliferation-associated protein 2G4	51268
ADVILKYNADEAR	ADVILK[174.0463]YNADEAR	K	S	89	101	13	2,3	6K(174.0463)	sp|O14602|IF1AY_HUMAN	O14602	IF1AY_HUMAN	EIF1AY	Eukaryotic translation initiation factor 1A, Y-chromosomal	20641.9
ADVVESWIGEKENSLK	ADVVESWIGEK[174.0463]ENSLK	K	T	1985	2000	16	2	11K(174.0463)	sp|Q13813|SPTN1_HUMAN	Q13813	SPTN1_HUMAN	SPTAN1	Spectrin alpha chain, non-erythrocytic 1	12286.1
ADVVPKTAENFR	ADVVPK[174.0463]TAENFR	K	A	68	79	12	2	6K(174.0463)	sp|P30405|PPIF_HUMAN	P30405	PPIF_HUMAN	PPIF	Peptidyl-prolyl cis-trans isomerase F, mitochondrial	10985.2
AEAIKALVKPK	AEAIK[174.0463]ALVKPK	R	E	69	79	11	2	5K(174.0463)	sp|P47914|RL29_HUMAN	P47914	RL29_HUMAN	RPL29	Large ribosomal subunit protein eL29	8091.76
AEATLKLLQAQGVEVPSK	AEATLK[174.0463]LLQAQGVEVPSK	R	D	419	436	18	2,3	6K(174.0463)	sp|O60841|IF2P_HUMAN	O60841	IF2P_HUMAN	EIF5B	Eukaryotic translation initiation factor 5B	82291.9
AEDNADTLALVFEAPNQEK	AEDNADTLALVFEAPNQEK[174.0463]	R	V	92	110	19	2	19K(174.0463)	sp|P12004|PCNA_HUMAN	P12004	PCNA_HUMAN	PCNA	Proliferating cell nuclear antigen	33069.4
AEDNFEDIITKPPVR	AEDNFEDIITK[174.0463]PPVR	K	K	345	359	15	3	11K(174.0463)	sp|Q9Y6G9|DC1L1_HUMAN	Q9Y6G9	DC1L1_HUMAN	DYNC1LI1	Cytoplasmic dynein 1 light intermediate chain 1	0
AEEFKKLNCQVIGASVDSHFCHLAWVNTPK	AEEFK[174.0463]K[174.0463]LNC[57.0215]QVIGASVDSHFC[57.0215]HLAWVNTPK	R	K	63	92	30	4,5	21C(57.0215),5K(174.0463),6K(174.0463),9C(57.0215)	sp|Q06830|PRDX1_HUMAN	Q06830	PRDX1_HUMAN	PRDX1	Peroxiredoxin-1	27078.9
AEEILEKGLK	AEEILEK[174.0463]GLK	K	V	79	88	10	2	7K(174.0463)	sp|P62913|RL11_HUMAN	P62913	RL11_HUMAN	RPL11	Large ribosomal subunit protein uL5	83168.5
AEGSDVANAVLDGADCIMLSGETAKGDYPLEAVR	AEGSDVANAVLDGADC[57.0215]IMLSGETAK[174.0463]GDYPLEAVR	R	M	343	376	34	3	16C(57.0215),25K(174.0463)	sp|P14618|KPYM_HUMAN	P14618	KPYM_HUMAN	PKM	Pyruvate kinase PKM	69703.5
AEGTFPGKI	AEGTFPGK[174.0463]I	R	-	78	86	9	2	8K(174.0463)	sp|P14854|CX6B1_HUMAN	P14854	CX6B1_HUMAN	COX6B1	Cytochrome c oxidase subunit 6B1	19393.4
AELLDNEKPAAVVAPITTGYTVK	AELLDNEK[174.0463]PAAVVAPITTGYTVK	K	I	52	74	23	3	8K(174.0463)	sp|Q9HB71|CYBP_HUMAN	Q9HB71	CYBP_HUMAN	CACYBP	Calcyclin-binding protein	42720.9
AELLKTLAAFGK	AELLK[174.0463]TLAAFGK	K	S	644	655	12	2,3	5K(174.0463)	sp|Q92621|NU205_HUMAN	Q92621	NU205_HUMAN	NUP205	Nuclear pore complex protein Nup205	133247
AENGKLVINGNPITIFQER	AENGK[174.0463]LVINGNPITIFQER	K	D	62	80	19	2,3	5K(174.0463)	sp|P04406|G3P_HUMAN	P04406	G3P_HUMAN	GAPDH	Glyceraldehyde-3-phosphate dehydrogenase	725383
AEPAKIEAFR	AEPAK[174.0463]IEAFR	K	A	142	151	10	2	5K(174.0463)	sp|P00558|PGK1_HUMAN	P00558	PGK1_HUMAN	PGK1	Phosphoglycerate kinase 1	71248.8
AEVEGKDLPEHAVLK	AEVEGK[174.0463]DLPEHAVLK	K	M	621	635	15	3	6K(174.0463)	sp|Q00839|HNRPU_HUMAN	Q00839	HNRPU_HUMAN	HNRNPU	Heterogeneous nuclear ribonucleoprotein U	33868.2
AEVVDEIAAKLGLR	AEVVDEIAAK[174.0463]LGLR	K	K	293	306	14	2	10K(174.0463)	sp|Q8TAT6|NPL4_HUMAN	Q8TAT6	NPL4_HUMAN	NPLOC4	Nuclear protein localization protein 4 homolog	20405.7
AEWQVYKEEISR	AEWQVYK[174.0463]EEISR	R	F	105	116	12	2	7K(174.0463)	sp|Q00059|TFAM_HUMAN	Q00059	TFAM_HUMAN	TFAM	Transcription factor A, mitochondrial	38285.3
AFDQGADAIYDHINEGKLWK	AFDQGADAIYDHINEGK[174.0463]LWK	R	H	35	54	20	3	17K(174.0463)	sp|Q9UDW1|QCR9_HUMAN	Q9UDW1	QCR9_HUMAN	UQCR10	Cytochrome b-c1 complex subunit 9	36910.3
AFDSAVAKALEHHR	AFDSAVAK[174.0463]ALEHHR	R	S	444	457	14	3	8K(174.0463)	sp|Q16891|MIC60_HUMAN	Q16891	MIC60_HUMAN	IMMT	MICOS complex subunit MIC60	0
AFELQKSAFSEEVNIK	AFELQK[174.0463]SAFSEEVNIK	R	T	218	233	16	3	6K(174.0463)	sp|Q14254|FLOT2_HUMAN	Q14254	FLOT2_HUMAN	FLOT2	Flotillin-2	0
AFEVSENGNLVVSGK	AFEVSENGNLVVSGK[174.0463]	R	V	943	957	15	2	15K(174.0463)	sp|P49327|FAS_HUMAN	P49327	FAS_HUMAN	FASN	Fatty acid synthase	1.21633e+06
AFEVSENGNLVVSGKVYQWDDPDPR	AFEVSENGNLVVSGK[174.0463]VYQWDDPDPR	R	L	943	967	25	2,3	15K(174.0463)	sp|P49327|FAS_HUMAN	P49327	FAS_HUMAN	FASN	Fatty acid synthase	1.35859e+06
AFGFSHLEALLDDSKELQR	AFGFSHLEALLDDSK[174.0463]ELQR	R	F	95	113	19	3	15K(174.0463)	sp|Q96FW1|OTUB1_HUMAN	Q96FW1	OTUB1_HUMAN	OTUB1	Ubiquitin thioesterase OTUB1	26671.3
AFLADPSAFVAAAPVAAATTAAPAAAAAPAK	AFLADPSAFVAAAPVAAATTAAPAAAAAPAK[174.0463]	K	V	267	297	31	3	31K(174.0463)	sp|P05388|RLA0_HUMAN	P05388	RLA0_HUMAN	RPLP0	Large ribosomal subunit protein uL10	15189.8
AFLASPEYVNLPINGNGK	AFLASPEYVNLPINGNGK[174.0463]	K	Q	192	209	18	2	18K(174.0463)	sp|P09211|GSTP1_HUMAN	P09211	GSTP1_HUMAN	GSTP1	Glutathione S-transferase P	69063.2
AFLASPEYVNLPINGNGKQ	AFLASPEYVNLPINGNGK[174.0463]Q	K	-	192	210	19	2	18K(174.0463)	sp|P09211|GSTP1_HUMAN	P09211	GSTP1_HUMAN	GSTP1	Glutathione S-transferase P	53978.2
AFLFVNKGLNTDELGQK	AFLFVNK[174.0463]GLNTDELGQK	K	E	23	39	17	3	7K(174.0463)	sp|Q8N0X7|SPART_HUMAN	Q8N0X7	SPART_HUMAN	SPART	Spartin	7304.47
AFLIEEQKIVVK	AFLIEEQK[174.0463]IVVK	R	V	94	105	12	2	8K(174.0463)	sp|P49207|RL34_HUMAN	P49207	RL34_HUMAN	RPL34	Large ribosomal subunit protein eL34	33327.4
AFQYVETHGEVCPANWTPDSPTIKPSPAASK	AFQYVETHGEVC[57.0215]PANWTPDSPTIK[174.0463]PSPAASK	K	E	218	248	31	3	12C(57.0215),24K(174.0463)	sp|P30048|PRDX3_HUMAN	P30048	PRDX3_HUMAN	PRDX3	Thioredoxin-dependent peroxide reductase, mitochondrial	25270.1
AFSVFLFNTENKLLLQQR	AFSVFLFNTENK[174.0463]LLLQQR	R	S	53	70	18	2,3	12K(174.0463)	sp|Q13907|IDI1_HUMAN	Q13907	IDI1_HUMAN	IDI1	Isopentenyl-diphosphate Delta-isomerase 1	65051.1
AFTKELDQWVEQLNECK	AFTK[174.0463]ELDQWVEQLNEC[57.0215]K	K	Q	5	21	17	2	16C(57.0215),4K(174.0463)	sp|P62714|PP2AB_HUMAN	P62714	PP2AB_HUMAN	PPP2CB	Serine/threonine-protein phosphatase 2A catalytic subunit beta isoform	26532.5
AFVDFLSDEIKEER	AFVDFLSDEIK[174.0463]EER	K	K	81	94	14	2,3	11K(174.0463)	sp|Q07021|C1QBP_HUMAN	Q07021	C1QBP_HUMAN	C1QBP	Complement component 1 Q subcomponent-binding protein, mitochondrial	319683
AGAIAPCEVTVPAQNTGLGPEKTSFFQALGITTK	AGAIAPC[57.0215]EVTVPAQNTGLGPEK[174.0463]TSFFQALGITTK	R	I	113	146	34	3	22K(174.0463),7C(57.0215)	sp|P05388|RLA0_HUMAN	P05388	RLA0_HUMAN	RPLP0	Large ribosomal subunit protein uL10	180559
AGAISASGPELQGAGHSK	AGAISASGPELQGAGHSK[174.0463]	R	L	226	243	18	3	18K(174.0463)	sp|Q09666|AHNK_HUMAN	Q09666	AHNK_HUMAN	AHNAK	Neuroblast differentiation-associated protein AHNAK	0
AGCDEIWEKICQVQGK	AGC[57.0215]DEIWEK[174.0463]IC[57.0215]QVQGK	K	D	88	103	16	2,3	11C(57.0215),3C(57.0215),9K(174.0463)	sp|Q5MIZ7|P4R3B_HUMAN	Q5MIZ7	P4R3B_HUMAN	PPP4R3B	Serine/threonine-protein phosphatase 4 regulatory subunit 3B	14253
AGGAAVVITEPEHTKER	AGGAAVVITEPEHTK[174.0463]ER	K	V	78	94	17	3	15K(174.0463)	sp|Q9P258|RCC2_HUMAN	Q9P258	RCC2_HUMAN	RCC2	Protein RCC2	4904.62
AGGKILTFDQLALDSPK	AGGK[174.0463]ILTFDQLALDSPK	R	G	116	132	17	2,3	4K(174.0463)	sp|Q07020|RL18_HUMAN	Q07020	RL18_HUMAN	RPL18	Large ribosomal subunit protein eL18	140201
AGGTGPGEEKQFLEVWEK	AGGTGPGEEK[174.0463]QFLEVWEK	K	N	109	126	18	3	10K(174.0463)	sp|P13798|ACPH_HUMAN	P13798	ACPH_HUMAN	APEH	Acylamino-acid-releasing enzyme	19166.5
AGNFYVPAEPKLAFVIR	AGNFYVPAEPK[174.0463]LAFVIR	K	I	78	94	17	2,3	11K(174.0463)	sp|P18124|RL7_HUMAN	P18124	RL7_HUMAN	RPL7	Large ribosomal subunit protein uL30	112411
AGPESDAQYQFTGIK	AGPESDAQYQFTGIK[174.0463]	M	K	2	16	15	2	15K(174.0463)	sp|Q96IX5|ATPMK_HUMAN	Q96IX5	ATPMK_HUMAN	ATP5MK	ATP synthase membrane subunit K, mitochondrial	17094.3
AGPVVTDNGNFILDWKFDR	AGPVVTDNGNFILDWK[174.0463]FDR	K	V	246	264	19	3	16K(174.0463)	sp|P49247|RPIA_HUMAN	P49247	RPIA_HUMAN	RPIA	Ribose-5-phosphate isomerase	10699.2
AGVNTVTTLVENK	AGVNTVTTLVENK[174.0463]	R	K	138	150	13	2	13K(174.0463)	sp|P62424|RL7A_HUMAN	P62424	RL7A_HUMAN	RPL7A	Large ribosomal subunit protein eL8	14539
AGVNTVTTLVENKK	AGVNTVTTLVENK[174.0463]K	R	A	138	151	14	2	13K(174.0463)	sp|P62424|RL7A_HUMAN	P62424	RL7A_HUMAN	RPL7A	Large ribosomal subunit protein eL8	7812.19
AGYPQYVSEILEKVTCER	AGYPQYVSEILEK[174.0463]VTC[57.0215]ER	K	R	315	332	18	2,3	13K(174.0463),16C(57.0215)	sp|P42704|LPPRC_HUMAN	P42704	LPPRC_HUMAN	LRPPRC	Leucine-rich PPR motif-containing protein, mitochondrial	46957.5
AHEILPNLVCCSAKNLR	AHEILPNLVC[57.0215]C[57.0215]SAK[174.0463]NLR	K	D	139	155	17	3	10C(57.0215),11C(57.0215),14K(174.0463)	sp|P50990|TCPQ_HUMAN	P50990	TCPQ_HUMAN	CCT8	T-complex protein 1 subunit theta	0
AHQVVEDGYEFFAK	AHQVVEDGYEFFAK[174.0463]	R	R	247	260	14	2,3	14K(174.0463)	sp|P36873|PP1G_HUMAN	P36873	PP1G_HUMAN	PPP1CC	Serine/threonine-protein phosphatase PP1-gamma catalytic subunit	27130
AIAGVSGFGYDHLILNVEWAKPSTN	AIAGVSGFGYDHLILNVEWAK[174.0463]PSTN	R	-	296	320	25	3	21K(174.0463)	sp|O75821|EIF3G_HUMAN	O75821	EIF3G_HUMAN	EIF3G	Eukaryotic translation initiation factor 3 subunit G	54379.1
AIDLFTDAIKLNPR	AIDLFTDAIK[174.0463]LNPR	K	L	133	146	14	2,3	10K(174.0463)	sp|P50502|F10A1_HUMAN	P50502	F10A1_HUMAN	ST13	Hsc70-interacting protein	80410.6
AIEENNNFSK	AIEENNNFSK[174.0463]	K	M	86	95	10	2	10K(174.0463)	sp|P16949|STMN1_HUMAN	P16949	STMN1_HUMAN	STMN1	Stathmin	0
AIEINPDSAQPYKWR	AIEINPDSAQPYK[174.0463]WR	R	G	174	188	15	2,3	13K(174.0463)	sp|P50502|F10A1_HUMAN	P50502	F10A1_HUMAN	ST13	Hsc70-interacting protein	66187.7
AIEKLAVEALSSLDGDLAGR	AIEK[174.0463]LAVEALSSLDGDLAGR	R	Y	153	172	20	2,3	4K(174.0463)	sp|P12277|KCRB_HUMAN	P12277	KCRB_HUMAN	CKB	Creatine kinase B-type	341422
AIEKNVLFSHLDDNER	AIEK[174.0463]NVLFSHLDDNER	K	S	131	146	16	3	4K(174.0463)	sp|P10644|KAP0_HUMAN	P10644	KAP0_HUMAN	PRKAR1A	cAMP-dependent protein kinase type I-alpha regulatory subunit	0
AIELLEKLQR	AIELLEK[174.0463]LQR	R	S	17	26	10	2	7K(174.0463)	sp|Q9NUP9|LIN7C_HUMAN	Q9NUP9	LIN7C_HUMAN	LIN7C	Protein lin-7 homolog C	37580.2
AIGDVFQKPYVSGEADAASR	AIGDVFQK[174.0463]PYVSGEADAASR	R	A	327	346	20	3	8K(174.0463)	sp|P49593|PPM1F_HUMAN	P49593	PPM1F_HUMAN	PPM1F	Protein phosphatase 1F	0
AIIDEFEQKLR	AIIDEFEQK[174.0463]LR	K	A	1280	1290	11	2	9K(174.0463)	sp|Q15021|CND1_HUMAN	Q15021	CND1_HUMAN	NCAPD2	Condensin complex subunit 1	24065
AIIVEFAQQGLNAALFYENKDPR	AIIVEFAQQGLNAALFYENK[174.0463]DPR	K	T	793	815	23	3	20K(174.0463)	sp|O60841|IF2P_HUMAN	O60841	IF2P_HUMAN	EIF5B	Eukaryotic translation initiation factor 5B	20795.1
AIKQVYEEEYGSSLEDDVVGDTSGYYQR	AIK[174.0463]QVYEEEYGSSLEDDVVGDTSGYYQR	R	M	124	151	28	3	3K(174.0463)	sp|P08758|ANXA5_HUMAN	P08758	ANXA5_HUMAN	ANXA5	Annexin A5	89869.7
AISHEHSPSDLEAHFVPLVKR	AISHEHSPSDLEAHFVPLVK[174.0463]R	R	L	114	134	21	4	20K(174.0463)	sp|P30153|2AAA_HUMAN	P30153	2AAA_HUMAN	PPP2R1A	Serine/threonine-protein phosphatase 2A 65 kDa regulatory subunit A alpha isoform	14778.8
AITIAGVPQSVTECVK	AITIAGVPQSVTEC[57.0215]VK[174.0463]	R	Q	145	160	16	2	14C(57.0215),16K(174.0463)	sp|Q15365|PCBP1_HUMAN	Q15365	PCBP1_HUMAN	PCBP1	Poly(rC)-binding protein 1	22617.6
AITVFSPDGHLFQVEYAQEAVKK	AITVFSPDGHLFQVEYAQEAVK[174.0463]K	R	G	6	28	23	3	22K(174.0463)	sp|O14818|PSA7_HUMAN	O14818	PSA7_HUMAN	PSMA7	Proteasome subunit alpha type-7	77989.2
AIVDALPPPCESACTVPTDVDKWFHHQK	AIVDALPPPC[57.0215]ESAC[57.0215]TVPTDVDK[174.0463]WFHHQK	R	N	261	288	28	4	10C(57.0215),14C(57.0215),22K(174.0463)	sp|Q15181|IPYR_HUMAN	Q15181	IPYR_HUMAN	PPA1	Inorganic pyrophosphatase	31004.9
AKALLIIVGNPLLLGHDPDWK	AK[174.0463]ALLIIVGNPLLLGHDPDWK	R	V	912	932	21	3	2K(174.0463)	sp|Q9HCE1|MOV10_HUMAN	Q9HCE1	MOV10_HUMAN	MOV10	Helicase MOV-10	0
AKDANNGNLQLR	AK[174.0463]DANNGNLQLR	K	N	286	297	12	2	2K(174.0463)	sp|P05455|LA_HUMAN	P05455	LA_HUMAN	SSB	Lupus La protein	9156.25
AKDPFAHLPK	AK[174.0463]DPFAHLPK	K	S	276	285	10	3	2K(174.0463)	sp|P26641|EF1G_HUMAN	P26641	EF1G_HUMAN	EEF1G	Elongation factor 1-gamma	41640.2
AKEALIAASETLK	AK[174.0463]EALIAASETLK	K	E	523	535	13	2	2K(174.0463)	sp|Q9NTJ3|SMC4_HUMAN	Q9NTJ3	SMC4_HUMAN	SMC4	Structural maintenance of chromosomes protein 4	26056.4
AKEDFLK	AK[174.0463]EDFLK	K	K	23	29	7	2	2K(174.0463)	sp|P17612|KAPCA_HUMAN	P17612	KAPCA_HUMAN	PRKACA	cAMP-dependent protein kinase catalytic subunit alpha	26021.9
AKEELIFHCGFR	AK[174.0463]EELIFHC[57.0215]GFR	K	R	610	621	12	3	2K(174.0463),9C(57.0215)	sp|Q2NL82|TSR1_HUMAN	Q2NL82	TSR1_HUMAN	TSR1	Pre-rRNA-processing protein TSR1 homolog	0
AKEFTNVYIK	AK[174.0463]EFTNVYIK	R	N	187	196	10	2	2K(174.0463)	sp|P11940|PABP1_HUMAN	P11940	PABP1_HUMAN	PABPC1	Polyadenylate-binding protein 1	11762.2
AKELDPTNMTYITNQAAVYFEK	AK[174.0463]ELDPTNMTYITNQAAVYFEK	K	G	251	272	22	3	2K(174.0463)	sp|P31948|STIP1_HUMAN	P31948	STIP1_HUMAN	STIP1	Stress-induced-phosphoprotein 1	53268.4
AKELDPTNMTYITNQAAVYFEK	AK[174.0463]ELDPTNM[15.9949]TYITNQAAVYFEK	K	G	251	272	22	3	2K(174.0463),9M(15.9949)	sp|P31948|STIP1_HUMAN	P31948	STIP1_HUMAN	STIP1	Stress-induced-phosphoprotein 1	0
AKFYPEDVSEELIQDITQR	AK[174.0463]FYPEDVSEELIQDITQR	R	L	82	100	19	3	2K(174.0463)	sp|P26038|MOES_HUMAN	P26038	MOES_HUMAN	MSN	Moesin	24848.6
AKIDDPTDSKPEDWDKPEHIPDPDAK	AK[174.0463]IDDPTDSKPEDWDKPEHIPDPDAK	R	K	223	248	26	5	2K(174.0463)	sp|P27797|CALR_HUMAN	P27797	CALR_HUMAN	CALR	Calreticulin	0
AKIELLGSYDPQK	AK[174.0463]IELLGSYDPQK	K	Q	112	124	13	2	2K(174.0463)	sp|P24666|PPAC_HUMAN	P24666	PPAC_HUMAN	ACP1	Low molecular weight phosphotyrosine protein phosphatase	11699.8
AKMQASIEK	AK[174.0463]MQASIEK	K	G	249	257	9	2	2K(174.0463)	sp|P06748|NPM_HUMAN	P06748	NPM_HUMAN	NPM1	Nucleophosmin	23139.8
AKWDAWNELK	AK[174.0463]WDAWNELK	K	G	54	63	10	2	2K(174.0463)	sp|P07108|ACBP_HUMAN	P07108	ACBP_HUMAN	DBI	Acyl-CoA-binding protein	34677.8
AKYIYDSAFHPDTGEK	AK[174.0463]YIYDSAFHPDTGEK	R	M	71	86	16	3	2K(174.0463)	sp|Q9H9B4|SFXN1_HUMAN	Q9H9B4	SFXN1_HUMAN	SFXN1	Sideroflexin-1	9808.95
AKYPDYEVTWANDGY	AK[174.0463]YPDYEVTWANDGY	K	-	111	125	15	2	2K(174.0463)	sp|Q9NRX4|PHP14_HUMAN	Q9NRX4	PHP14_HUMAN	PHPT1	14 kDa phosphohistidine phosphatase	46950.3
ALAAAGYDVEK	ALAAAGYDVEK[174.0463]	K	N	65	75	11	2	11K(174.0463)	sp|P10412|H14_HUMAN	P10412	H14_HUMAN	H1-4	Histone H1.4	81837.4
ALAAAGYDVEKNNSR	ALAAAGYDVEK[174.0463]NNSR	K	I	65	79	15	2,3	11K(174.0463)	sp|P10412|H14_HUMAN	P10412	H14_HUMAN	H1-4	Histone H1.4	301692
ALADDDFLTVTGKTVR	ALADDDFLTVTGK[174.0463]TVR	R	L	846	861	16	2	13K(174.0463)	sp|P33991|MCM4_HUMAN	P33991	MCM4_HUMAN	MCM4	DNA replication licensing factor MCM4	55729.9
ALAENSGVKANEVISKLYAVHQEGNK	ALAENSGVK[174.0463]ANEVISK[174.0463]LYAVHQEGNK	R	N	451	476	26	4	16K(174.0463),9K(174.0463)	sp|P50990|TCPQ_HUMAN	P50990	TCPQ_HUMAN	CCT8	T-complex protein 1 subunit theta	0
ALANSLACQGKYTPSGQAGAAASESLFVSNHAY	ALANSLAC[57.0215]QGK[174.0463]YTPSGQAGAAASESLFVSNHAY	R	-	332	364	33	3	11K(174.0463),8C(57.0215)	sp|P04075|ALDOA_HUMAN	P04075	ALDOA_HUMAN	ALDOA	Fructose-bisphosphate aldolase A	166476
ALANVNIGSLICNVGAGGPAPAAGAAPAGGPAPSTAAAPAEEKK	ALANVNIGSLIC[57.0215]NVGAGGPAPAAGAAPAGGPAPSTAAAPAEEK[174.0463]K	K	V	50	93	44	3	12C(57.0215),43K(174.0463)	sp|P05386|RLA1_HUMAN	P05386	RLA1_HUMAN	RPLP1	Large ribosomal subunit protein P1	49005.1
ALAPTWEQLALGLEHSETVK	ALAPTWEQLALGLEHSETVK[174.0463]	K	I	222	241	20	2	20K(174.0463)	sp|Q8NBS9|TXND5_HUMAN	Q8NBS9	TXND5_HUMAN	TXNDC5	Thioredoxin domain-containing protein 5	16777.6
ALAPTWEQLALGLEHSETVKIGK	ALAPTWEQLALGLEHSETVK[174.0463]IGK	K	V	222	244	23	3,4	20K(174.0463)	sp|Q8NBS9|TXND5_HUMAN	Q8NBS9	TXND5_HUMAN	TXNDC5	Thioredoxin domain-containing protein 5	25536
ALDEYYDKHFTEFVPLR	ALDEYYDK[174.0463]HFTEFVPLR	R	T	460	476	17	3	8K(174.0463)	sp|P38606|VATA_HUMAN	P38606	VATA_HUMAN	ATP6V1A	V-type proton ATPase catalytic subunit A	37963.7
ALDFIASKGVK	ALDFIASKGVK[174.0463]	K	L	115	125	11	2	11K(174.0463)	sp|O43707|ACTN4_HUMAN	O43707	ACTN4_HUMAN	ACTN4	Alpha-actinin-4	18636
ALDKLDGTEINGR	ALDK[174.0463]LDGTEINGR	R	N	162	174	13	2	4K(174.0463)	sp|Q13247|SRSF6_HUMAN	Q13247	SRSF6_HUMAN	SRSF6	Serine/arginine-rich splicing factor 6	4328.77
ALDVIQAGKEYVEHTVK	ALDVIQAGK[174.0463]EYVEHTVK	R	E	119	135	17	3	9K(174.0463)	sp|O75937|DNJC8_HUMAN	O75937	DNJC8_HUMAN	DNAJC8	DnaJ homolog subfamily C member 8	46600.5
ALEAVFGK	ALEAVFGK[174.0463]	K	Y	23	30	8	2	8K(174.0463)	sp|P38159|RBMX_HUMAN	P38159	RBMX_HUMAN	RBMX	RNA-binding motif protein, X chromosome	0
ALEAVFGKYGR	ALEAVFGK[174.0463]YGR	K	I	23	33	11	2	8K(174.0463)	sp|P38159|RBMX_HUMAN	P38159	RBMX_HUMAN	RBMX	RNA-binding motif protein, X chromosome	12481.5
ALEEALEAKEEFER	ALEEALEAK[174.0463]EEFER	R	Q	1491	1504	14	2	9K(174.0463)	sp|P35580|MYH10_HUMAN	P35580	MYH10_HUMAN	MYH10	Myosin-10	0
ALEEGLTPQEICDKYHIIHADIYR	ALEEGLTPQEIC[57.0215]DK[174.0463]YHIIHADIYR	K	W	322	345	24	4	12C(57.0215),14K(174.0463)	sp|P56192|SYMC_HUMAN	P56192	SYMC_HUMAN	MARS1	Methionine--tRNA ligase, cytoplasmic	21908.8
ALEHFTDLYDIK	ALEHFTDLYDIK[174.0463]	R	R	626	637	12	2	12K(174.0463)	sp|Q00610|CLH1_HUMAN	Q00610	CLH1_HUMAN	CLTC	Clathrin heavy chain 1	6004.81
ALEHFTDLYDIKR	ALEHFTDLYDIK[174.0463]R	R	A	626	638	13	3	12K(174.0463)	sp|Q00610|CLH1_HUMAN	Q00610	CLH1_HUMAN	CLTC	Clathrin heavy chain 1	69771.5
ALEKIDLK	ALEK[174.0463]IDLK	R	F	359	366	8	2	4K(174.0463)	sp|P39023|RL3_HUMAN	P39023	RL3_HUMAN	RPL3	Large ribosomal subunit protein uL3	26296.9
ALELDSNNEKGLFR	ALELDSNNEK[174.0463]GLFR	K	R	345	358	14	2,3	10K(174.0463)	sp|Q02790|FKBP4_HUMAN	Q02790	FKBP4_HUMAN	FKBP4	Peptidyl-prolyl cis-trans isomerase FKBP4	63734.5
ALELTGLK	ALELTGLK[174.0463]	K	V	363	370	8	2	8K(174.0463)	sp|P19338|NUCL_HUMAN	P19338	NUCL_HUMAN	NCL	Nucleolin	16610.7
ALELTGLKVFGNEIK	ALELTGLK[174.0463]VFGNEIK	K	L	363	377	15	2	8K(174.0463)	sp|P19338|NUCL_HUMAN	P19338	NUCL_HUMAN	NCL	Nucleolin	225872
ALESPERPFLAILGGAK	ALESPERPFLAILGGAK[174.0463]	K	V	200	216	17	3	17K(174.0463)	sp|P00558|PGK1_HUMAN	P00558	PGK1_HUMAN	PGK1	Phosphoglycerate kinase 1	13948.6
ALESPERPFLAILGGAKVADK	ALESPERPFLAILGGAK[174.0463]VADK	K	I	200	220	21	3	17K(174.0463)	sp|P00558|PGK1_HUMAN	P00558	PGK1_HUMAN	PGK1	Phosphoglycerate kinase 1	42111.7
ALEVIKPAHILQEK	ALEVIK[174.0463]PAHILQEK	K	E	533	546	14	3	6K(174.0463)	sp|Q14152|EIF3A_HUMAN	Q14152	EIF3A_HUMAN	EIF3A	Eukaryotic translation initiation factor 3 subunit A	6223.1
ALGDLISATKAAAGK	ALGDLISATKAAAGK[174.0463]	K	V	2090	2104	15	2	15K(174.0463)	sp|Q9Y490|TLN1_HUMAN	Q9Y490	TLN1_HUMAN	TLN1	Talin-1	7842.32
ALGQNPTNAEVLKVLGNPK	ALGQNPTNAEVLK[174.0463]VLGNPK	R	S	38	56	19	3	13K(174.0463)	sp|P60660|MYL6_HUMAN	P60660	MYL6_HUMAN	MYL6	Myosin light polypeptide 6	78688.5
ALKAVSDWIDEQEK	ALK[174.0463]AVSDWIDEQEK	R	G	41	54	14	2	3K(174.0463)	sp|Q12906|ILF3_HUMAN	Q12906	ILF3_HUMAN	ILF3	Interleukin enhancer-binding factor 3	8589.37
ALKDPNAFLFDHLLTLKPVK	ALK[174.0463]DPNAFLFDHLLTLKPVK	R	F	211	230	20	4	3K(174.0463)	sp|Q7L2H7|EIF3M_HUMAN	Q7L2H7	EIF3M_HUMAN	EIF3M	Eukaryotic translation initiation factor 3 subunit M	27237.4
ALKVLDNYLTSPLPEEVDETSAEDEGVSQR	ALK[174.0463]VLDNYLTSPLPEEVDETSAEDEGVSQR	K	K	136	165	30	3	3K(174.0463)	sp|O00299|CLIC1_HUMAN	O00299	CLIC1_HUMAN	CLIC1	Chloride intracellular channel protein 1	36440.5
ALLVTASQCQQPAENKLSDLLAPISEQIK	ALLVTASQC[57.0215]QQPAENK[174.0463]LSDLLAPISEQIK	R	E	85	113	29	3	16K(174.0463),9C(57.0215)	sp|Q01518|CAP1_HUMAN	Q01518	CAP1_HUMAN	CAP1	Adenylyl cyclase-associated protein 1	21570.2
ALPFWNEEIVPQIKEGK	ALPFWNEEIVPQIKEGK[174.0463]	R	R	163	179	17	2	17K(174.0463)	sp|P18669|PGAM1_HUMAN	P18669	PGAM1_HUMAN	PGAM1	Phosphoglycerate mutase 1	96435.2
ALPFWNEEIVPQIKEGK	ALPFWNEEIVPQIK[174.0463]EGK	R	R	163	179	17	2,3	14K(174.0463)	sp|P18669|PGAM1_HUMAN	P18669	PGAM1_HUMAN	PGAM1	Phosphoglycerate mutase 1	244936
ALPFWNEEIVPQIKEGKR	ALPFWNEEIVPQIK[174.0463]EGK[174.0463]R	R	V	163	180	18	3	14K(174.0463),17K(174.0463)	sp|P18669|PGAM1_HUMAN	P18669	PGAM1_HUMAN	PGAM1	Phosphoglycerate mutase 1	70456.8
ALPGQLKPFETLLSQNQGGK	ALPGQLK[174.0463]PFETLLSQNQGGK	K	T	122	141	20	2,3	7K(174.0463)	sp|P09211|GSTP1_HUMAN	P09211	GSTP1_HUMAN	GSTP1	Glutathione S-transferase P	427358
ALQEKVEIK	ALQEK[174.0463]VEIK	K	Q	661	669	9	2	5K(174.0463)	sp|P13010|XRCC5_HUMAN	P13010	XRCC5_HUMAN	XRCC5	X-ray repair cross-complementing protein 5	12580.2
ALQFLEEVK	ALQFLEEVK[174.0463]	K	V	130	138	9	2	9K(174.0463)	sp|P40227|TCPZ_HUMAN	P40227	TCPZ_HUMAN	CCT6A	T-complex protein 1 subunit zeta	15339.2
ALQFLEEVKVSR	ALQFLEEVK[174.0463]VSR	K	E	130	141	12	2,3	9K(174.0463)	sp|P40227|TCPZ_HUMAN	P40227	TCPZ_HUMAN	CCT6A	T-complex protein 1 subunit zeta	55246.8
ALSTGEKGFGYK	ALSTGEK[174.0463]GFGYK	R	G	38	49	12	2	7K(174.0463)	sp|P62937|PPIA_HUMAN	P62937	PPIA_HUMAN	PPIA	Peptidyl-prolyl cis-trans isomerase A	32627.1
ALSVETEKLLK	ALSVETEK[174.0463]LLK	K	Y	217	227	11	2	8K(174.0463)	sp|P10155|RO60_HUMAN	P10155	RO60_HUMAN	RO60	RNA-binding protein RO60	8023.83
ALSVGNIDDALQCYSEAIK	ALSVGNIDDALQC[57.0215]YSEAIK[174.0463]	K	L	14	32	19	2	13C(57.0215),19K(174.0463)	sp|P31948|STIP1_HUMAN	P31948	STIP1_HUMAN	STIP1	Stress-induced-phosphoprotein 1	49487.8
ALSVGNIDDALQCYSEAIKLDPHNHVLYSNR	ALSVGNIDDALQC[57.0215]YSEAIK[174.0463]LDPHNHVLYSNR	K	S	14	44	31	4	13C(57.0215),19K(174.0463)	sp|P31948|STIP1_HUMAN	P31948	STIP1_HUMAN	STIP1	Stress-induced-phosphoprotein 1	40455.8
ALTVPELTQQVFDAK	ALTVPELTQQVFDAK[174.0463]	R	N	283	297	15	2	15K(174.0463)	sp|P07437|TBB5_HUMAN	P07437	TBB5_HUMAN	TUBB	Tubulin beta chain	119133
ALVAYYQKYVDEASK	ALVAYYQK[174.0463]YVDEASK	K	K	91	105	15	2	8K(174.0463)	sp|P62249|RS16_HUMAN	P62249	RS16_HUMAN	RPS16	Small ribosomal subunit protein uS9	0
ALVDHENVISCPHLGASTKEAQSR	ALVDHENVISC[57.0215]PHLGASTK[174.0463]EAQSR	R	C	271	294	24	4	11C(57.0215),19K(174.0463)	sp|O43175|SERA_HUMAN	O43175	SERA_HUMAN	PHGDH	D-3-phosphoglycerate dehydrogenase	24527.6
ALVEFTNSPDCLSKCQLLLER	ALVEFTNSPDC[57.0215]LSK[174.0463]C[57.0215]QLLLER	K	G	33	53	21	3	11C(57.0215),14K(174.0463),15C(57.0215)	sp|Q9UIA9|XPO7_HUMAN	Q9UIA9	XPO7_HUMAN	XPO7	Exportin-7	37855.3
ALWCSEDKQILSADDK	ALWC[57.0215]SEDK[174.0463]QILSADDK	K	T	149	164	16	2	4C(57.0215),8K(174.0463)	sp|Q9Y3F4|STRAP_HUMAN	Q9Y3F4	STRAP_HUMAN	STRAP	Serine-threonine kinase receptor-associated protein	5541.53
AMKGLGTDEESILTLLTSR	AMK[174.0463]GLGTDEESILTLLTSR	K	S	27	45	19	2,3	3K(174.0463)	sp|P08758|ANXA5_HUMAN	P08758	ANXA5_HUMAN	ANXA5	Annexin A5	46164.9
ANCIDSTASAEAVFASEVKK	ANC[57.0215]IDSTASAEAVFASEVK[174.0463]K	K	M	266	285	20	3	19K(174.0463),3C(57.0215)	sp|P22087|FBRL_HUMAN	P22087	FBRL_HUMAN	FBL	rRNA 2'-O-methyltransferase fibrillarin	12503.1
ANEVISKLYAVHQEGNK	ANEVISK[174.0463]LYAVHQEGNK	K	N	460	476	17	3	7K(174.0463)	sp|P50990|TCPQ_HUMAN	P50990	TCPQ_HUMAN	CCT8	T-complex protein 1 subunit theta	146245
ANHEEVLAAGKQAAQK	ANHEEVLAAGK[174.0463]QAAQK	K	L	255	270	16	3	11K(174.0463)	sp|P00491|PNPH_HUMAN	P00491	PNPH_HUMAN	PNP	Purine nucleoside phosphorylase	27127.2
ANLEKAQAELVGTADEATR	ANLEK[174.0463]AQAELVGTADEATR	K	A	132	150	19	3	5K(174.0463)	sp|P30049|ATPD_HUMAN	P30049	ATPD_HUMAN	ATP5F1D	ATP synthase subunit delta, mitochondrial	10589.7
ANPFGGASHAKGIVLEK	ANPFGGASHAK[174.0463]GIVLEK	K	V	38	54	17	3	11K(174.0463)	sp|P62266|RS23_HUMAN	P62266	RS23_HUMAN	RPS23	Small ribosomal subunit protein uS12	17975.4
ANTFVAELKGLDPAR	ANTFVAELK[174.0463]GLDPAR	R	V	177	191	15	2	9K(174.0463)	sp|P40926|MDHM_HUMAN	P40926	MDHM_HUMAN	MDH2	Malate dehydrogenase, mitochondrial	193899
APAEILNGKEISAQIR	APAEILNGK[174.0463]EISAQIR	M	A	2	17	16	2,3	9K(174.0463)	sp|P11586|C1TC_HUMAN	P11586	C1TC_HUMAN	MTHFD1	C-1-tetrahydrofolate synthase, cytoplasmic	21696.4
APFDLFENK	APFDLFENK[174.0463]	R	K	339	347	9	2	9K(174.0463)	sp|P08238|HS90B_HUMAN	P08238	HS90B_HUMAN	HSP90AB1	Heat shock protein HSP 90-beta	79801.2
APFDLFENKK	APFDLFENK[174.0463]K	R	K	339	348	10	2,3	9K(174.0463)	sp|P08238|HS90B_HUMAN	P08238	HS90B_HUMAN	HSP90AB1	Heat shock protein HSP 90-beta	68565.7
APFDLFENKK	APFDLFENK[174.0463]K[174.0463]	R	K	339	348	10	2	10K(174.0463),9K(174.0463)	sp|P08238|HS90B_HUMAN	P08238	HS90B_HUMAN	HSP90AB1	Heat shock protein HSP 90-beta	20328
APIDHGLEQLETWFTAGAK	APIDHGLEQLETWFTAGAK[174.0463]	R	L	249	267	19	3	19K(174.0463)	sp|P52630|STAT2_HUMAN	P52630	STAT2_HUMAN	STAT2	Signal transducer and activator of transcription 2	174938
APQETYADIGGLDNQIQEIK	APQETYADIGGLDNQIQEIK[174.0463]	K	E	179	198	20	2	20K(174.0463)	sp|P62191|PRS4_HUMAN	P62191	PRS4_HUMAN	PSMC1	26S proteasome regulatory subunit 4	0
APSIIFIDELDAIGTKR	APSIIFIDELDAIGTK[174.0463]R	K	F	279	295	17	2,3	16K(174.0463)	sp|P17980|PRS6A_HUMAN	P17980	PRS6A_HUMAN	PSMC3	26S proteasome regulatory subunit 6A	36016.5
APSVPAAEPEYPKGIR	APSVPAAEPEYPK[174.0463]GIR	M	A	2	17	16	3	13K(174.0463)	sp|P54819|KAD2_HUMAN	P54819	KAD2_HUMAN	AK2	Adenylate kinase 2, mitochondrial	18231.5
APVAGTCYQAEWDDYVPKLYEQLSGK	APVAGTC[57.0215]YQAEWDDYVPK[174.0463]LYEQLSGK	R	-	162	187	26	3	18K(174.0463),7C(57.0215)	sp|P30086|PEBP1_HUMAN	P30086	PEBP1_HUMAN	PEBP1	Phosphatidylethanolamine-binding protein 1	263556
AQAAAPASVPAQAPK	AQAAAPASVPAQAPK[174.0463]	K	R	135	149	15	2	15K(174.0463)	sp|P47914|RL29_HUMAN	P47914	RL29_HUMAN	RPL29	Large ribosomal subunit protein eL29	5942.04
AQAAAPASVPAQAPKR	AQAAAPASVPAQAPK[174.0463]R	K	T	135	150	16	2	15K(174.0463)	sp|P47914|RL29_HUMAN	P47914	RL29_HUMAN	RPL29	Large ribosomal subunit protein eL29	5969
AQKAFEAVDK	AQK[174.0463]AFEAVDK	R	A	96	105	10	2	3K(174.0463)	sp|O75937|DNJC8_HUMAN	O75937	DNJC8_HUMAN	DNAJC8	DnaJ homolog subfamily C member 8	0
AQKLLVGVDEK	AQK[174.0463]LLVGVDEK	K	L	149	159	11	2	3K(174.0463)	sp|P53396|ACLY_HUMAN	P53396	ACLY_HUMAN	ACLY	ATP-citrate synthase	9757.36
AQLNIGNVLPVGTMPEGTIVCCLEEKPGDR	AQLNIGNVLPVGTMPEGTIVC[57.0215]C[57.0215]LEEK[174.0463]PGDR	K	G	94	123	30	3	21C(57.0215),22C(57.0215),26K(174.0463)	sp|P62917|RL8_HUMAN	P62917	RL8_HUMAN	RPL8	Large ribosomal subunit protein uL2	44201.6
AQNDLIWNIKDELK	AQNDLIWNIKDELK[174.0463]	K	K	240	253	14	2	14K(174.0463)	sp|P09874|PARP1_HUMAN	P09874	PARP1_HUMAN	PARP1	Poly [ADP-ribose] polymerase 1	53919.6
AQNDLIWNIK	AQNDLIWNIK[174.0463]	K	D	240	249	10	2	10K(174.0463)	sp|P09874|PARP1_HUMAN	P09874	PARP1_HUMAN	PARP1	Poly [ADP-ribose] polymerase 1	22079.5
AQNDLIWNIKDELK	AQNDLIWNIK[174.0463]DELK	K	K	240	253	14	3	10K(174.0463)	sp|P09874|PARP1_HUMAN	P09874	PARP1_HUMAN	PARP1	Poly [ADP-ribose] polymerase 1	180890
AQTEGINISEEALNHLGEIGTKTTLR	AQTEGINISEEALNHLGEIGTK[174.0463]TTLR	R	Y	379	404	26	3	22K(174.0463)	sp|Q9Y265|RUVB1_HUMAN	Q9Y265	RUVB1_HUMAN	RUVBL1	RuvB-like 1	34051.7
AQVQLQLFKLYHNEVEIEK	AQVQLQLFK[174.0463]LYHNEVEIEK	R	L	219	237	19	3	9K(174.0463)	sp|Q14683|SMC1A_HUMAN	Q14683	SMC1A_HUMAN	SMC1A	Structural maintenance of chromosomes protein 1A	23177.9
ASAELALGENSEVLKSGR	ASAELALGENSEVLK[174.0463]SGR	K	F	108	125	18	2,3	15K(174.0463)	sp|P00505|AATM_HUMAN	P00505	AATM_HUMAN	GOT2	Aspartate aminotransferase, mitochondrial	13994.5
ASCLYGQLPKFQDGDLTLYQSNTILR	ASC[57.0215]LYGQLPK[174.0463]FQDGDLTLYQSNTILR	K	H	46	71	26	3	10K(174.0463),3C(57.0215)	sp|P09211|GSTP1_HUMAN	P09211	GSTP1_HUMAN	GSTP1	Glutathione S-transferase P	96127.3
ASEEHLKQHYIDLK	ASEEHLK[174.0463]QHYIDLK	R	D	43	56	14	3,4	7K(174.0463)	sp|P22392|NDKB_HUMAN	P22392	NDKB_HUMAN	NME2	Nucleoside diphosphate kinase B	176173
ASGPPVSELITK	ASGPPVSELITK[174.0463]	K	A	35	46	12	2	12K(174.0463)	sp|P10412|H14_HUMAN	P10412	H14_HUMAN	H1-4	Histone H1.4	299296
ASGPPVSELITKAVAASK	ASGPPVSELITK[174.0463]AVAASK	K	E	35	52	18	2,3	12K(174.0463)	sp|P10412|H14_HUMAN	P10412	H14_HUMAN	H1-4	Histone H1.4	1.76158e+06
ASGPPVSELITKAVAASK	ASGPPVSELITK[174.0463]AVAASK[174.0463]	K	E	35	52	18	2,3	12K(174.0463),18K(174.0463)	sp|P10412|H14_HUMAN	P10412	H14_HUMAN	H1-4	Histone H1.4	216361
ASGPPVSELITKAVAASKER	ASGPPVSELITK[174.0463]AVAASK[174.0463]ER	K	S	35	54	20	3,4	12K(174.0463),18K(174.0463)	sp|P10412|H14_HUMAN	P10412	H14_HUMAN	H1-4	Histone H1.4	530864
ASKPLPPAPAPDEYLVSPITGEK	ASK[174.0463]PLPPAPAPDEYLVSPITGEK	K	I	397	419	23	3	3K(174.0463)	sp|Q15459|SF3A1_HUMAN	Q15459	SF3A1_HUMAN	SF3A1	Splicing factor 3A subunit 1	20165
ASLSKLGDVYVNDAFGTAHR	ASLSK[174.0463]LGDVYVNDAFGTAHR	R	A	152	171	20	3,4	5K(174.0463)	sp|P00558|PGK1_HUMAN	P00558	PGK1_HUMAN	PGK1	Phosphoglycerate kinase 1	78053
ASSTSPVEISEWLDQKLTK	ASSTSPVEISEWLDQK[174.0463]LTK	K	S	188	206	19	3	16K(174.0463)	sp|P13804|ETFA_HUMAN	P13804	ETFA_HUMAN	ETFA	Electron transfer flavoprotein subunit alpha, mitochondrial	15437.6
ATAVMPDGQFKDISLSDYK	ATAVM[15.9949]PDGQFK[174.0463]DISLSDYK	K	G	17	35	19	3	11K(174.0463),5M(15.9949)	sp|Q06830|PRDX1_HUMAN	Q06830	PRDX1_HUMAN	PRDX1	Peroxiredoxin-1	16143.1
ATAVVDGAFKEVK	ATAVVDGAFK[174.0463]EVK	K	L	17	29	13	2	10K(174.0463)	sp|P32119|PRDX2_HUMAN	P32119	PRDX2_HUMAN	PRDX2	Peroxiredoxin-2	23159.6
ATFDAISKTYSYLTPDLWK	ATFDAISK[174.0463]TYSYLTPDLWK	K	E	239	257	19	2	8K(174.0463)	sp|P15880|RS2_HUMAN	P15880	RS2_HUMAN	RPS2	Small ribosomal subunit protein uS5	59484.5
ATFYLLIGNANAAKPDLDK	ATFYLLIGNANAAK[174.0463]PDLDK	R	V	336	354	19	2	14K(174.0463)	sp|O94826|TOM70_HUMAN	O94826	TOM70_HUMAN	TOMM70	Mitochondrial import receptor subunit TOM70	104507
ATISNDGATILKLLDVVHPAAK	ATISNDGATILK[174.0463]LLDVVHPAAK[174.0463]	K	T	56	77	22	3	12K(174.0463),22K(174.0463)	sp|Q99832|TCPH_HUMAN	Q99832	TCPH_HUMAN	CCT7	T-complex protein 1 subunit eta	10017.7
ATPEQYQILKENYGQK	ATPEQYQILK[174.0463]ENYGQK	R	E	344	359	16	2	10K(174.0463)	sp|P14324|FPPS_HUMAN	P14324	FPPS_HUMAN	FDPS	Farnesyl pyrophosphate synthase	0
ATQLQGDEEPSAPPTSTQAQQKESIQAVR	ATQLQGDEEPSAPPTSTQAQQK[174.0463]ESIQAVR	R	R	368	396	29	3	22K(174.0463)	sp|O60231|DHX16_HUMAN	O60231	DHX16_HUMAN	DHX16	Pre-mRNA-splicing factor ATP-dependent RNA helicase DHX16	54398.4
ATVECVKDQFGFINYEVGDSK	ATVEC[57.0215]VK[174.0463]DQFGFINYEVGDSK	R	K	676	696	21	3	5C(57.0215),7K(174.0463)	sp|O75534|CSDE1_HUMAN	O75534	CSDE1_HUMAN	CSDE1	Cold shock domain-containing protein E1	11270.8
AVAGDASESALLKCIELCCGSVK	AVAGDASESALLK[174.0463]C[57.0215]IELC[57.0215]C[57.0215]GSVK	R	E	446	468	23	3	13K(174.0463),14C(57.0215),18C(57.0215),19C(57.0215)	sp|P05023|AT1A1_HUMAN	P05023	AT1A1_HUMAN	ATP1A1	Sodium/potassium-transporting ATPase subunit alpha-1	31231.2
AVCVLKGDGPVQGIINFEQK	AVC[57.0215]VLK[174.0463]GDGPVQGIINFEQK	K	E	5	24	20	2,3	3C(57.0215),6K(174.0463)	sp|P00441|SODC_HUMAN	P00441	SODC_HUMAN	SOD1	Superoxide dismutase [Cu-Zn]	116605
AVCVLKGDGPVQGIINFEQKESNGPVKVWGSIK	AVC[57.0215]VLK[174.0463]GDGPVQGIINFEQKESNGPVKVWGSIK	K	G	5	37	33	4	3C(57.0215),6K(174.0463)	sp|P00441|SODC_HUMAN	P00441	SODC_HUMAN	SOD1	Superoxide dismutase [Cu-Zn]	88236.4
AVDDGVNTFK	AVDDGVNTFK[174.0463]	R	V	391	400	10	2	10K(174.0463)	sp|P50990|TCPQ_HUMAN	P50990	TCPQ_HUMAN	CCT8	T-complex protein 1 subunit theta	11752.9
AVDSQILPK	AVDSQILPK[174.0463]	K	I	252	260	9	2	9K(174.0463)	sp|Q02878|RL6_HUMAN	Q02878	RL6_HUMAN	RPL6	Large ribosomal subunit protein eL6	11229.1
AVEEKIEWLESHQDADIEDFK	AVEEK[174.0463]IEWLESHQDADIEDFK	K	A	597	617	21	3	5K(174.0463)	sp|P11021|BIP_HUMAN	P11021	BIP_HUMAN	HSPA5	Endoplasmic reticulum chaperone BiP	184413
AVEHINKTIAPALVSK	AVEHINK[174.0463]TIAPALVSK	K	K	65	80	16	2,3	7K(174.0463)	sp|P06733|ENOA_HUMAN	P06733	ENOA_HUMAN	ENO1	Alpha-enolase	78221.9
AVEHINKTIAPALVSK	AVEHINK[174.0463]TIAPALVSK[174.0463]	K	K	65	80	16	3	16K(174.0463),7K(174.0463)	sp|P06733|ENOA_HUMAN	P06733	ENOA_HUMAN	ENO1	Alpha-enolase	8921.26
AVELAANTKGICFIR	AVELAANTK[174.0463]GIC[57.0215]FIR	K	T	457	471	15	2,3	12C(57.0215),9K(174.0463)	sp|P29401|TKT_HUMAN	P29401	TKT_HUMAN	TKT	Transketolase	21537.4
AVELLRK	AVELLRK[174.0463]	R	C	156	162	7	2	7K(174.0463)	sp|P49721|PSB2_HUMAN	P49721	PSB2_HUMAN	PSMB2	Proteasome subunit beta type-2	48028.5
AVGKVIPELNGK	AVGK[174.0463]VIPELNGK	K	L	216	227	12	2,3	4K(174.0463)	sp|P04406|G3P_HUMAN	P04406	G3P_HUMAN	GAPDH	Glyceraldehyde-3-phosphate dehydrogenase	86325.7
AVIVKNIDDGTSDRPYSHALVAGIDR	AVIVK[174.0463]NIDDGTSDRPYSHALVAGIDR	K	Y	23	48	26	3,4	5K(174.0463)	sp|P61353|RL27_HUMAN	P61353	RL27_HUMAN	RPL27	Large ribosomal subunit protein eL27	73468.2
AVLFCLSEDK	AVLFC[57.0215]LSEDK[174.0463]	K	K	35	44	10	2	10K(174.0463),5C(57.0215)	sp|P23528|COF1_HUMAN	P23528	COF1_HUMAN	CFL1	Cofilin-1	10196
AVLFCLSEDKKNIILEEGK	AVLFC[57.0215]LSEDK[174.0463]K[174.0463]NIILEEGK	K	E	35	53	19	3	10K(174.0463),11K(174.0463),5C(57.0215)	sp|P23528|COF1_HUMAN	P23528	COF1_HUMAN	CFL1	Cofilin-1	0
AVLGEVKLCEK	AVLGEVK[174.0463]LC[57.0215]EK	R	M	202	212	11	2	7K(174.0463),9C(57.0215)	sp|P26641|EF1G_HUMAN	P26641	EF1G_HUMAN	EEF1G	Elongation factor 1-gamma	20421.4
AVLLAGPPGTGKTALALAIAQELGSK	AVLLAGPPGTGK[174.0463]TALALAIAQELGSK	R	V	65	90	26	3	12K(174.0463)	sp|Q9Y265|RUVB1_HUMAN	Q9Y265	RUVB1_HUMAN	RUVBL1	RuvB-like 1	21726.5
AVQFTEEKLGQAEK	AVQFTEEK[174.0463]LGQAEK	R	T	22	35	14	2	8K(174.0463)	sp|Q9Y371|SHLB1_HUMAN	Q9Y371	SHLB1_HUMAN	SH3GLB1	Endophilin-B1	6833.39
AVVPAKYLDEDTIYHLQPSGR	AVVPAK[174.0463]YLDEDTIYHLQPSGR	K	F	229	249	21	3	6K(174.0463)	sp|P31153|METK2_HUMAN	P31153	METK2_HUMAN	MAT2A	S-adenosylmethionine synthase isoform type-2	47802.8
AVYTQDCPLAAAKAIQGLR	AVYTQDC[57.0215]PLAAAK[174.0463]AIQGLR	K	A	665	683	19	3	13K(174.0463),7C(57.0215)	sp|P49588|SYAC_HUMAN	P49588	SYAC_HUMAN	AARS1	Alanine--tRNA ligase, cytoplasmic	33461.3
AWEEYYK	AWEEYYK[174.0463]	K	K	621	627	7	2	7K(174.0463)	sp|Q92945|FUBP2_HUMAN	Q92945	FUBP2_HUMAN	KHSRP	Far upstream element-binding protein 2	46209.8
AWNDIKK	AWNDIKK[174.0463]	K	V	176	182	7	2	7K(174.0463)	sp|P36578|RL4_HUMAN	P36578	RL4_HUMAN	RPL4	Large ribosomal subunit protein uL4	0
AWVWNTHADFADECPKPELLAIR	AWVWNTHADFADEC[57.0215]PK[174.0463]PELLAIR	R	F	119	141	23	3,4	14C(57.0215),16K(174.0463)	sp|P43487|RANG_HUMAN	P43487	RANG_HUMAN	RANBP1	Ran-specific GTPase-activating protein	280913
AYDATHLVKSYPGSQLDILIDQGK	AYDATHLVK[174.0463]SYPGSQLDILIDQGK	K	D	201	224	24	3	9K(174.0463)	sp|P10768|ESTD_HUMAN	P10768	ESTD_HUMAN	ESD	S-formylglutathione hydrolase	18928.6
AYDHLFKLLLIGDSGVGK	AYDHLFK[174.0463]LLLIGDSGVGK	K	T	4	21	18	3	7K(174.0463)	sp|P51153|RAB13_HUMAN	P51153	RAB13_HUMAN	RAB13	Ras-related protein Rab-13	13243.8
AYEDGCKTVDLKPDWGK	AYEDGC[57.0215]K[174.0463]TVDLKPDWGK	K	G	57	73	17	3	6C(57.0215),7K(174.0463)	sp|P31948|STIP1_HUMAN	P31948	STIP1_HUMAN	STIP1	Stress-induced-phosphoprotein 1	12021.7
AYINKVEELK	AYINK[174.0463]VEELK	K	K	73	82	10	2	5K(174.0463)	sp|P07108|ACBP_HUMAN	P07108	ACBP_HUMAN	DBI	Acyl-CoA-binding protein	14670
AYIQENLELVEKGFSNLK	AYIQENLELVEK[174.0463]GFSNLK	K	K	722	739	18	3	12K(174.0463)	sp|P11586|C1TC_HUMAN	P11586	C1TC_HUMAN	MTHFD1	C-1-tetrahydrofolate synthase, cytoplasmic	33068
AYSFKEQIIELELK	AYSFK[174.0463]EQIIELELK	K	E	798	811	14	3	5K(174.0463)	sp|Q92616|GCN1_HUMAN	Q92616	GCN1_HUMAN	GCN1	Stalled ribosome sensor GCN1	9062.28
CCLTYCFNKPEDK	C[57.0215]C[57.0215]LTYC[57.0215]FNK[174.0463]PEDK	K	-	144	156	13	2	1C(57.0215),2C(57.0215),6C(57.0215),9K(174.0463)	sp|P62979|RS27A_HUMAN	P62979	RS27A_HUMAN	RPS27A	Ubiquitin-ribosomal protein eS31 fusion protein	9094.85
CCPAIGTLYNTNTLESFK	C[57.0215]C[57.0215]PAIGTLYNTNTLESFK[174.0463]	R	T	80	97	18	2	18K(174.0463),1C(57.0215),2C(57.0215)	sp|O95352|ATG7_HUMAN	O95352	ATG7_HUMAN	ATG7	Ubiquitin-like modifier-activating enzyme ATG7	113574
CCSGAIIVLTKSGR	C[57.0215]C[57.0215]SGAIIVLTK[174.0463]SGR	K	S	423	436	14	2	11K(174.0463),1C(57.0215),2C(57.0215)	sp|P14618|KPYM_HUMAN	P14618	KPYM_HUMAN	PKM	Pyruvate kinase PKM	16711.9
CDENILWLDYKNICK	C[57.0215]DENILWLDYK[174.0463]NIC[57.0215]K	K	V	152	166	15	2	11K(174.0463),14C(57.0215),1C(57.0215)	sp|P14618|KPYM_HUMAN	P14618	KPYM_HUMAN	PKM	Pyruvate kinase PKM	8662.95
CEFQDAYVLLSEKK	C[57.0215]EFQDAYVLLSEK[174.0463]K	K	I	237	250	14	2	13K(174.0463),1C(57.0215)	sp|P10809|CH60_HUMAN	P10809	CH60_HUMAN	HSPD1	60 kDa heat shock protein, mitochondrial	25947.9
CESAFLSKR	C[57.0215]ESAFLSK[174.0463]R	K	N	36	44	9	2	1C(57.0215),8K(174.0463)	sp|P83731|RL24_HUMAN	P83731	RL24_HUMAN	RPL24	Large ribosomal subunit protein eL24	0
CGEDYKLHFIFR	C[57.0215]GEDYK[174.0463]LHFIFR	K	H	194	205	12	3	1C(57.0215),6K(174.0463)	sp|P27824|CALX_HUMAN	P27824	CALX_HUMAN	CANX	Calnexin	14364.6
CKELGITALHIK	C[57.0215]K[174.0463]ELGITALHIK	R	L	85	96	12	3	1C(57.0215),2K(174.0463)	sp|P62263|RS14_HUMAN	P62263	RS14_HUMAN	RPS14	Small ribosomal subunit protein uS11	8240.47
CPEALFQPSFLGMESCGIHETTFNSIMKCDVDIR	C[57.0215]PEALFQPSFLGMESC[57.0215]GIHETTFNSIMK[174.0463]C[57.0215]DVDIR	R	K	257	290	34	4	16C(57.0215),1C(57.0215),28K(174.0463),29C(57.0215)	sp|P60709|ACTB_HUMAN	P60709	ACTB_HUMAN	ACTB	Actin, cytoplasmic 1	11272.7
CPNLTYLNLSGNKIK	C[57.0215]PNLTYLNLSGNK[174.0463]IK	K	D	87	101	15	2	13K(174.0463),1C(57.0215)	sp|Q9BTT0|AN32E_HUMAN	Q9BTT0	AN32E_HUMAN	ANP32E	Acidic leucine-rich nuclear phosphoprotein 32 family member E	17358.3
CQEVISWLDANTLAEKDEFEHK	C[57.0215]QEVISWLDANTLAEK[174.0463]DEFEHK	K	R	574	595	22	3	16K(174.0463),1C(57.0215)	sp|P0DMV8|HS71A_HUMAN	P0DMV8	HS71A_HUMAN	HSPA1A	Heat shock 70 kDa protein 1A	23446
CSDAAGYPHATHDLEGPPLDAYSIQGQHTISPLDLAKLNQVAR	C[57.0215]SDAAGYPHATHDLEGPPLDAYSIQGQHTISPLDLAK[174.0463]LNQVAR	R	Q	201	243	43	5	1C(57.0215),37K(174.0463)	sp|Q15365|PCBP1_HUMAN	Q15365	PCBP1_HUMAN	PCBP1	Poly(rC)-binding protein 1	34387.3
CTLAEKLGGSAVISLEGKPL	C[57.0215]TLAEK[174.0463]LGGSAVISLEGKPL	R	-	147	166	20	2,3	1C(57.0215),6K(174.0463)	sp|P23528|COF1_HUMAN	P23528	COF1_HUMAN	CFL1	Cofilin-1	85274.1
CVICGGPGVSDAYYCKECTIQEK	C[57.0215]VIC[57.0215]GGPGVSDAYYC[57.0215]K[174.0463]EC[57.0215]TIQEK	R	D	58	80	23	3	15C(57.0215),16K(174.0463),18C(57.0215),1C(57.0215),4C(57.0215)	sp|Q7RTV0|PHF5A_HUMAN	Q7RTV0	PHF5A_HUMAN	PHF5A	PHD finger-like domain-containing protein 5A	0
DAASVDKVLELK	DAASVDK[174.0463]VLELK	K	E	198	209	12	2	7K(174.0463)	sp|O14979|HNRDL_HUMAN	O14979	HNRDL_HUMAN	HNRNPDL	Heterogeneous nuclear ribonucleoprotein D-like	16619
DAASVEKVLDQK	DAASVEK[174.0463]VLDQK	K	E	119	130	12	2	7K(174.0463)	sp|Q99729|ROAA_HUMAN	Q99729	ROAA_HUMAN	HNRNPAB	Heterogeneous nuclear ribonucleoprotein A/B	23161.9
DADDAVYELNGKELCGER	DADDAVYELNGK[174.0463]ELC[57.0215]GER	R	V	47	64	18	2	12K(174.0463),15C(57.0215)	sp|Q13247|SRSF6_HUMAN	Q13247	SRSF6_HUMAN	SRSF6	Serine/arginine-rich splicing factor 6	7416.14
DADVQNFVSFISKDSIQK	DADVQNFVSFISK[174.0463]DSIQK	R	S	271	288	18	2	13K(174.0463)	sp|P42126|ECI1_HUMAN	P42126	ECI1_HUMAN	ECI1	Enoyl-CoA delta isomerase 1, mitochondrial	53441.2
DAFPVAGQKLIYAGK	DAFPVAGQK[174.0463]LIYAGK	K	I	37	51	15	2	9K(174.0463)	sp|P54727|RD23B_HUMAN	P54727	RD23B_HUMAN	RAD23B	UV excision repair protein RAD23 homolog B	12477.7
DAGYEFDICFTSVQKR	DAGYEFDIC[57.0215]FTSVQK[174.0463]R	R	A	47	62	16	2	15K(174.0463),9C(57.0215)	sp|P18669|PGAM1_HUMAN	P18669	PGAM1_HUMAN	PGAM1	Phosphoglycerate mutase 1	29487.4
DAIHFYNKSLAEHR	DAIHFYNK[174.0463]SLAEHR	K	T	318	331	14	3	8K(174.0463)	sp|P31948|STIP1_HUMAN	P31948	STIP1_HUMAN	STIP1	Stress-induced-phosphoprotein 1	25519.9
DAKLDKAQIHDLVLVGGSTR	DAK[174.0463]LDK[174.0463]AQIHDLVLVGGSTR	R	I	323	342	20	3	3K(174.0463),6K(174.0463)	sp|P0DMV8|HS71A_HUMAN	P0DMV8	HS71A_HUMAN	HSPA1A	Heat shock 70 kDa protein 1A	9028.1
DAKLDKSQIHDIVLVGGSTR	DAK[174.0463]LDK[174.0463]SQIHDIVLVGGSTR	R	I	323	342	20	3	3K(174.0463),6K(174.0463)	sp|P11142|HSP7C_HUMAN	P11142	HSP7C_HUMAN	HSPA8	Heat shock cognate 71 kDa protein	9197.39
DAKLYSNR	DAK[174.0463]LYSNR	K	A	393	400	8	2	3K(174.0463)	sp|P31948|STIP1_HUMAN	P31948	STIP1_HUMAN	STIP1	Stress-induced-phosphoprotein 1	0
DANAKLSELEAALQR	DANAK[174.0463]LSELEAALQR	K	A	348	362	15	2,3	5K(174.0463)	sp|P05787|K2C8_HUMAN	P05787	K2C8_HUMAN	KRT8	Keratin, type II cytoskeletal 8	39290.2
DASDDLDDLNFFNQK	DASDDLDDLNFFNQK[174.0463]	K	K	65	79	15	2	15K(174.0463)	sp|P20042|IF2B_HUMAN	P20042	IF2B_HUMAN	EIF2S2	Eukaryotic translation initiation factor 2 subunit 2	26484.6
DATKAATAAADFTAK	DATK[174.0463]AATAAADFTAK	K	V	70	84	15	2	4K(174.0463)	sp|Q9Y3F4|STRAP_HUMAN	Q9Y3F4	STRAP_HUMAN	STRAP	Serine-threonine kinase receptor-associated protein	5455.94
DATNVGDEGGFAPNILENKEGLELLKTAIGK	DATNVGDEGGFAPNILENKEGLELLK[174.0463]TAIGK[174.0463]	K	A	203	233	31	3	26K(174.0463),31K(174.0463)	sp|P06733|ENOA_HUMAN	P06733	ENOA_HUMAN	ENO1	Alpha-enolase	25220.9
DATNVGDEGGFAPNILENK	DATNVGDEGGFAPNILENK[174.0463]	K	E	203	221	19	2	19K(174.0463)	sp|P06733|ENOA_HUMAN	P06733	ENOA_HUMAN	ENO1	Alpha-enolase	9611.96
DATNVGDEGGFAPNILENKEGLELLK	DATNVGDEGGFAPNILENK[174.0463]EGLELLK	K	T	203	228	26	3	19K(174.0463)	sp|P06733|ENOA_HUMAN	P06733	ENOA_HUMAN	ENO1	Alpha-enolase	112822
DAVLLVFANKQDLPNAMNAAEITDK	DAVLLVFANK[174.0463]QDLPNAMNAAEITDK	R	L	118	142	25	3	10K(174.0463)	sp|P61204|ARF3_HUMAN	P61204	ARF3_HUMAN	ARF3	ADP-ribosylation factor 3	26505.2
DAVTYTEHAK	DAVTYTEHAK[174.0463]	R	R	69	78	10	2	10K(174.0463)	sp|P62805|H4_HUMAN	P62805	H4_HUMAN	H4C1	Histone H4	252648
DAVTYTEHAKR	DAVTYTEHAK[174.0463]R	R	K	69	79	11	2,3	10K(174.0463)	sp|P62805|H4_HUMAN	P62805	H4_HUMAN	H4C1	Histone H4	97284.8
DAYQVILDGVKGGTK	DAYQVILDGVK[174.0463]GGTK	K	E	26	40	15	2	11K(174.0463)	sp|Q9BZZ5|API5_HUMAN	Q9BZZ5	API5_HUMAN	API5	Apoptosis inhibitor 5	29002.4
DCDHADEQKCYSCGEFGHIQK	DC[57.0215]DHADEQK[174.0463]C[57.0215]YSC[57.0215]GEFGHIQK	R	D	110	130	21	4	10C(57.0215),13C(57.0215),2C(57.0215),9K(174.0463)	sp|P62633|CNBP_HUMAN	P62633	CNBP_HUMAN	CNBP	CCHC-type zinc finger nucleic acid binding protein	0
DCEECIQLEPTFIKGYTR	DC[57.0215]EEC[57.0215]IQLEPTFIK[174.0463]GYTR	K	K	416	433	18	3	14K(174.0463),2C(57.0215),5C(57.0215)	sp|P31948|STIP1_HUMAN	P31948	STIP1_HUMAN	STIP1	Stress-induced-phosphoprotein 1	0
DCVGPEVEKACANPAAGSVILLENLR	DC[57.0215]VGPEVEK[174.0463]AC[57.0215]ANPAAGSVILLENLR	K	F	98	123	26	3	11C(57.0215),2C(57.0215),9K(174.0463)	sp|P00558|PGK1_HUMAN	P00558	PGK1_HUMAN	PGK1	Phosphoglycerate kinase 1	64523.9
DDAMLLKGK	DDAM[15.9949]LLKGK[174.0463]	K	G	353	361	9	2	4M(15.9949),9K(174.0463)	sp|P10809|CH60_HUMAN	P10809	CH60_HUMAN	HSPD1	60 kDa heat shock protein, mitochondrial	0
DDAMLLKGK	DDAM[15.9949]LLK[174.0463]GK	K	G	353	361	9	2	4M(15.9949),7K(174.0463)	sp|P10809|CH60_HUMAN	P10809	CH60_HUMAN	HSPD1	60 kDa heat shock protein, mitochondrial	31802.5
DDDKNNDGYIDYAEFAKSLQ	DDDKNNDGYIDYAEFAK[174.0463]SLQ	R	-	127	146	20	2,3	17K(174.0463)	sp|Q8NI22|MCFD2_HUMAN	Q8NI22	MCFD2_HUMAN	MCFD2	Multiple coagulation factor deficiency protein 2	62144.7
DDGLFSGDPNWFPK	DDGLFSGDPNWFPK[174.0463]	R	K	140	153	14	2	14K(174.0463)	sp|P37802|TAGL2_HUMAN	P37802	TAGL2_HUMAN	TAGLN2	Transgelin-2	52562.2
DDGLFSGDPNWFPKK	DDGLFSGDPNWFPK[174.0463]K	R	S	140	154	15	2	14K(174.0463)	sp|P37802|TAGL2_HUMAN	P37802	TAGL2_HUMAN	TAGLN2	Transgelin-2	40899.7
DDGYSTKDSYSSR	DDGYSTK[174.0463]DSYSSR	R	D	211	223	13	2	7K(174.0463)	sp|P38159|RBMX_HUMAN	P38159	RBMX_HUMAN	RBMX	RNA-binding motif protein, X chromosome	14245.7
DDHTLKFLYDDNQR	DDHTLK[174.0463]FLYDDNQR	K	V	822	835	14	3	6K(174.0463)	sp|P11388|TOP2A_HUMAN	P11388	TOP2A_HUMAN	TOP2A	DNA topoisomerase 2-alpha	24683.4
DDNGKPYVLPSVR	DDNGK[174.0463]PYVLPSVR	R	K	69	81	13	2,3	5K(174.0463)	sp|P00505|AATM_HUMAN	P00505	AATM_HUMAN	GOT2	Aspartate aminotransferase, mitochondrial	27398.8
DDPSKPVHLTAFLGYK	DDPSK[174.0463]PVHLTAFLGYK	K	A	35	50	16	3	5K(174.0463)	sp|P39023|RL3_HUMAN	P39023	RL3_HUMAN	RPL3	Large ribosomal subunit protein uL3	24394
DDQLKVHGF	DDQLK[174.0463]VHGF	K	-	105	113	9	2	5K(174.0463)	sp|P41567|EIF1_HUMAN	P41567	EIF1_HUMAN	EIF1	Eukaryotic translation initiation factor 1	6377.64
DDQLKVIECNVR	DDQLK[174.0463]VIEC[57.0215]NVR	K	V	1207	1218	12	3	5K(174.0463),9C(57.0215)	sp|P27708|PYR1_HUMAN	P27708	PYR1_HUMAN	CAD	Multifunctional protein CAD	0
DDREDLVYQAKLAEQAER	DDREDLVYQAK[174.0463]LAEQAER	M	Y	2	19	18	3	11K(174.0463)	sp|P62258|1433E_HUMAN	P62258	1433E_HUMAN	YWHAE	14-3-3 protein epsilon	0
DDSWLKGEFVTTVQQR	DDSWLK[174.0463]GEFVTTVQQR	K	G	215	230	16	2,3	6K(174.0463)	sp|P40925|MDHC_HUMAN	P40925	MDHC_HUMAN	MDH1	Malate dehydrogenase, cytoplasmic	97347.4
DDYVKALPGQLKPFETLLSQNQGGK	DDYVK[174.0463]ALPGQLKPFETLLSQNQGGK	K	T	117	141	25	3	5K(174.0463)	sp|P09211|GSTP1_HUMAN	P09211	GSTP1_HUMAN	GSTP1	Glutathione S-transferase P	15608.7
DEAKLIAVEIYR	DEAK[174.0463]LIAVEIYR	R	W	182	193	12	2,3	4K(174.0463)	sp|Q14008|CKAP5_HUMAN	Q14008	CKAP5_HUMAN	CKAP5	Cytoskeleton-associated protein 5	25765.2
DEFEGLFK	DEFEGLFK[174.0463]	R	Q	650	657	8	2	8K(174.0463)	sp|P22314|UBA1_HUMAN	P22314	UBA1_HUMAN	UBA1	Ubiquitin-like modifier-activating enzyme 1	11908.4
DEFEGLFKQPAENVNQYLTDPK	DEFEGLFK[174.0463]QPAENVNQYLTDPK	R	F	650	671	22	3	8K(174.0463)	sp|P22314|UBA1_HUMAN	P22314	UBA1_HUMAN	UBA1	Ubiquitin-like modifier-activating enzyme 1	45474.6
DEGGKAFFK	DEGGK[174.0463]AFFK	R	G	264	272	9	2	5K(174.0463)	sp|P05141|ADT2_HUMAN	P05141	ADT2_HUMAN	SLC25A5	ADP/ATP translocase 2	96257.7
DEGGKAFFK	DEGGK[174.0463]AFFK[174.0463]	R	G	264	272	9	2	5K(174.0463),9K(174.0463)	sp|P05141|ADT2_HUMAN	P05141	ADT2_HUMAN	SLC25A5	ADP/ATP translocase 2	5196.05
DEGGKAFFKGAWSNVLR	DEGGK[174.0463]AFFK[174.0463]GAWSNVLR	R	G	264	280	17	3	5K(174.0463),9K(174.0463)	sp|P05141|ADT2_HUMAN	P05141	ADT2_HUMAN	SLC25A5	ADP/ATP translocase 2	52314
DEIVKALLGK	DEIVK[174.0463]ALLGK	R	G	86	95	10	2	5K(174.0463)	sp|O75832|PSD10_HUMAN	O75832	PSD10_HUMAN	PSMD10	26S proteasome non-ATPase regulatory subunit 10	28108.5
DEKIAWALSR	DEK[174.0463]IAWALSR	K	K	86	95	10	2	3K(174.0463)	sp|Q04760|LGUL_HUMAN	Q04760	LGUL_HUMAN	GLO1	Lactoylglutathione lyase	121613
DELHIVEAEAMNYEGSPIKVTLATLK	DELHIVEAEAMNYEGSPIK[174.0463]VTLATLK	K	M	55	80	26	3	19K(174.0463)	sp|P06748|NPM_HUMAN	P06748	NPM_HUMAN	NPM1	Nucleophosmin	51295.2
DETEFYLGK	DETEFYLGK[174.0463]	R	R	37	45	9	2	9K(174.0463)	sp|P18077|RL35A_HUMAN	P18077	RL35A_HUMAN	RPL35A	Large ribosomal subunit protein eL33	17980.3
DETEFYLGKR	DETEFYLGK[174.0463]R	R	C	37	46	10	2	9K(174.0463)	sp|P18077|RL35A_HUMAN	P18077	RL35A_HUMAN	RPL35A	Large ribosomal subunit protein eL33	44379.8
DFDDEKILIQHQK	DFDDEK[174.0463]ILIQHQK	R	A	19	31	13	3	6K(174.0463)	sp|O43670|ZN207_HUMAN	O43670	ZN207_HUMAN	ZNF207	BUB3-interacting and GLEBS motif-containing protein ZNF207	48560.4
DFDTALKHYDK	DFDTALK[174.0463]HYDK	K	A	240	250	11	2,3	7K(174.0463)	sp|P31948|STIP1_HUMAN	P31948	STIP1_HUMAN	STIP1	Stress-induced-phosphoprotein 1	17386.2
DFEQISKTIR	DFEQISK[174.0463]TIR	R	K	463	472	10	2	7K(174.0463)	sp|O60749|SNX2_HUMAN	O60749	SNX2_HUMAN	SNX2	Sorting nexin-2	20988.5
DFFPDVEKLQAQK	DFFPDVEK[174.0463]LQAQK	R	E	54	66	13	2	8K(174.0463)	sp|Q96DF8|ESS2_HUMAN	Q96DF8	ESS2_HUMAN	ESS2	Splicing factor ESS-2 homolog	0
DFIYQNPHIFKDK	DFIYQNPHIFK[174.0463]DK	R	V	245	257	13	3	11K(174.0463)	sp|O60678|ANM3_HUMAN	O60678	ANM3_HUMAN	PRMT3	Protein arginine N-methyltransferase 3	22161.9
DFLLKPELLR	DFLLK[174.0463]PELLR	R	A	49	58	10	2,3	5K(174.0463)	sp|Q13838|DX39B_HUMAN	Q13838	DX39B_HUMAN	DDX39B	Spliceosome RNA helicase DDX39B	54883.7
DFNHINVELSLLGKK	DFNHINVELSLLGK[174.0463]K	R	K	37	51	15	3	14K(174.0463)	sp|P32969|RL9_HUMAN	P32969	RL9_HUMAN	RPL9	Large ribosomal subunit protein uL6	70593.3
DFNHINVELSLLGKK	DFNHINVELSLLGK[174.0463]K[174.0463]	R	K	37	51	15	3	14K(174.0463),15K(174.0463)	sp|P32969|RL9_HUMAN	P32969	RL9_HUMAN	RPL9	Large ribosomal subunit protein uL6	28860.4
DFPIAKGER	DFPIAK[174.0463]GER	K	Q	19	27	9	2	6K(174.0463)	sp|P00918|CAH2_HUMAN	P00918	CAH2_HUMAN	CA2	Carbonic anhydrase 2	0
DFQKDFVK	DFQK[174.0463]DFVK	K	Y	71	78	8	2	4K(174.0463)	sp|P78347|GTF2I_HUMAN	P78347	GTF2I_HUMAN	GTF2I	General transcription factor II-I	22971.4
DFSDITKK	DFSDITK[174.0463]K	K	L	279	286	8	2	7K(174.0463)	sp|Q9NR30|DDX21_HUMAN	Q9NR30	DDX21_HUMAN	DDX21	Nucleolar RNA helicase 2	7481.74
DFSDKINR	DFSDK[174.0463]INR	K	A	299	306	8	2	5K(174.0463)	sp|Q8WUM4|PDC6I_HUMAN	Q8WUM4	PDC6I_HUMAN	PDCD6IP	Programmed cell death 6-interacting protein	30905.9
DFTPGKPLK	DFTPGK[174.0463]PLK	K	C	731	739	9	2	6K(174.0463)	sp|Q99798|ACON_HUMAN	Q99798	ACON_HUMAN	ACO2	Aconitate hydratase, mitochondrial	19275.6
DGADFAKWR	DGADFAK[174.0463]WR	K	C	141	149	9	2	7K(174.0463)	sp|P04075|ALDOA_HUMAN	P04075	ALDOA_HUMAN	ALDOA	Fructose-bisphosphate aldolase A	29359
DGDILGKYVD	DGDILGK[174.0463]YVD	R	-	93	102	10	2	7K(174.0463)	sp|P61604|CH10_HUMAN	P61604	CH10_HUMAN	HSPE1	10 kDa heat shock protein, mitochondrial	310437
DGFGFIKCVDR	DGFGFIK[174.0463]C[57.0215]VDR	R	D	358	368	11	2	7K(174.0463),8C(57.0215)	sp|O75534|CSDE1_HUMAN	O75534	CSDE1_HUMAN	CSDE1	Cold shock domain-containing protein E1	19657.8
DGFIDKEDLHDMLASLGK	DGFIDK[174.0463]EDLHDMLASLGK	R	N	46	63	18	3	6K(174.0463)	sp|O14950|ML12B_HUMAN	O14950	ML12B_HUMAN	MYL12B	Myosin regulatory light chain 12B	33567.2
DGFVTVDELKDWIK	DGFVTVDELK[174.0463]DWIK	K	F	85	98	14	2	10K(174.0463)	sp|O43852|CALU_HUMAN	O43852	CALU_HUMAN	CALU	Calumenin	24341.3
DGGFCEVCKKLVGYLDR	DGGFC[57.0215]EVC[57.0215]K[174.0463]K[174.0463]LVGYLDR	K	N	405	421	17	3	10K(174.0463),5C(57.0215),8C(57.0215),9K(174.0463)	sp|P07602|SAP_HUMAN	P07602	SAP_HUMAN	PSAP	Prosaposin	112032
DGIDDESYGQIFKPIISK	DGIDDESYGQIFK[174.0463]PIISK	R	V	231	248	18	3	13K(174.0463)	sp|Q92769|HDAC2_HUMAN	Q92769	HDAC2_HUMAN	HDAC2	Histone deacetylase 2	12474.8
DGKYSQVLANGLDNK	DGK[174.0463]YSQVLANGLDNK	K	L	92	106	15	2	3K(174.0463)	sp|P62269|RS18_HUMAN	P62269	RS18_HUMAN	RPS18	Small ribosomal subunit protein uS13	8147.74
DGLLENQTPEFFQDVCKPK	DGLLENQTPEFFQDVC[57.0215]K[174.0463]PK	R	Y	1977	1995	19	3	16C(57.0215),17K(174.0463)	sp|P49327|FAS_HUMAN	P49327	FAS_HUMAN	FASN	Fatty acid synthase	71488.2
DGNASGTTLLEALDCILPPTRPTDKPLR	DGNASGTTLLEALDC[57.0215]ILPPTRPTDK[174.0463]PLR	K	L	220	247	28	3	15C(57.0215),25K(174.0463)	sp|P68104|EF1A1_HUMAN	P68104	EF1A1_HUMAN	EEF1A1	Elongation factor 1-alpha 1	63718.3
DGSLASNPYSGDLTKFGR	DGSLASNPYSGDLTK[174.0463]FGR	R	G	850	867	18	2	15K(174.0463)	sp|Q14157|UBP2L_HUMAN	Q14157	UBP2L_HUMAN	UBAP2L	Ubiquitin-associated protein 2-like	14155.6
DGVTVAKSIDLK	DGVTVAK[174.0463]SIDLK	K	D	76	87	12	2	7K(174.0463)	sp|P10809|CH60_HUMAN	P10809	CH60_HUMAN	HSPD1	60 kDa heat shock protein, mitochondrial	191331
DGVTVAKSIDLKDK	DGVTVAK[174.0463]SIDLKDK[174.0463]	K	Y	76	89	14	3	14K(174.0463),7K(174.0463)	sp|P10809|CH60_HUMAN	P10809	CH60_HUMAN	HSPD1	60 kDa heat shock protein, mitochondrial	22896.2
DGVTVAKSIDLKDK	DGVTVAK[174.0463]SIDLK[174.0463]DK	K	Y	76	89	14	3	12K(174.0463),7K(174.0463)	sp|P10809|CH60_HUMAN	P10809	CH60_HUMAN	HSPD1	60 kDa heat shock protein, mitochondrial	0
DHFTKLAVEAVLR	DHFTK[174.0463]LAVEAVLR	K	L	177	189	13	2,3	5K(174.0463)	sp|P78371|TCPB_HUMAN	P78371	TCPB_HUMAN	CCT2	T-complex protein 1 subunit beta	54682.8
DHLVTAYNHLFETKR	DHLVTAYNHLFETK[174.0463]R	K	F	57	71	15	3	14K(174.0463)	sp|Q00688|FKBP3_HUMAN	Q00688	FKBP3_HUMAN	FKBP3	Peptidyl-prolyl cis-trans isomerase FKBP3	21772.9
DIDLKNR	DIDLK[174.0463]NR	R	R	44	50	7	2	5K(174.0463)	sp|Q07955|SRSF1_HUMAN	Q07955	SRSF1_HUMAN	SRSF1	Serine/arginine-rich splicing factor 1	0
DIEDVFYK	DIEDVFYK[174.0463]	K	Y	31	38	8	2	8K(174.0463)	sp|Q07955|SRSF1_HUMAN	Q07955	SRSF1_HUMAN	SRSF1	Serine/arginine-rich splicing factor 1	21842.3
DIEDVFYKYGAIR	DIEDVFYK[174.0463]YGAIR	K	D	31	43	13	2	8K(174.0463)	sp|Q07955|SRSF1_HUMAN	Q07955	SRSF1_HUMAN	SRSF1	Serine/arginine-rich splicing factor 1	130242
DIEKACQSIYPLHDVFVR	DIEK[174.0463]AC[57.0215]QSIYPLHDVFVR	K	K	196	213	18	3,4	4K(174.0463),6C(57.0215)	sp|P61247|RS3A_HUMAN	P61247	RS3A_HUMAN	RPS3A	Small ribosomal subunit protein eS1	89315.1
DIELSPEAQAKIDR	DIELSPEAQAK[174.0463]IDR	K	Y	881	894	14	2	11K(174.0463)	sp|Q6UB35|C1TM_HUMAN	Q6UB35	C1TM_HUMAN	MTHFD1L	Monofunctional C1-tetrahydrofolate synthase, mitochondrial	6992.15
DIFDQLAKSLAPSIHGHDYVK	DIFDQLAK[174.0463]SLAPSIHGHDYVK	K	K	294	314	21	4	8K(174.0463)	sp|P25205|MCM3_HUMAN	P25205	MCM3_HUMAN	MCM3	DNA replication licensing factor MCM3	0
DIFNKGFGFGLVK	DIFNK[174.0463]GFGFGLVK	R	L	27	39	13	3	5K(174.0463)	sp|P45880|VDAC2_HUMAN	P45880	VDAC2_HUMAN	VDAC2	Voltage-dependent anion-selective channel protein 2	20732.1
DIGFIKLD	DIGFIK[174.0463]LD	K	-	49	56	8	2	6K(174.0463)	sp|P62273|RS29_HUMAN	P62273	RS29_HUMAN	RPS29	Small ribosomal subunit protein uS14	81662.3
DIGKPIEK	DIGK[174.0463]PIEK	K	G	136	143	8	2	4K(174.0463)	sp|O60869|EDF1_HUMAN	O60869	EDF1_HUMAN	EDF1	Endothelial differentiation-related factor 1	0
DIKDTTVGTLSQR	DIK[174.0463]DTTVGTLSQR	R	I	178	190	13	2	3K(174.0463)	sp|P51665|PSMD7_HUMAN	P51665	PSMD7_HUMAN	PSMD7	26S proteasome non-ATPase regulatory subunit 7	0
DIKNVPFK	DIK[174.0463]NVPFK	K	I	136	143	8	2	3K(174.0463)	sp|P38646|GRP75_HUMAN	P38646	GRP75_HUMAN	HSPA9	Stress-70 protein, mitochondrial	34959.3
DILADLIPKEQAR	DILADLIPK[174.0463]EQAR	K	I	35	47	13	2	9K(174.0463)	sp|O75390|CISY_HUMAN	O75390	CISY_HUMAN	CS	Citrate synthase, mitochondrial	88819.2
DINAYNCEEPTEKLPFPIIDDR	DINAYNC[57.0215]EEPTEK[174.0463]LPFPIIDDR	K	N	85	106	22	3	13K(174.0463),7C(57.0215)	sp|P30041|PRDX6_HUMAN	P30041	PRDX6_HUMAN	PRDX6	Peroxiredoxin-6	169277
DISLSDYK	DISLSDYK[174.0463]	K	G	28	35	8	2	8K(174.0463)	sp|Q06830|PRDX1_HUMAN	Q06830	PRDX1_HUMAN	PRDX1	Peroxiredoxin-1	18433
DISLSDYKGK	DISLSDYK[174.0463]GK	K	Y	28	37	10	2	8K(174.0463)	sp|Q06830|PRDX1_HUMAN	Q06830	PRDX1_HUMAN	PRDX1	Peroxiredoxin-1	164276
DISPVLKDPASFR	DISPVLK[174.0463]DPASFR	R	A	28	40	13	2,3	7K(174.0463)	sp|P07741|APT_HUMAN	P07741	APT_HUMAN	APRT	Adenine phosphoribosyltransferase	61507.5
DISTLEPLKKLECLK	DISTLEPLK[174.0463]K[174.0463]LEC[57.0215]LK	K	S	102	116	15	3	10K(174.0463),13C(57.0215),9K(174.0463)	sp|Q92688|AN32B_HUMAN	Q92688	AN32B_HUMAN	ANP32B	Acidic leucine-rich nuclear phosphoprotein 32 family member B	31129.5
DISTNYYASQK	DISTNYYASQK[174.0463]	K	K	672	682	11	2	11K(174.0463)	sp|P14625|ENPL_HUMAN	P14625	ENPL_HUMAN	HSP90B1	Endoplasmin	15019.2
DKDFAIDIIKSTHDHWK	DKDFAIDIIK[174.0463]STHDHWK	K	A	212	228	17	3	10K(174.0463)	sp|Q15181|IPYR_HUMAN	Q15181	IPYR_HUMAN	PPA1	Inorganic pyrophosphatase	33029.6
DKLNNLVLFDKATYDK	DKLNNLVLFDK[174.0463]ATYDK	R	L	42	57	16	3	11K(174.0463)	sp|P62851|RS25_HUMAN	P62851	RS25_HUMAN	RPS25	Small ribosomal subunit protein eS25	23605.4
DKPLKDVIIADCGK	DKPLK[174.0463]DVIIADC[57.0215]GK	R	I	191	204	14	3	12C(57.0215),5K(174.0463)	sp|P23284|PPIB_HUMAN	P23284	PPIB_HUMAN	PPIB	Peptidyl-prolyl cis-trans isomerase B	0
DKDAYSSFGSR	DK[174.0463]DAYSSFGSR	K	S	65	75	11	2	2K(174.0463)	sp|O00571|DDX3X_HUMAN	O00571	DDX3X_HUMAN	DDX3X	ATP-dependent RNA helicase DDX3X	0
DKDPILR	DK[174.0463]DPILR	R	R	573	579	7	2	2K(174.0463)	sp|Q99460|PSMD1_HUMAN	Q99460	PSMD1_HUMAN	PSMD1	26S proteasome non-ATPase regulatory subunit 1	0
DKEGYTSFWNDCISSGLR	DK[174.0463]EGYTSFWNDC[57.0215]ISSGLR	K	G	59	76	18	3	12C(57.0215),2K(174.0463)	sp|Q9H4A5|GLP3L_HUMAN	Q9H4A5	GLP3L_HUMAN	GOLPH3L	Golgi phosphoprotein 3-like	10141.2
DKFNECGHVLYADIK	DK[174.0463]FNEC[57.0215]GHVLYADIK	K	M	671	685	15	3	2K(174.0463),6C(57.0215)	sp|P52272|HNRPM_HUMAN	P52272	HNRPM_HUMAN	HNRNPM	Heterogeneous nuclear ribonucleoprotein M	73089.3
DKFSFDLGK	DK[174.0463]FSFDLGK	K	G	75	83	9	2	2K(174.0463)	sp|Q02790|FKBP4_HUMAN	Q02790	FKBP4_HUMAN	FKBP4	Peptidyl-prolyl cis-trans isomerase FKBP4	94239.5
DKGEYTLVVK	DK[174.0463]GEYTLVVK	K	W	2622	2631	10	2	2K(174.0463)	sp|P21333|FLNA_HUMAN	P21333	FLNA_HUMAN	FLNA	Filamin-A	20710.4
DKGFGFIR	DK[174.0463]GFGFIR	K	L	108	115	8	2	2K(174.0463)	sp|Q15233|NONO_HUMAN	Q15233	NONO_HUMAN	NONO	Non-POU domain-containing octamer-binding protein	32432.1
DKLDGNELDLSLSDLNEVPVK	DK[174.0463]LDGNELDLSLSDLNEVPVK	R	E	13	33	21	2,3	2K(174.0463)	sp|Q96AG4|LRC59_HUMAN	Q96AG4	LRC59_HUMAN	LRRC59	Leucine-rich repeat-containing protein 59	119134
DKLDQVSSEIK	DK[174.0463]LDQVSSEIK	K	E	85	95	11	2	2K(174.0463)	sp|Q53GQ0|DHB12_HUMAN	Q53GQ0	DHB12_HUMAN	HSD17B12	Very-long-chain 3-oxoacyl-CoA reductase	12611.9
DKLFDQR	DK[174.0463]LFDQR	K	E	180	186	7	2	2K(174.0463)	sp|Q02790|FKBP4_HUMAN	Q02790	FKBP4_HUMAN	FKBP4	Peptidyl-prolyl cis-trans isomerase FKBP4	0
DKLNNLVLFDK	DK[174.0463]LNNLVLFDK	R	A	42	52	11	2,3	2K(174.0463)	sp|P62851|RS25_HUMAN	P62851	RS25_HUMAN	RPS25	Small ribosomal subunit protein eS25	198021
DKLNNLVLFDKATYDK	DK[174.0463]LNNLVLFDK[174.0463]ATYDK	R	L	42	57	16	3	11K(174.0463),2K(174.0463)	sp|P62851|RS25_HUMAN	P62851	RS25_HUMAN	RPS25	Small ribosomal subunit protein eS25	14702.9
DKNEQAFEEVFQNANFR	DK[174.0463]NEQAFEEVFQNANFR	K	S	552	568	17	2,3	2K(174.0463)	sp|P27694|RFA1_HUMAN	P27694	RFA1_HUMAN	RPA1	Replication protein A 70 kDa DNA-binding subunit	46068.9
DKQNIFEFFER	DK[174.0463]QNIFEFFER	K	Q	162	172	11	3	2K(174.0463)	sp|Q03701|CEBPZ_HUMAN	Q03701	CEBPZ_HUMAN	CEBPZ	CCAAT/enhancer-binding protein zeta	0
DKVQAGDVITIDK	DK[174.0463]VQAGDVITIDK	K	A	185	197	13	2	2K(174.0463)	sp|Q9Y230|RUVB2_HUMAN	Q9Y230	RUVB2_HUMAN	RUVBL2	RuvB-like 2	0
DKWLAPDGLIFPDR	DK[174.0463]WLAPDGLIFPDR	R	A	182	195	14	2,3	2K(174.0463)	sp|Q99873|ANM1_HUMAN	Q99873	ANM1_HUMAN	PRMT1	Protein arginine N-methyltransferase 1	85115.4
DKWSNFDPTGLER	DK[174.0463]WSNFDPTGLER	K	A	45	57	13	2,3	2K(174.0463)	sp|Q5T9A4|ATD3B_HUMAN	Q5T9A4	ATD3B_HUMAN	ATAD3B	ATPase family AAA domain-containing protein 3B	11224.6
DKYEPAAVSEQGDK	DK[174.0463]YEPAAVSEQGDK	R	K	8	21	14	2	2K(174.0463)	sp|P05023|AT1A1_HUMAN	P05023	AT1A1_HUMAN	ATP1A1	Sodium/potassium-transporting ATPase subunit alpha-1	0
DKYGVFPLR	DK[174.0463]YGVFPLR	R	G	479	487	9	2	2K(174.0463)	sp|P11388|TOP2A_HUMAN	P11388	TOP2A_HUMAN	TOP2A	DNA topoisomerase 2-alpha	11163.7
DLAACIKGLPNVQR	DLAAC[57.0215]IK[174.0463]GLPNVQR	K	S	375	388	14	3	5C(57.0215),7K(174.0463)	sp|O75874|IDHC_HUMAN	O75874	IDHC_HUMAN	IDH1	Isocitrate dehydrogenase [NADP] cytoplasmic	0
DLAAFDKSHDQAVR	DLAAFDK[174.0463]SHDQAVR	K	T	574	587	14	3	7K(174.0463)	sp|P09960|LKHA4_HUMAN	P09960	LKHA4_HUMAN	LTA4H	Leukotriene A-4 hydrolase	0
DLAGSIIGK	DLAGSIIGK[174.0463]	K	G	397	405	9	2	9K(174.0463)	sp|P61978|HNRPK_HUMAN	P61978	HNRPK_HUMAN	HNRNPK	Heterogeneous nuclear ribonucleoprotein K	0
DLAGSIIGKGGQR	DLAGSIIGK[174.0463]GGQR	K	I	397	409	13	2	9K(174.0463)	sp|P61978|HNRPK_HUMAN	P61978	HNRPK_HUMAN	HNRNPK	Heterogeneous nuclear ribonucleoprotein K	151645
DLEDLFYKYGR	DLEDLFYK[174.0463]YGR	K	I	29	39	11	2	8K(174.0463)	sp|Q13242|SRSF9_HUMAN	Q13242	SRSF9_HUMAN	SRSF9	Serine/arginine-rich splicing factor 9	49070.8
DLEEDHACIPIKK	DLEEDHAC[57.0215]IPIKK[174.0463]	K	S	560	572	13	3	13K(174.0463),8C(57.0215)	sp|P13639|EF2_HUMAN	P13639	EF2_HUMAN	EEF2	Elongation factor 2	59524.9
DLEEDHACIPIK	DLEEDHAC[57.0215]IPIK[174.0463]	K	K	560	571	12	3	12K(174.0463),8C(57.0215)	sp|P13639|EF2_HUMAN	P13639	EF2_HUMAN	EEF2	Elongation factor 2	0
DLEEDHACIPIKK	DLEEDHAC[57.0215]IPIK[174.0463]K	K	S	560	572	13	3	12K(174.0463),8C(57.0215)	sp|P13639|EF2_HUMAN	P13639	EF2_HUMAN	EEF2	Elongation factor 2	61108.8
DLEEFFSTVGKVR	DLEEFFSTVGK[174.0463]VR	R	D	168	180	13	2	11K(174.0463)	sp|Q14498|RBM39_HUMAN	Q14498	RBM39_HUMAN	RBM39	RNA-binding protein 39	26540
DLEEKLETLR	DLEEK[174.0463]LETLR	R	L	226	235	10	2	5K(174.0463)	sp|Q14203|DCTN1_HUMAN	Q14203	DCTN1_HUMAN	DCTN1	Dynactin subunit 1	14877.5
DLEEVKVLLEK	DLEEVK[174.0463]VLLEK	K	A	9	19	11	2	6K(174.0463)	sp|Q9HB71|CYBP_HUMAN	Q9HB71	CYBP_HUMAN	CACYBP	Calcyclin-binding protein	84554.2
DLEEVKVLLEKATR	DLEEVK[174.0463]VLLEK[174.0463]ATR	K	K	9	22	14	3	11K(174.0463),6K(174.0463)	sp|Q9HB71|CYBP_HUMAN	Q9HB71	CYBP_HUMAN	CACYBP	Calcyclin-binding protein	65217.1
DLEHLSKFIEEHATK	DLEHLSK[174.0463]FIEEHATK	R	L	623	637	15	3	7K(174.0463)	sp|P13667|PDIA4_HUMAN	P13667	PDIA4_HUMAN	PDIA4	Protein disulfide-isomerase A4	44042.1
DLEKWQNNLLPSR	DLEK[174.0463]WQNNLLPSR	K	Q	85	97	13	2,3	4K(174.0463)	sp|P62244|RS15A_HUMAN	P62244	RS15A_HUMAN	RPS15A	Small ribosomal subunit protein uS8	92098.3
DLGDEYGWKQVHGDVFR	DLGDEYGWK[174.0463]QVHGDVFR	R	P	267	283	17	3	9K(174.0463)	sp|Q9HD45|TM9S3_HUMAN	Q9HD45	TM9S3_HUMAN	TM9SF3	Transmembrane 9 superfamily member 3	0
DLGLSESGEDVNAAILDESGKK	DLGLSESGEDVNAAILDESGK[174.0463]K	K	F	464	485	22	3	21K(174.0463)	sp|P13667|PDIA4_HUMAN	P13667	PDIA4_HUMAN	PDIA4	Protein disulfide-isomerase A4	14364.1
DLGVTDVLCEACDQLGWTKPTK	DLGVTDVLC[57.0215]EAC[57.0215]DQLGWTK[174.0463]PTK	K	I	28	49	22	3	12C(57.0215),19K(174.0463),9C(57.0215)	sp|Q9H0S4|DDX47_HUMAN	Q9H0S4	DDX47_HUMAN	DDX47	Probable ATP-dependent RNA helicase DDX47	29653.3
DLKDYFSK	DLK[174.0463]DYFSK	K	F	112	119	8	2	3K(174.0463)	sp|Q14103|HNRPD_HUMAN	Q14103	HNRPD_HUMAN	HNRNPD	Heterogeneous nuclear ribonucleoprotein D0	35330.3
DLKDYFSK	DLK[174.0463]DYFSK[174.0463]	K	F	112	119	8	2	3K(174.0463),8K(174.0463)	sp|Q14103|HNRPD_HUMAN	Q14103	HNRPD_HUMAN	HNRNPD	Heterogeneous nuclear ribonucleoprotein D0	15994.3
DLKDYFTK	DLK[174.0463]DYFTK	K	F	84	91	8	2	3K(174.0463)	sp|Q99729|ROAA_HUMAN	Q99729	ROAA_HUMAN	HNRNPAB	Heterogeneous nuclear ribonucleoprotein A/B	92784.1
DLKDYFTKFGEVVDCTIK	DLK[174.0463]DYFTK[174.0463]FGEVVDC[57.0215]TIK	K	M	84	101	18	3	15C(57.0215),3K(174.0463),8K(174.0463)	sp|Q99729|ROAA_HUMAN	Q99729	ROAA_HUMAN	HNRNPAB	Heterogeneous nuclear ribonucleoprotein A/B	25128.6
DLLAVVFYGTEKDK	DLLAVVFYGTEKDK[174.0463]	R	N	81	94	14	2	14K(174.0463)	sp|P12956|XRCC6_HUMAN	P12956	XRCC6_HUMAN	XRCC6	X-ray repair cross-complementing protein 6	50185.1
DLLHPSPEEEKR	DLLHPSPEEEK[174.0463]R	K	K	6	17	12	3	11K(174.0463)	sp|P42677|RS27_HUMAN	P42677	RS27_HUMAN	RPS27	Small ribosomal subunit protein eS27	38086.8
DLLIAYYDVDYEKNAK	DLLIAYYDVDYEK[174.0463]NAK	K	G	259	274	16	2	13K(174.0463)	sp|P30101|PDIA3_HUMAN	P30101	PDIA3_HUMAN	PDIA3	Protein disulfide-isomerase A3	18520.8
DLLKANVK	DLLK[174.0463]ANVK	K	I	100	107	8	2	4K(174.0463)	sp|P40925|MDHC_HUMAN	P40925	MDHC_HUMAN	MDH1	Malate dehydrogenase, cytoplasmic	12520.6
DLLLDPAWEKQQR	DLLLDPAWEK[174.0463]QQR	R	K	41	53	13	2	10K(174.0463)	sp|O43707|ACTN4_HUMAN	O43707	ACTN4_HUMAN	ACTN4	Alpha-actinin-4	64816.1
DLPEHAVLK	DLPEHAVLK[174.0463]	K	M	627	635	9	2	9K(174.0463)	sp|Q00839|HNRPU_HUMAN	Q00839	HNRPU_HUMAN	HNRNPU	Heterogeneous nuclear ribonucleoprotein U	4256.1
DLPPVSGSIIWAKQIDR	DLPPVSGSIIWAK[174.0463]QIDR	R	Q	640	656	17	2	13K(174.0463)	sp|Q14204|DYHC1_HUMAN	Q14204	DYHC1_HUMAN	DYNC1H1	Cytoplasmic dynein 1 heavy chain 1	45362.3
DLSHIGDAVVISCAKDGVK	DLSHIGDAVVISC[57.0215]AK[174.0463]DGVK	R	F	150	168	19	3	13C(57.0215),15K(174.0463)	sp|P12004|PCNA_HUMAN	P12004	PCNA_HUMAN	PCNA	Proliferating cell nuclear antigen	20416.4
DLSLDDFKGK	DLSLDDFK[174.0463]GK	K	Y	84	93	10	2	8K(174.0463)	sp|P30048|PRDX3_HUMAN	P30048	PRDX3_HUMAN	PRDX3	Thioredoxin-dependent peroxide reductase, mitochondrial	37992.2
DLSLEEIQK	DLSLEEIQK[174.0463]	K	K	44	52	9	2	9K(174.0463)	sp|P16949|STMN1_HUMAN	P16949	STMN1_HUMAN	STMN1	Stathmin	28993.4
DLSLEEIQKKLEAAEER	DLSLEEIQK[174.0463]K[174.0463]LEAAEER	K	R	44	60	17	3	10K(174.0463),9K(174.0463)	sp|P16949|STMN1_HUMAN	P16949	STMN1_HUMAN	STMN1	Stathmin	35158.8
DLSQLTKLHSFLGDDVFLR	DLSQLTK[174.0463]LHSFLGDDVFLR	K	E	515	533	19	3	7K(174.0463)	sp|P06737|PYGL_HUMAN	P06737	PYGL_HUMAN	PYGL	Glycogen phosphorylase, liver form	17006.7
DLSTIEPLK	DLSTIEPLK[174.0463]	K	K	102	110	9	2	9K(174.0463)	sp|P39687|AN32A_HUMAN	P39687	AN32A_HUMAN	ANP32A	Acidic leucine-rich nuclear phosphoprotein 32 family member A	75746.4
DLSTIEPLKKLENLK	DLSTIEPLK[174.0463]KLENLK[174.0463]	K	S	102	116	15	3	15K(174.0463),9K(174.0463)	sp|P39687|AN32A_HUMAN	P39687	AN32A_HUMAN	ANP32A	Acidic leucine-rich nuclear phosphoprotein 32 family member A	54036.8
DLSTIEPLKKLENLK	DLSTIEPLK[174.0463]K[174.0463]LENLK	K	S	102	116	15	3	10K(174.0463),9K(174.0463)	sp|P39687|AN32A_HUMAN	P39687	AN32A_HUMAN	ANP32A	Acidic leucine-rich nuclear phosphoprotein 32 family member A	57600.6
DLSTVEALQNLKNLK	DLSTVEALQNLK[174.0463]NLK	K	S	102	116	15	2	12K(174.0463)	sp|Q9BTT0|AN32E_HUMAN	Q9BTT0	AN32E_HUMAN	ANP32E	Acidic leucine-rich nuclear phosphoprotein 32 family member E	48433.7
DLTDYLMK	DLTDYLM[15.9949]K[174.0463]	R	I	184	191	8	2	7M(15.9949),8K(174.0463)	sp|P60709|ACTB_HUMAN	P60709	ACTB_HUMAN	ACTB	Actin, cytoplasmic 1	14792.3
DLTIQKADEVVWVR	DLTIQK[174.0463]ADEVVWVR	R	A	50	63	14	3	6K(174.0463)	sp|P14868|SYDC_HUMAN	P14868	SYDC_HUMAN	DARS1	Aspartate--tRNA ligase, cytoplasmic	12057.6
DLVAIEAKLSDLQK	DLVAIEAK[174.0463]LSDLQK	R	E	1004	1017	14	2	8K(174.0463)	sp|Q01082|SPTB2_HUMAN	Q01082	SPTB2_HUMAN	SPTBN1	Spectrin beta chain, non-erythrocytic 1	14025.2
DLVVPEKWEESGPQFITNSEEVR	DLVVPEK[174.0463]WEESGPQFITNSEEVR	K	L	160	182	23	3	7K(174.0463)	sp|Q13257|MD2L1_HUMAN	Q13257	MD2L1_HUMAN	MAD2L1	Mitotic spindle assembly checkpoint protein MAD2A	58472.2
DLYDDKDGLR	DLYDDK[174.0463]DGLR	R	K	59	68	10	2	6K(174.0463)	sp|Q12874|SF3A3_HUMAN	Q12874	SF3A3_HUMAN	SF3A3	Splicing factor 3A subunit 3	0
DNALLAQLIQDKLDAYK	DNALLAQLIQDK[174.0463]LDAYK	K	A	197	213	17	2	12K(174.0463)	sp|P61764|STXB1_HUMAN	P61764	STXB1_HUMAN	STXBP1	Syntaxin-binding protein 1	21564.5
DNGKHALIIYDDLSK	DNGK[174.0463]HALIIYDDLSK	R	Q	302	316	15	3	4K(174.0463)	sp|P25705|ATPA_HUMAN	P25705	ATPA_HUMAN	ATP5F1A	ATP synthase subunit alpha, mitochondrial	0
DNGLLAKPTHGDIIR	DNGLLAK[174.0463]PTHGDIIR	R	F	399	413	15	3	7K(174.0463)	sp|P04181|OAT_HUMAN	P04181	OAT_HUMAN	OAT	Ornithine aminotransferase, mitochondrial	20360.3
DNIQGITK	DNIQGITK[174.0463]	R	P	25	32	8	2	8K(174.0463)	sp|P62805|H4_HUMAN	P62805	H4_HUMAN	H4C1	Histone H4	109666
DNIQGITKPAIR	DNIQGITK[174.0463]PAIR	R	R	25	36	12	2,3	8K(174.0463)	sp|P62805|H4_HUMAN	P62805	H4_HUMAN	H4C1	Histone H4	1.6638e+06
DNNLLGK	DNNLLGK[174.0463]	K	F	452	458	7	2	7K(174.0463)	sp|P11142|HSP7C_HUMAN	P11142	HSP7C_HUMAN	HSPA8	Heat shock cognate 71 kDa protein	0
DNPLDPVLAKVAGDCLDEK	DNPLDPVLAK[174.0463]VAGDC[57.0215]LDEK	K	Q	117	135	19	2	10K(174.0463),15C(57.0215)	sp|Q96AG4|LRC59_HUMAN	Q96AG4	LRC59_HUMAN	LRRC59	Leucine-rich repeat-containing protein 59	33645.8
DPDDHTVCHLLFANQTEKDILLRPELEELR	DPDDHTVC[57.0215]HLLFANQTEK[174.0463]DILLRPELEELR	K	N	197	226	30	4,5	18K(174.0463),8C(57.0215)	sp|P00387|NB5R3_HUMAN	P00387	NB5R3_HUMAN	CYB5R3	NADH-cytochrome b5 reductase 3	408327
DPELGLKSVQK	DPELGLK[174.0463]SVQK	R	L	231	241	11	2	7K(174.0463)	sp|P49411|EFTU_HUMAN	P49411	EFTU_HUMAN	TUFM	Elongation factor Tu, mitochondrial	6511.29
DPFAHLPKSTFVLDEFK	DPFAHLPK[174.0463]STFVLDEFK	K	R	278	294	17	3	8K(174.0463)	sp|P26641|EF1G_HUMAN	P26641	EF1G_HUMAN	EEF1G	Elongation factor 1-gamma	47720.7
DPIPYLPPLEKLPHEK	DPIPYLPPLEK[174.0463]LPHEK	R	H	17	32	16	3	11K(174.0463)	sp|P08621|RU17_HUMAN	P08621	RU17_HUMAN	SNRNP70	U1 small nuclear ribonucleoprotein 70 kDa	95054
DPNAFLFDHLLTLKPVK	DPNAFLFDHLLTLK[174.0463]PVK	K	F	214	230	17	3	14K(174.0463)	sp|Q7L2H7|EIF3M_HUMAN	Q7L2H7	EIF3M_HUMAN	EIF3M	Eukaryotic translation initiation factor 3 subunit M	32151.8
DPNSPLYSVKSFEELR	DPNSPLYSVK[174.0463]SFEELR	R	L	82	97	16	2	10K(174.0463)	sp|Q9NUU7|DD19A_HUMAN	Q9NUU7	DD19A_HUMAN	DDX19A	ATP-dependent RNA helicase DDX19A	43261.9
DPQFQKLQQWYR	DPQFQK[174.0463]LQQWYR	R	E	7	18	12	2,3	6K(174.0463)	sp|P06744|G6PI_HUMAN	P06744	G6PI_HUMAN	GPI	Glucose-6-phosphate isomerase	41843.2
DPSAVAKHFVALSTNTTK	DPSAVAK[174.0463]HFVALSTNTTK	K	V	235	252	18	3	7K(174.0463)	sp|P06744|G6PI_HUMAN	P06744	G6PI_HUMAN	GPI	Glucose-6-phosphate isomerase	29289.8
DPSKQYGLK	DPSK[174.0463]QYGLK	R	M	250	258	9	2	4K(174.0463)	sp|Q9UQ80|PA2G4_HUMAN	Q9UQ80	PA2G4_HUMAN	PA2G4	Proliferation-associated protein 2G4	48120.1
DQDELKPGPTNR	DQDELK[174.0463]PGPTNR	K	S	546	557	12	2	6K(174.0463)	sp|Q14151|SAFB2_HUMAN	Q14151	SAFB2_HUMAN	SAFB2	Scaffold attachment factor B2	0
DQIYDIFQK	DQIYDIFQK[174.0463]	K	L	194	202	9	2	9K(174.0463)	sp|P60842|IF4A1_HUMAN	P60842	IF4A1_HUMAN	EIF4A1	Eukaryotic initiation factor 4A-I	29269.4
DQLIYNLLK	DQLIYNLLK[174.0463]	K	E	6	14	9	2	9K(174.0463)	sp|P00338|LDHA_HUMAN	P00338	LDHA_HUMAN	LDHA	L-lactate dehydrogenase A chain	27722
DQLIYNLLKEEQTPQNK	DQLIYNLLK[174.0463]EEQTPQNK	K	I	6	22	17	2,3	9K(174.0463)	sp|P00338|LDHA_HUMAN	P00338	LDHA_HUMAN	LDHA	L-lactate dehydrogenase A chain	80540.9
DQQIGEKIFASIAPSIYGHEDIKR	DQQIGEK[174.0463]IFASIAPSIYGHEDIKR	K	G	470	493	24	4	7K(174.0463)	sp|P49736|MCM2_HUMAN	P49736	MCM2_HUMAN	MCM2	DNA replication licensing factor MCM2	15397
DQVDIAVQELLQLKAQYK	DQVDIAVQELLQLK[174.0463]AQYK	K	S	926	943	18	3	14K(174.0463)	sp|P07814|SYEP_HUMAN	P07814	SYEP_HUMAN	EPRS1	Bifunctional glutamate/proline--tRNA ligase	20604.9
DQVTAQEIFQDNHEDGPTAKK	DQVTAQEIFQDNHEDGPTAK[174.0463]K	K	L	546	566	21	3	20K(174.0463)	sp|P13010|XRCC5_HUMAN	P13010	XRCC5_HUMAN	XRCC5	X-ray repair cross-complementing protein 5	0
DRYDSFIELQEKLHQNICR	DRYDSFIELQEK[174.0463]LHQNIC[57.0215]R	K	K	134	152	19	4	12K(174.0463),18C(57.0215)	sp|Q9NSD9|SYFB_HUMAN	Q9NSD9	SYFB_HUMAN	FARSB	Phenylalanine--tRNA ligase beta subunit	17672.6
DSCPLDCKVYVGNLGNNGNK	DSC[57.0215]PLDC[57.0215]K[174.0463]VYVGNLGNNGNK	R	T	4	23	20	3	3C(57.0215),7C(57.0215),8K(174.0463)	sp|P84103|SRSF3_HUMAN	P84103	SRSF3_HUMAN	SRSF3	Serine/arginine-rich splicing factor 3	9259.97
DSKAYFHLLNQIAPK	DSK[174.0463]AYFHLLNQIAPK	K	G	298	312	15	3	3K(174.0463)	sp|P13797|PLST_HUMAN	P13797	PLST_HUMAN	PLS3	Plastin-3	37156.6
DSLVDIIGICKSYEDATK	DSLVDIIGIC[57.0215]K[174.0463]SYEDATK	K	I	314	331	18	2	10C(57.0215),11K(174.0463)	sp|P27694|RFA1_HUMAN	P27694	RFA1_HUMAN	RPA1	Replication protein A 70 kDa DNA-binding subunit	34219
DSPCQLEALKLESCGVTSDNCR	DSPC[57.0215]QLEALK[174.0463]LESC[57.0215]GVTSDNC[57.0215]R	K	D	196	217	22	3	10K(174.0463),14C(57.0215),21C(57.0215),4C(57.0215)	sp|P13489|RINI_HUMAN	P13489	RINI_HUMAN	RNH1	Ribonuclease inhibitor	12390.6
DSPSVWAAVPGK	DSPSVWAAVPGK[174.0463]	K	T	27	38	12	2	12K(174.0463)	sp|P07737|PROF1_HUMAN	P07737	PROF1_HUMAN	PFN1	Profilin-1	35430.4
DSPSVWAAVPGKTFVNITPAEVGVLVGKDR	DSPSVWAAVPGK[174.0463]TFVNITPAEVGVLVGK[174.0463]DR	K	S	27	56	30	3,4	12K(174.0463),28K(174.0463)	sp|P07737|PROF1_HUMAN	P07737	PROF1_HUMAN	PFN1	Profilin-1	65589.1
DSQAALPKYVLINWVGEDVPDAR	DSQAALPK[174.0463]YVLINWVGEDVPDAR	K	K	72	94	23	3	8K(174.0463)	sp|Q16643|DREB_HUMAN	Q16643	DREB_HUMAN	DBN1	Drebrin	45259.9
DSVVAGFQWATK	DSVVAGFQWATK[174.0463]	K	E	677	688	12	2	12K(174.0463)	sp|P13639|EF2_HUMAN	P13639	EF2_HUMAN	EEF2	Elongation factor 2	22414.1
DSYVGDEAQSK	DSYVGDEAQSK[174.0463]	K	R	51	61	11	2	11K(174.0463)	sp|P60709|ACTB_HUMAN	P60709	ACTB_HUMAN	ACTB	Actin, cytoplasmic 1	140250
DSYVGDEAQSKR	DSYVGDEAQSK[174.0463]R	K	G	51	62	12	2	11K(174.0463)	sp|P60709|ACTB_HUMAN	P60709	ACTB_HUMAN	ACTB	Actin, cytoplasmic 1	98831.8
DTDEADLVLAKEANVK	DTDEADLVLAK[174.0463]EANVK	K	C	144	159	16	2	11K(174.0463)	sp|P45973|CBX5_HUMAN	P45973	CBX5_HUMAN	CBX5	Chromobox protein homolog 5	7108.14
DTGKTPVEPEVAIHR	DTGK[174.0463]TPVEPEVAIHR	K	I	5	19	15	3	4K(174.0463)	sp|P60866|RS20_HUMAN	P60866	RS20_HUMAN	RPS20	Small ribosomal subunit protein uS10	21164.5
DTKWLTLEVCR	DTK[174.0463]WLTLEVC[57.0215]R	R	Q	10	20	11	2	10C(57.0215),3K(174.0463)	sp|Q5VZF2|MBNL2_HUMAN	Q5VZF2	MBNL2_HUMAN	MBNL2	Muscleblind-like protein 2	0
DTNGSQFFITTVKTAWLDGK	DTNGSQFFITTVK[174.0463]TAWLDGK	K	H	146	165	20	2	13K(174.0463)	sp|P23284|PPIB_HUMAN	P23284	PPIB_HUMAN	PPIB	Peptidyl-prolyl cis-trans isomerase B	37571.8
DTPENNPDTPFDFTPENYK	DTPENNPDTPFDFTPENYK[174.0463]	R	R	43	61	19	2	19K(174.0463)	sp|P19404|NDUV2_HUMAN	P19404	NDUV2_HUMAN	NDUFV2	NADH dehydrogenase [ubiquinone] flavoprotein 2, mitochondrial	5997.41
DTVLKLLLNGAR	DTVLK[174.0463]LLLNGAR	R	H	3617	3628	12	3	5K(174.0463)	sp|Q7Z6Z7|HUWE1_HUMAN	Q7Z6Z7	HUWE1_HUMAN	HUWE1	E3 ubiquitin-protein ligase HUWE1	0
DTYIENEKLISGK	DTYIENEK[174.0463]LISGK	K	R	580	592	13	2	8K(174.0463)	sp|P04843|RPN1_HUMAN	P04843	RPN1_HUMAN	RPN1	Dolichyl-diphosphooligosaccharide--protein glycosyltransferase subunit 1	35694.7
DVCFHLLKLYSDR	DVC[57.0215]FHLLK[174.0463]LYSDR	R	H	1490	1502	13	3	3C(57.0215),8K(174.0463)	sp|P52948|NUP98_HUMAN	P52948	NUP98_HUMAN	NUP98	Nuclear pore complex protein Nup98-Nup96	22853.1
DVDFELIKVEGK	DVDFELIK[174.0463]VEGK	R	V	203	214	12	2	8K(174.0463)	sp|P48643|TCPE_HUMAN	P48643	TCPE_HUMAN	CCT5	T-complex protein 1 subunit epsilon	53821.3
DVDIIDHHDNTYTVKYTPVQQGPVGVNVTYGGDPIPK	DVDIIDHHDNTYTVK[174.0463]YTPVQQGPVGVNVTYGGDPIPK	R	S	922	958	37	4	15K(174.0463)	sp|P21333|FLNA_HUMAN	P21333	FLNA_HUMAN	FLNA	Filamin-A	0
DVESQKILQR	DVESQK[174.0463]ILQR	R	S	172	181	10	2	6K(174.0463)	sp|Q3MHD2|LSM12_HUMAN	Q3MHD2	LSM12_HUMAN	LSM12	Protein LSM12	16734.1
DVEVTKEEFVLAAQK	DVEVTK[174.0463]EEFVLAAQK	K	F	246	260	15	3	6K(174.0463)	sp|Q9UJS0|S2513_HUMAN	Q9UJS0	S2513_HUMAN	SLC25A13	Electrogenic aspartate/glutamate antiporter SLC25A13, mitochondrial	0
DVFEAKAR	DVFEAK[174.0463]AR	R	H	129	136	8	2	6K(174.0463)	sp|P12268|IMDH2_HUMAN	P12268	IMDH2_HUMAN	IMPDH2	Inosine-5'-monophosphate dehydrogenase 2	14774.1
DVFLPKPTWGNHTPIFR	DVFLPK[174.0463]PTWGNHTPIFR	R	D	154	170	17	3	6K(174.0463)	sp|P00505|AATM_HUMAN	P00505	AATM_HUMAN	GOT2	Aspartate aminotransferase, mitochondrial	102929
DVFTKGYGFGLIK	DVFTK[174.0463]GYGFGLIK	R	L	16	28	13	2,3	5K(174.0463)	sp|P21796|VDAC1_HUMAN	P21796	VDAC1_HUMAN	VDAC1	Voltage-dependent anion-selective channel protein 1	80758
DVKFGADAR	DVK[174.0463]FGADAR	K	A	29	37	9	2	3K(174.0463)	sp|P10809|CH60_HUMAN	P10809	CH60_HUMAN	HSPD1	60 kDa heat shock protein, mitochondrial	29450.3
DVKGSYVSIHSSGFR	DVK[174.0463]GSYVSIHSSGFR	K	D	34	48	15	3	3K(174.0463)	sp|Q13838|DX39B_HUMAN	Q13838	DX39B_HUMAN	DDX39B	Spliceosome RNA helicase DDX39B	18280.7
DVLFLKDCVGPEVEK	DVLFLK[174.0463]DC[57.0215]VGPEVEK	K	A	92	106	15	3	6K(174.0463),8C(57.0215)	sp|P00558|PGK1_HUMAN	P00558	PGK1_HUMAN	PGK1	Phosphoglycerate kinase 1	30768.8
DVNAAIATIK	DVNAAIATIK[174.0463]	K	T	327	336	10	2	10K(174.0463)	sp|P0DPH7|TBA3C_HUMAN	P0DPH7	TBA3C_HUMAN	TUBA3C	Tubulin alpha-3C chain	67515.9
DVNAAIATIKTK	DVNAAIATIK[174.0463]TK	K	R	327	338	12	2	10K(174.0463)	sp|P0DPH7|TBA3C_HUMAN	P0DPH7	TBA3C_HUMAN	TUBA3C	Tubulin alpha-3C chain	72358
DVNAAIATIKTK	DVNAAIATIK[174.0463]TK[174.0463]	K	R	327	338	12	2	10K(174.0463),12K(174.0463)	sp|P0DPH7|TBA3C_HUMAN	P0DPH7	TBA3C_HUMAN	TUBA3C	Tubulin alpha-3C chain	10729.7
DVNAAIATIKTKR	DVNAAIATIK[174.0463]TK[174.0463]R	K	T	327	339	13	3	10K(174.0463),12K(174.0463)	sp|P0DPH7|TBA3C_HUMAN	P0DPH7	TBA3C_HUMAN	TUBA3C	Tubulin alpha-3C chain	27311.3
DVNVNFEKSKLTFSCLGGSDNFK	DVNVNFEK[174.0463]SK[174.0463]LTFSC[57.0215]LGGSDNFK	K	H	26	48	23	3	10K(174.0463),15C(57.0215),8K(174.0463)	sp|Q15185|TEBP_HUMAN	Q15185	TEBP_HUMAN	PTGES3	Prostaglandin E synthase 3	26294.4
DVQIGDIVTVGECRPLSK	DVQIGDIVTVGEC[57.0215]RPLSK[174.0463]	R	T	119	136	18	2	13C(57.0215),18K(174.0463)	sp|P62280|RS11_HUMAN	P62280	RS11_HUMAN	RPS11	Small ribosomal subunit protein uS17	12800.4
DVQIGDIVTVGECRPLSKTVR	DVQIGDIVTVGEC[57.0215]RPLSK[174.0463]TVR	R	F	119	139	21	3	13C(57.0215),18K(174.0463)	sp|P62280|RS11_HUMAN	P62280	RS11_HUMAN	RPS11	Small ribosomal subunit protein uS17	47107.5
DVTLQKQCVPFR	DVTLQK[174.0463]QC[57.0215]VPFR	K	R	50	61	12	3	6K(174.0463),8C(57.0215)	sp|P18621|RL17_HUMAN	P18621	RL17_HUMAN	RPL17	Large ribosomal subunit protein uL22	0
DVTSAKALYEHLTAK	DVTSAK[174.0463]ALYEHLTAK	K	N	1333	1347	15	3	6K(174.0463)	sp|P42704|LPPRC_HUMAN	P42704	LPPRC_HUMAN	LRPPRC	Leucine-rich PPR motif-containing protein, mitochondrial	12407.7
DVVICPDASLEDAKK	DVVIC[57.0215]PDASLEDAK[174.0463]K	R	E	49	63	15	2	14K(174.0463),5C(57.0215)	sp|Q99497|PARK7_HUMAN	Q99497	PARK7_HUMAN	PARK7	Parkinson disease protein 7	17888
DWVLNEFKHGK	DWVLNEFK[174.0463]HGK	R	A	381	391	11	3	8K(174.0463)	sp|P17844|DDX5_HUMAN	P17844	DDX5_HUMAN	DDX5	Probable ATP-dependent RNA helicase DDX5	0
DYDHLFKLLIIGDSGVGK	DYDHLFK[174.0463]LLIIGDSGVGK	R	S	4	21	18	3	7K(174.0463)	sp|Q15286|RAB35_HUMAN	Q15286	RAB35_HUMAN	RAB35	Ras-related protein Rab-35	51529.4
DYETATLSDIKALIR	DYETATLSDIK[174.0463]ALIR	R	K	440	454	15	2	11K(174.0463)	sp|O43707|ACTN4_HUMAN	O43707	ACTN4_HUMAN	ACTN4	Alpha-actinin-4	37037.5
DYFEEYGK	DYFEEYGK[174.0463]	R	I	130	137	8	2	8K(174.0463)	sp|P22626|ROA2_HUMAN	P22626	ROA2_HUMAN	HNRNPA2B1	Heterogeneous nuclear ribonucleoproteins A2/B1	15748.2
DYFEEYGKIDTIEIITDR	DYFEEYGK[174.0463]IDTIEIITDR	R	Q	130	147	18	2,3	8K(174.0463)	sp|P22626|ROA2_HUMAN	P22626	ROA2_HUMAN	HNRNPA2B1	Heterogeneous nuclear ribonucleoproteins A2/B1	204660
DYFEKYGK	DYFEKYGK[174.0463]	R	I	144	151	8	2	8K(174.0463)	sp|P51991|ROA3_HUMAN	P51991	ROA3_HUMAN	HNRNPA3	Heterogeneous nuclear ribonucleoprotein A3	28447.8
DYFEKYGK	DYFEK[174.0463]YGK	R	I	144	151	8	2	5K(174.0463)	sp|P51991|ROA3_HUMAN	P51991	ROA3_HUMAN	HNRNPA3	Heterogeneous nuclear ribonucleoprotein A3	26494
DYFEQYGK	DYFEQYGK[174.0463]	R	I	123	130	8	2	8K(174.0463)	sp|P09651|ROA1_HUMAN	P09651	ROA1_HUMAN	HNRNPA1	Heterogeneous nuclear ribonucleoprotein A1	15887.2
DYFEQYGKIEVIEIMTDR	DYFEQYGK[174.0463]IEVIEIMTDR	R	G	123	140	18	3	8K(174.0463)	sp|P09651|ROA1_HUMAN	P09651	ROA1_HUMAN	HNRNPA1	Heterogeneous nuclear ribonucleoprotein A1	35244
DYFSKFGEVVDCTLK	DYFSK[174.0463]FGEVVDC[57.0215]TLK	K	L	115	129	15	2,3	12C(57.0215),5K(174.0463)	sp|Q14103|HNRPD_HUMAN	Q14103	HNRPD_HUMAN	HNRNPD	Heterogeneous nuclear ribonucleoprotein D0	95658.7
DYFTKFGEVVDCTIK	DYFTK[174.0463]FGEVVDC[57.0215]TIK	K	M	87	101	15	2,3	12C(57.0215),5K(174.0463)	sp|Q99729|ROAA_HUMAN	Q99729	ROAA_HUMAN	HNRNPAB	Heterogeneous nuclear ribonucleoprotein A/B	190826
DYHFKVDNDENEHQLSLR	DYHFK[174.0463]VDNDENEHQLSLR	K	T	28	45	18	3,4	5K(174.0463)	sp|P06748|NPM_HUMAN	P06748	NPM_HUMAN	NPM1	Nucleophosmin	118919
DYIEEEVIDEKGNVVLK	DYIEEEVIDEK[174.0463]GNVVLK	R	G	706	722	17	2,3	11K(174.0463)	sp|Q15042|RB3GP_HUMAN	Q15042	RB3GP_HUMAN	RAB3GAP1	Rab3 GTPase-activating protein catalytic subunit	53700.6
DYIQKHPELNISEEGITK	DYIQK[174.0463]HPELNISEEGITK	R	S	262	279	18	3	5K(174.0463)	sp|P17480|UBF1_HUMAN	P17480	UBF1_HUMAN	UBTF	Nucleolar transcription factor 1	26663.9
DYLDFLDDEEDQGIYQSKVR	DYLDFLDDEEDQGIYQSK[174.0463]VR	R	E	18	37	20	2	18K(174.0463)	sp|P25205|MCM3_HUMAN	P25205	MCM3_HUMAN	MCM3	DNA replication licensing factor MCM3	14403.2
DYNVTANSK	DYNVTANSK[174.0463]	K	L	82	90	9	2	9K(174.0463)	sp|P00338|LDHA_HUMAN	P00338	LDHA_HUMAN	LDHA	L-lactate dehydrogenase A chain	16248
DYNVTANSKLVIITAGAR	DYNVTANSK[174.0463]LVIITAGAR	K	Q	82	99	18	2,3	9K(174.0463)	sp|P00338|LDHA_HUMAN	P00338	LDHA_HUMAN	LDHA	L-lactate dehydrogenase A chain	53009.3
DYPLASKDAK	DYPLASK[174.0463]DAK	R	K	232	241	10	2	7K(174.0463)	sp|P12268|IMDH2_HUMAN	P12268	IMDH2_HUMAN	IMPDH2	Inosine-5'-monophosphate dehydrogenase 2	9013.85
DYQDNKADVILK	DYQDNK[174.0463]ADVILK	R	Y	83	94	12	2	6K(174.0463)	sp|O14602|IF1AY_HUMAN	O14602	IF1AY_HUMAN	EIF1AY	Eukaryotic translation initiation factor 1A, Y-chromosomal	17778.7
DYQGPLKEHEVTIFVR	DYQGPLK[174.0463]EHEVTIFVR	R	R	363	378	16	3	7K(174.0463)	sp|P53396|ACLY_HUMAN	P53396	ACLY_HUMAN	ACLY	ATP-citrate synthase	32645.1
DYVAKGEDVNR	DYVAK[174.0463]GEDVNR	K	T	20	30	11	2	5K(174.0463)	sp|P58546|MTPN_HUMAN	P58546	MTPN_HUMAN	MTPN	Myotrophin	24265.2
EAAENSLVAYK	EAAENSLVAYK[174.0463]	K	A	143	153	11	2	11K(174.0463)	sp|P62258|1433E_HUMAN	P62258	1433E_HUMAN	YWHAE	14-3-3 protein epsilon	49385.9
EAAGKSSGPTSLFAVTVAPPGAR	EAAGK[174.0463]SSGPTSLFAVTVAPPGAR	K	Q	182	204	23	3	5K(174.0463)	sp|Q00839|HNRPU_HUMAN	Q00839	HNRPU_HUMAN	HNRNPU	Heterogeneous nuclear ribonucleoprotein U	117846
EAALSTALSEKR	EAALSTALSEK[174.0463]R	K	T	145	156	12	2	11K(174.0463)	sp|P02545|LMNA_HUMAN	P02545	LMNA_HUMAN	LMNA	Prelamin-A/C	0
EAAQEAVKLCDSYEIRPGK	EAAQEAVK[174.0463]LC[57.0215]DSYEIRPGK	K	H	217	235	19	3	10C(57.0215),8K(174.0463)	sp|O43390|HNRPR_HUMAN	O43390	HNRPR_HUMAN	HNRNPR	Heterogeneous nuclear ribonucleoprotein R	0
EAAQKAVNSATGVPTV	EAAQK[174.0463]AVNSATGVPTV	K	-	621	636	16	2	5K(174.0463)	sp|P11940|PABP1_HUMAN	P11940	PABP1_HUMAN	PABPC1	Polyadenylate-binding protein 1	5133.96
EADDIVNWLK	EADDIVNWLK[174.0463]	R	K	121	130	10	2	10K(174.0463)	sp|P07237|PDIA1_HUMAN	P07237	PDIA1_HUMAN	P4HB	Protein disulfide-isomerase	31516.7
EADGILKPLPK	EADGILK[174.0463]PLPK	R	K	225	235	11	2	7K(174.0463)	sp|P49588|SYAC_HUMAN	P49588	SYAC_HUMAN	AARS1	Alanine--tRNA ligase, cytoplasmic	17669.6
EAEAQLWWAAKELR	EAEAQLWWAAK[174.0463]ELR	K	R	186	199	14	2	11K(174.0463)	sp|P57076|CF298_HUMAN	P57076	CF298_HUMAN	CFAP298	Cilia- and flagella-associated protein 298	39829.7
EAESLIAK	EAESLIAK[174.0463]	R	K	112	119	8	2	8K(174.0463)	sp|P78371|TCPB_HUMAN	P78371	TCPB_HUMAN	CCT2	T-complex protein 1 subunit beta	13184
EAFQLFDRTGDGK	EAFQLFDRTGDGK[174.0463]	K	I	14	26	13	2	13K(174.0463)	sp|P60660|MYL6_HUMAN	P60660	MYL6_HUMAN	MYL6	Myosin light polypeptide 6	75352.9
EAFSLFDKDGDGTITTK	EAFSLFDK[174.0463]DGDGTITTK	K	E	15	31	17	2,3	8K(174.0463)	sp|P0DP23|CALM1_HUMAN	P0DP23	CALM1_HUMAN	CALM1	Calmodulin-1	168052
EAGITEKVVFEQTK	EAGITEK[174.0463]VVFEQTK	R	V	136	149	14	2	7K(174.0463)	sp|P60174|TPIS_HUMAN	P60174	TPIS_HUMAN	TPI1	Triosephosphate isomerase	20099
EAHEPLAVADAKLGGVIK	EAHEPLAVADAK[174.0463]LGGVIK	K	E	82	99	18	3	12K(174.0463)	sp|Q9Y2X3|NOP58_HUMAN	Q9Y2X3	NOP58_HUMAN	NOP58	Nucleolar protein 58	15209.5
EAIEGTYIDKK	EAIEGTYIDK[174.0463]K	K	C	49	59	11	2	10K(174.0463)	sp|P62280|RS11_HUMAN	P62280	RS11_HUMAN	RPS11	Small ribosomal subunit protein uS17	25242.7
EAKLTDQLPLIIVCDR	EAK[174.0463]LTDQLPLIIVC[57.0215]DR	K	F	765	780	16	2,3	14C(57.0215),3K(174.0463)	sp|Q00610|CLH1_HUMAN	Q00610	CLH1_HUMAN	CLTC	Clathrin heavy chain 1	39899.3
EALLSSAVDHGSDEVKFR	EALLSSAVDHGSDEVK[174.0463]FR	R	Q	139	156	18	3	16K(174.0463)	sp|P78371|TCPB_HUMAN	P78371	TCPB_HUMAN	CCT2	T-complex protein 1 subunit beta	22813
EANLAASFGKSINF	EANLAASFGK[174.0463]SINF	R	-	496	509	14	2	10K(174.0463)	sp|P09622|DLDH_HUMAN	P09622	DLDH_HUMAN	DLD	Dihydrolipoyl dehydrogenase, mitochondrial	46642.5
EANQAINPKLLQLVEDR	EANQAINPK[174.0463]LLQLVEDR	R	G	462	478	17	2,3	9K(174.0463)	sp|P17844|DDX5_HUMAN	P17844	DDX5_HUMAN	DDX5	Probable ATP-dependent RNA helicase DDX5	214648
EAQEEIAFLKLQLQGK	EAQEEIAFLK[174.0463]LQLQGK	K	R	568	583	16	2	10K(174.0463)	sp|Q14789|GOGB1_HUMAN	Q14789	GOGB1_HUMAN	GOLGB1	Golgin subfamily B member 1	14204.5
EAQMAAKLER	EAQMAAK[174.0463]LER	R	L	113	122	10	2	7K(174.0463)	sp|P16949|STMN1_HUMAN	P16949	STMN1_HUMAN	STMN1	Stathmin	19172.1
EAQMAAKLER	EAQM[15.9949]AAK[174.0463]LER	R	L	113	122	10	2	4M(15.9949),7K(174.0463)	sp|P16949|STMN1_HUMAN	P16949	STMN1_HUMAN	STMN1	Stathmin	17523.8
EASIDILHSIVKR	EASIDILHSIVK[174.0463]R	R	D	21	33	13	3	12K(174.0463)	sp|O00231|PSD11_HUMAN	O00231	PSD11_HUMAN	PSMD11	26S proteasome non-ATPase regulatory subunit 11	10549.9
EAVCEKLIFPER	EAVC[57.0215]EK[174.0463]LIFPER	K	I	246	257	12	2	4C(57.0215),6K(174.0463)	sp|O75663|TIPRL_HUMAN	O75663	TIPRL_HUMAN	TIPRL	TIP41-like protein	8835.71
EAVELPLTHFELYKQIGIDPPR	EAVELPLTHFELYK[174.0463]QIGIDPPR	R	G	179	200	22	3,4	14K(174.0463)	sp|P43686|PRS6B_HUMAN	P43686	PRS6B_HUMAN	PSMC4	26S proteasome regulatory subunit 6B	86251.9
EAVLLLK	EAVLLLK[174.0463]	K	K	166	172	7	2	7K(174.0463)	sp|P36578|RL4_HUMAN	P36578	RL4_HUMAN	RPL4	Large ribosomal subunit protein uL4	0
EDALLYQSKGYNDDYYEESYFTTR	EDALLYQSK[174.0463]GYNDDYYEESYFTTR	K	T	80	103	24	3	9K(174.0463)	sp|P50402|EMD_HUMAN	P50402	EMD_HUMAN	EMD	Emerin	8074.18
EDALPGQKTEFK	EDALPGQK[174.0463]TEFK	K	V	180	191	12	2	8K(174.0463)	sp|P35613|BASI_HUMAN	P35613	BASI_HUMAN	BSG	Basigin	0
EDDVGTGAGLLEIKK	EDDVGTGAGLLEIK[174.0463]K	R	I	340	354	15	2	14K(174.0463)	sp|P49368|TCPG_HUMAN	P49368	TCPG_HUMAN	CCT3	T-complex protein 1 subunit gamma	10064.7
EDFLIKPSDNLIVCGR	EDFLIK[174.0463]PSDNLIVC[57.0215]GR	R	A	141	156	16	2,3	14C(57.0215),6K(174.0463)	sp|Q13610|PWP1_HUMAN	Q13610	PWP1_HUMAN	PWP1	Periodic tryptophan protein 1 homolog	54433.3
EDFLNICIEPDTISKGDFITIGSR	EDFLNIC[57.0215]IEPDTISK[174.0463]GDFITIGSR	K	K	328	351	24	3	15K(174.0463),7C(57.0215)	sp|Q53H12|AGK_HUMAN	Q53H12	AGK_HUMAN	AGK	Acylglycerol kinase, mitochondrial	12691.7
EDIAKLLR	EDIAK[174.0463]LLR	K	Y	462	469	8	2	5K(174.0463)	sp|Q12931|TRAP1_HUMAN	Q12931	TRAP1_HUMAN	TRAP1	Heat shock protein 75 kDa, mitochondrial	50506.7
EDIEFICKTIGTK	EDIEFIC[57.0215]K[174.0463]TIGTK	R	P	331	343	13	2	7C(57.0215),8K(174.0463)	sp|P50991|TCPD_HUMAN	P50991	TCPD_HUMAN	CCT4	T-complex protein 1 subunit delta	7345.5
EDLHILFSNHGEIKWIDFVR	EDLHILFSNHGEIK[174.0463]WIDFVR	R	G	247	266	20	3,4	14K(174.0463)	sp|P05455|LA_HUMAN	P05455	LA_HUMAN	SSB	Lupus La protein	125759
EDLRLPEGDLGKEIEQK	EDLRLPEGDLGK[174.0463]EIEQK	R	Y	110	126	17	3	12K(174.0463)	sp|P63241|IF5A1_HUMAN	P63241	IF5A1_HUMAN	EIF5A	Eukaryotic translation initiation factor 5A-1	14328
EDLVVAPAGITLKEANEILQR	EDLVVAPAGITLK[174.0463]EANEILQR	R	S	183	203	21	3	13K(174.0463)	sp|P12268|IMDH2_HUMAN	P12268	IMDH2_HUMAN	IMPDH2	Inosine-5'-monophosphate dehydrogenase 2	23315.6
EDLVYQAKLAEQAER	EDLVYQAK[174.0463]LAEQAER	R	Y	5	19	15	2,3	8K(174.0463)	sp|P62258|1433E_HUMAN	P62258	1433E_HUMAN	YWHAE	14-3-3 protein epsilon	384932
EDLYLKPIQR	EDLYLK[174.0463]PIQR	K	T	440	449	10	2,3	6K(174.0463)	sp|P13639|EF2_HUMAN	P13639	EF2_HUMAN	EEF2	Elongation factor 2	231497
EDSHPFDLGLYNEAVK	EDSHPFDLGLYNEAVK[174.0463]	K	I	89	104	16	3	16K(174.0463)	sp|P35244|RFA3_HUMAN	P35244	RFA3_HUMAN	RPA3	Replication protein A 14 kDa subunit	5619.65
EDSQRPGAHLTVK	EDSQRPGAHLTVK[174.0463]	R	K	93	105	13	2,3	13K(174.0463)	sp|P09651|ROA1_HUMAN	P09651	ROA1_HUMAN	HNRNPA1	Heterogeneous nuclear ribonucleoprotein A1	58587.2
EDSQRPGAHLTVKKIFVGGIK	EDSQRPGAHLTVK[174.0463]K[174.0463]IFVGGIK	R	E	93	113	21	4	13K(174.0463),14K(174.0463)	sp|P09651|ROA1_HUMAN	P09651	ROA1_HUMAN	HNRNPA1	Heterogeneous nuclear ribonucleoprotein A1	23594.7
EDSVKPGAHLTVK	EDSVK[174.0463]PGAHLTVK	R	K	114	126	13	3	5K(174.0463)	sp|P51991|ROA3_HUMAN	P51991	ROA3_HUMAN	HNRNPA3	Heterogeneous nuclear ribonucleoprotein A3	14447.6
EDVDAAVKQLLSLK	EDVDAAVK[174.0463]QLLSLK	K	A	775	788	14	2	8K(174.0463)	sp|P07814|SYEP_HUMAN	P07814	SYEP_HUMAN	EPRS1	Bifunctional glutamate/proline--tRNA ligase	29192.2
EDVFVHQTAIK	EDVFVHQTAIK[174.0463]	K	K	82	92	11	2	11K(174.0463)	sp|P67809|YBOX1_HUMAN	P67809	YBOX1_HUMAN	YBX1	Y-box-binding protein 1	12328.3
EDVFVHQTAIKK	EDVFVHQTAIK[174.0463]K	K	N	82	93	12	3	11K(174.0463)	sp|P67809|YBOX1_HUMAN	P67809	YBOX1_HUMAN	YBX1	Y-box-binding protein 1	14541
EDYAGLKEEFR	EDYAGLK[174.0463]EEFR	K	K	137	147	11	2	7K(174.0463)	sp|P78417|GSTO1_HUMAN	P78417	GSTO1_HUMAN	GSTO1	Glutathione S-transferase omega-1	12547.2
EDYHKSLEDALSSDTSGHFR	EDYHK[174.0463]SLEDALSSDTSGHFR	K	R	479	498	20	3	5K(174.0463)	sp|P08133|ANXA6_HUMAN	P08133	ANXA6_HUMAN	ANXA6	Annexin A6	0
EEAAAVPAAAPDDLALLKNLR	EEAAAVPAAAPDDLALLK[174.0463]NLR	R	S	90	110	21	3	18K(174.0463)	sp|Q86UE4|LYRIC_HUMAN	Q86UE4	LYRIC_HUMAN	MTDH	Protein LYRIC	14654.7
EEAAEYAKLLAKR	EEAAEYAK[174.0463]LLAK[174.0463]R	K	M	204	216	13	3	12K(174.0463),8K(174.0463)	sp|P62753|RS6_HUMAN	P62753	RS6_HUMAN	RPS6	Small ribosomal subunit protein eS6	0
EEAQKLLEQYK	EEAQK[174.0463]LLEQYK	K	E	660	670	11	2	5K(174.0463)	sp|Q00839|HNRPU_HUMAN	Q00839	HNRPU_HUMAN	HNRNPU	Heterogeneous nuclear ribonucleoprotein U	37942.3
EEASDYLELDTIKNLVK	EEASDYLELDTIKNLVK[174.0463]	K	K	253	269	17	2	17K(174.0463)	sp|P14625|ENPL_HUMAN	P14625	ENPL_HUMAN	HSP90B1	Endoplasmin	186968
EEASDYLELDTIKNLVK	EEASDYLELDTIK[174.0463]NLVK	K	K	253	269	17	2	13K(174.0463)	sp|P14625|ENPL_HUMAN	P14625	ENPL_HUMAN	HSP90B1	Endoplasmin	39652.3
EEASDYLELDTIKNLVK	EEASDYLELDTIK[174.0463]NLVK[174.0463]	K	K	253	269	17	2	13K(174.0463),17K(174.0463)	sp|P14625|ENPL_HUMAN	P14625	ENPL_HUMAN	HSP90B1	Endoplasmin	17140.5
EEASDYLELDTIKNLVKK	EEASDYLELDTIK[174.0463]NLVK[174.0463]K	K	Y	253	270	18	3	13K(174.0463),17K(174.0463)	sp|P14625|ENPL_HUMAN	P14625	ENPL_HUMAN	HSP90B1	Endoplasmin	155475
EEEKLELQKLLER	EEEKLELQK[174.0463]LLER	R	V	1031	1043	13	3	9K(174.0463)	sp|O75643|U520_HUMAN	O75643	U520_HUMAN	SNRNP200	U5 small nuclear ribonucleoprotein 200 kDa helicase	6970.82
EEFASTCPDDEEIELAYEQVAKALK	EEFASTC[57.0215]PDDEEIELAYEQVAK[174.0463]ALK	R	-	217	241	25	3	22K(174.0463),7C(57.0215)	sp|O00299|CLIC1_HUMAN	O00299	CLIC1_HUMAN	CLIC1	Chloride intracellular channel protein 1	20884.8
EEGLKAFYK	EEGLK[174.0463]AFYK	K	G	210	218	9	2	5K(174.0463)	sp|Q00325|S25A3_HUMAN	Q00325	S25A3_HUMAN	SLC25A3	Solute carrier family 25 member 3	12397.4
EEIHKDLLVTGAYEISDQSGGAGGLR	EEIHK[174.0463]DLLVTGAYEISDQSGGAGGLR	R	S	46	71	26	3	5K(174.0463)	sp|P49755|TMEDA_HUMAN	P49755	TMEDA_HUMAN	TMED10	Transmembrane emp24 domain-containing protein 10	0
EEIVDKYDLFVGSQATDFGEALVR	EEIVDK[174.0463]YDLFVGSQATDFGEALVR	K	H	288	311	24	3	6K(174.0463)	sp|O43852|CALU_HUMAN	O43852	CALU_HUMAN	CALU	Calumenin	102387
EELEEVIKDI	EELEEVIK[174.0463]DI	K	-	232	241	10	2	8K(174.0463)	sp|P28066|PSA5_HUMAN	P28066	PSA5_HUMAN	PSMA5	Proteasome subunit alpha type-5	27579
EELEQTYHAKLENAR	EELEQTYHAK[174.0463]LENAR	K	L	262	276	15	3	10K(174.0463)	sp|P20700|LMNB1_HUMAN	P20700	LMNB1_HUMAN	LMNB1	Lamin-B1	26639
EELGFRPEYSASQLK	EELGFRPEYSASQLK[174.0463]	R	G	168	182	15	3	15K(174.0463)	sp|P09874|PARP1_HUMAN	P09874	PARP1_HUMAN	PARP1	Poly [ADP-ribose] polymerase 1	0
EELKLNIR	EELK[174.0463]LNIR	K	P	406	413	8	2	4K(174.0463)	sp|Q15029|U5S1_HUMAN	Q15029	U5S1_HUMAN	EFTUD2	116 kDa U5 small nuclear ribonucleoprotein component	20751.4
EELLKVAGSPGWVR	EELLK[174.0463]VAGSPGWVR	K	T	167	180	14	3	5K(174.0463)	sp|P08195|4F2_HUMAN	P08195	4F2_HUMAN	SLC3A2	Amino acid transporter heavy chain SLC3A2	0
EEMEKVLAGETLSVNDPPDVLDR	EEMEK[174.0463]VLAGETLSVNDPPDVLDR	R	Q	178	200	23	3	5K(174.0463)	sp|Q12906|ILF3_HUMAN	Q12906	ILF3_HUMAN	ILF3	Interleukin enhancer-binding factor 3	14234
EESGKPGAHVTVKK	EESGKPGAHVTVKK[174.0463]	R	L	100	113	14	3	14K(174.0463)	sp|P22626|ROA2_HUMAN	P22626	ROA2_HUMAN	HNRNPA2B1	Heterogeneous nuclear ribonucleoproteins A2/B1	0
EESGKPGAHVTVK	EESGK[174.0463]PGAHVTVK	R	K	100	112	13	2,3	5K(174.0463)	sp|P22626|ROA2_HUMAN	P22626	ROA2_HUMAN	HNRNPA2B1	Heterogeneous nuclear ribonucleoproteins A2/B1	71214.5
EETAKLIEKLDIK	EETAK[174.0463]LIEKLDIK[174.0463]	K	L	310	322	13	3	13K(174.0463),5K(174.0463)	sp|P13639|EF2_HUMAN	P13639	EF2_HUMAN	EEF2	Elongation factor 2	0
EETAKLIEKLDIK	EETAK[174.0463]LIEK[174.0463]LDIK	K	L	310	322	13	3	5K(174.0463),9K(174.0463)	sp|P13639|EF2_HUMAN	P13639	EF2_HUMAN	EEF2	Elongation factor 2	0
EETQPPVALK	EETQPPVALK[174.0463]	K	K	93	102	10	2	10K(174.0463)	sp|Q8NC51|SERB1_HUMAN	Q8NC51	SERB1_HUMAN	SERBP1	SERPINE1 mRNA-binding protein 1	36191.7
EEVVTVETWQEGSLKASCLYGQLPK	EEVVTVETWQEGSLK[174.0463]ASC[57.0215]LYGQLPK	K	F	31	55	25	3	15K(174.0463),18C(57.0215)	sp|P09211|GSTP1_HUMAN	P09211	GSTP1_HUMAN	GSTP1	Glutathione S-transferase P	99326.8
EEWKMFIGGLSWDTTK	EEWK[174.0463]MFIGGLSWDTTK	R	K	95	110	16	3	4K(174.0463)	sp|Q14103|HNRPD_HUMAN	Q14103	HNRPD_HUMAN	HNRNPD	Heterogeneous nuclear ribonucleoprotein D0	27202
EEYQLVQVEQKAGIK	EEYQLVQVEQK[174.0463]AGIK	K	F	545	559	15	2	11K(174.0463)	sp|Q9NR30|DDX21_HUMAN	Q9NR30	DDX21_HUMAN	DDX21	Nucleolar RNA helicase 2	0
EFDGKSLVSVTK	EFDGK[174.0463]SLVSVTK	K	E	527	538	12	2,3	5K(174.0463)	sp|P08238|HS90B_HUMAN	P08238	HS90B_HUMAN	HSP90AB1	Heat shock protein HSP 90-beta	199144
EFEGKTLVSVTK	EFEGK[174.0463]TLVSVTK	K	E	535	546	12	2	5K(174.0463)	sp|P07900|HS90A_HUMAN	P07900	HS90A_HUMAN	HSP90AA1	Heat shock protein HSP 90-alpha	183678
EFEGKTLVSVTKEGLELPEDEEEK	EFEGK[174.0463]TLVSVTK[174.0463]EGLELPEDEEEK	K	K	535	558	24	3	12K(174.0463),5K(174.0463)	sp|P07900|HS90A_HUMAN	P07900	HS90A_HUMAN	HSP90AA1	Heat shock protein HSP 90-alpha	39019
EFELSKLQQR	EFELSK[174.0463]LQQR	K	L	369	378	10	2,3	6K(174.0463)	sp|P36776|LONM_HUMAN	P36776	LONM_HUMAN	LONP1	Lon protease homolog, mitochondrial	44293.6
EFEVYGPIKR	EFEVYGPIK[174.0463]R	R	I	122	131	10	2	9K(174.0463)	sp|P08621|RU17_HUMAN	P08621	RU17_HUMAN	SNRNP70	U1 small nuclear ribonucleoprotein 70 kDa	32445.5
EFGTNIKLGVIEDHSNR	EFGTNIK[174.0463]LGVIEDHSNR	K	T	487	503	17	3	7K(174.0463)	sp|P14625|ENPL_HUMAN	P14625	ENPL_HUMAN	HSP90B1	Endoplasmin	54137.9
EFHGLGDCIIKIFK	EFHGLGDC[57.0215]IIK[174.0463]IFK	R	S	153	166	14	3	11K(174.0463),8C(57.0215)	sp|P12235|ADT1_HUMAN	P12235	ADT1_HUMAN	SLC25A4	ADP/ATP translocase 1	14049.4
EFHLNESGDPSSKSTEIK	EFHLNESGDPSSK[174.0463]STEIK	K	W	155	172	18	3	13K(174.0463)	sp|Q01105|SET_HUMAN	Q01105	SET_HUMAN	SET	Protein SET	11941.1
EFLEKNYTDEAIETDDLTIK	EFLEK[174.0463]NYTDEAIETDDLTIK	R	L	170	189	20	2,3	5K(174.0463)	sp|O14818|PSA7_HUMAN	O14818	PSA7_HUMAN	PSMA7	Proteasome subunit alpha type-7	37189.9
EFNEDGALAVLQQFKDSDLSHVQNK	EFNEDGALAVLQQFK[174.0463]DSDLSHVQNK	K	S	67	91	25	3	15K(174.0463)	sp|O60506|HNRPQ_HUMAN	O60506	HNRPQ_HUMAN	SYNCRIP	Heterogeneous nuclear ribonucleoprotein Q	28908.6
EFPGFLENQKDPLAVDK	EFPGFLENQK[174.0463]DPLAVDK	K	I	38	54	17	3	10K(174.0463)	sp|P60903|S10AA_HUMAN	P60903	S10AA_HUMAN	S100A10	Protein S100-A10	30651.4
EFTEAVEAKQVAQQEAER	EFTEAVEAK[174.0463]QVAQQEAER	K	A	178	195	18	2	9K(174.0463)	sp|P35232|PHB1_HUMAN	P35232	PHB1_HUMAN	PHB1	Prohibitin 1	16905.4
EFTKLEEVLTNK	EFTK[174.0463]LEEVLTNK	K	K	149	160	12	2	4K(174.0463)	sp|P78417|GSTO1_HUMAN	P78417	GSTO1_HUMAN	GSTO1	Glutathione S-transferase omega-1	23329.4
EFVEKSFLHIGK	EFVEK[174.0463]SFLHIGK	R	T	283	294	12	3	5K(174.0463)	sp|O60547|GMDS_HUMAN	O60547	GMDS_HUMAN	GMDS	GDP-mannose 4,6 dehydratase	0
EGAFSNFPISEETIKLLK	EGAFSNFPISEETIK[174.0463]LLK	K	G	185	202	18	3	15K(174.0463)	sp|Q9NR30|DDX21_HUMAN	Q9NR30	DDX21_HUMAN	DDX21	Nucleolar RNA helicase 2	71229.3
EGAFSNFPISEETIKLLKGR	EGAFSNFPISEETIK[174.0463]LLK[174.0463]GR	K	G	185	204	20	3	15K(174.0463),18K(174.0463)	sp|Q9NR30|DDX21_HUMAN	Q9NR30	DDX21_HUMAN	DDX21	Nucleolar RNA helicase 2	149465
EGDIVKR	EGDIVK[174.0463]R	K	T	127	133	7	2	6K(174.0463)	sp|P25705|ATPA_HUMAN	P25705	ATPA_HUMAN	ATP5F1A	ATP synthase subunit alpha, mitochondrial	16232.5
EGFEKISK	EGFEKISK[174.0463]	K	G	126	133	8	2	8K(174.0463)	sp|P10809|CH60_HUMAN	P10809	CH60_HUMAN	HSPD1	60 kDa heat shock protein, mitochondrial	26056.6
EGFEKISKGANPVEIR	EGFEK[174.0463]ISK[174.0463]GANPVEIR	K	R	126	141	16	4	5K(174.0463),8K(174.0463)	sp|P10809|CH60_HUMAN	P10809	CH60_HUMAN	HSPD1	60 kDa heat shock protein, mitochondrial	22214.5
EGIILFKEK	EGIILFK[174.0463]EK	K	A	270	278	9	2	7K(174.0463)	sp|P05455|LA_HUMAN	P05455	LA_HUMAN	SSB	Lupus La protein	22355.8
EGLELLK	EGLELLK[174.0463]	K	T	222	228	7	2	7K(174.0463)	sp|P06733|ENOA_HUMAN	P06733	ENOA_HUMAN	ENO1	Alpha-enolase	0
EGLELLKTAIGK	EGLELLK[174.0463]TAIGK	K	A	222	233	12	2	7K(174.0463)	sp|P06733|ENOA_HUMAN	P06733	ENOA_HUMAN	ENO1	Alpha-enolase	157824
EGLELLKTAIGKAGYTDK	EGLELLK[174.0463]TAIGK[174.0463]AGYTDK	K	V	222	239	18	3	12K(174.0463),7K(174.0463)	sp|P06733|ENOA_HUMAN	P06733	ENOA_HUMAN	ENO1	Alpha-enolase	95810
EGLELPEDEEEKK	EGLELPEDEEEK[174.0463]K	K	K	547	559	13	2,3	12K(174.0463)	sp|P07900|HS90A_HUMAN	P07900	HS90A_HUMAN	HSP90AA1	Heat shock protein HSP 90-alpha	50424.7
EGLELPEDEEEKKK	EGLELPEDEEEK[174.0463]KK	K	Q	547	560	14	3	12K(174.0463)	sp|P07900|HS90A_HUMAN	P07900	HS90A_HUMAN	HSP90AA1	Heat shock protein HSP 90-alpha	0
EGNDLYHEMIESGVINLKDATSK	EGNDLYHEMIESGVINLK[174.0463]DATSK	R	V	242	264	23	3	18K(174.0463)	sp|P06576|ATPB_HUMAN	P06576	ATPB_HUMAN	ATP5F1B	ATP synthase subunit beta, mitochondrial	40269.5
EGPAVVGQFIQDVKNSR	EGPAVVGQFIQDVK[174.0463]NSR	K	S	813	829	17	3	14K(174.0463)	sp|Q86VP6|CAND1_HUMAN	Q86VP6	CAND1_HUMAN	CAND1	Cullin-associated NEDD8-dissociated protein 1	41883.2
EGPYDVVVLPGGNLGAQNLSESAAVKEILK	EGPYDVVVLPGGNLGAQNLSESAAVK[174.0463]EILK	K	E	64	93	30	3	26K(174.0463)	sp|Q99497|PARK7_HUMAN	Q99497	PARK7_HUMAN	PARK7	Parkinson disease protein 7	44414.5
EGSQLKQQIQSIQQSIER	EGSQLK[174.0463]QQIQSIQQSIER	K	L	108	125	18	3	6K(174.0463)	sp|P55769|NH2L1_HUMAN	P55769	NH2L1_HUMAN	SNU13	NHP2-like protein 1	31019
EGSTHNWQHITDQIGMFCFTGLKPEQVER	EGSTHNWQHITDQIGMFC[57.0215]FTGLK[174.0463]PEQVER	K	L	365	393	29	4	18C(57.0215),23K(174.0463)	sp|P00505|AATM_HUMAN	P00505	AATM_HUMAN	GOT2	Aspartate aminotransferase, mitochondrial	11139.9
EGVFAKEVR	EGVFAK[174.0463]EVR	K	T	668	676	9	2	6K(174.0463)	sp|P49327|FAS_HUMAN	P49327	FAS_HUMAN	FASN	Fatty acid synthase	0
EGVVECSFVKSQETECTYFSTPLLLGK	EGVVEC[57.0215]SFVK[174.0463]SQETEC[57.0215]TYFSTPLLLGK	K	K	270	296	27	3	10K(174.0463),16C(57.0215),6C(57.0215)	sp|P40926|MDHM_HUMAN	P40926	MDHM_HUMAN	MDH2	Malate dehydrogenase, mitochondrial	49185.9
EGYDFHSSSEFEIVKAIK	EGYDFHSSSEFEIVK[174.0463]AIK	K	E	201	218	18	3	15K(174.0463)	sp|P61163|ACTZ_HUMAN	P61163	ACTZ_HUMAN	ACTR1A	Alpha-centractin	16656.1
EHALLAYTLGVK	EHALLAYTLGVK[174.0463]	R	Q	135	146	12	2	12K(174.0463)	sp|P68104|EF1A1_HUMAN	P68104	EF1A1_HUMAN	EEF1A1	Elongation factor 1-alpha 1	10037.3
EHALLAYTLGVKQLIVGVNK	EHALLAYTLGVK[174.0463]QLIVGVNK	R	M	135	154	20	2,3,4	12K(174.0463)	sp|P68104|EF1A1_HUMAN	P68104	EF1A1_HUMAN	EEF1A1	Elongation factor 1-alpha 1	60799.3
EHEKEVLQK	EHEK[174.0463]EVLQK	R	A	77	85	9	2	4K(174.0463)	sp|P16949|STMN1_HUMAN	P16949	STMN1_HUMAN	STMN1	Stathmin	7520.14
EHFQDDVFNEKGWNYILEK	EHFQDDVFNEK[174.0463]GWNYILEK	K	Y	89	107	19	3	11K(174.0463)	sp|P43490|NAMPT_HUMAN	P43490	NAMPT_HUMAN	NAMPT	Nicotinamide phosphoribosyltransferase	41176
EHIKNPDWR	EHIK[174.0463]NPDWR	K	Y	373	381	9	2,3	4K(174.0463)	sp|Q14974|IMB1_HUMAN	Q14974	IMB1_HUMAN	KPNB1	Importin subunit beta-1	75293.1
EHPFLVKGGEDLR	EHPFLVK[174.0463]GGEDLR	R	Q	3747	3759	13	3	7K(174.0463)	sp|P78527|PRKDC_HUMAN	P78527	PRKDC_HUMAN	PRKDC	DNA-dependent protein kinase catalytic subunit	26106.1
EHYLEDILAKLGK	EHYLEDILAK[174.0463]LGK	K	H	620	632	13	3	10K(174.0463)	sp|Q7L2E3|DHX30_HUMAN	Q7L2E3	DHX30_HUMAN	DHX30	ATP-dependent RNA helicase DHX30	27284.9
EHYVDLKDRPFFAGLVK	EHYVDLK[174.0463]DRPFFAGLVK	K	Y	50	66	17	3,4	7K(174.0463)	sp|P15531|NDKA_HUMAN	P15531	NDKA_HUMAN	NME1	Nucleoside diphosphate kinase A	33431.5
EIAEAYLGK	EIAEAYLGK[174.0463]	K	T	129	137	9	2	9K(174.0463)	sp|P11142|HSP7C_HUMAN	P11142	HSP7C_HUMAN	HSPA8	Heat shock cognate 71 kDa protein	37852.3
EIAEAYLGKTVTNAVVTVPAYFNDSQR	EIAEAYLGK[174.0463]TVTNAVVTVPAYFNDSQR	K	Q	129	155	27	3	9K(174.0463)	sp|P11142|HSP7C_HUMAN	P11142	HSP7C_HUMAN	HSPA8	Heat shock cognate 71 kDa protein	206628
EIAQDFK	EIAQDFK[174.0463]	R	T	74	80	7	2	7K(174.0463)	sp|P68431|H31_HUMAN	P68431	H31_HUMAN	H3C1	Histone H3.1	176229
EIAQDFKTDLR	EIAQDFK[174.0463]TDLR	R	F	74	84	11	2,3	7K(174.0463)	sp|P68431|H31_HUMAN	P68431	H31_HUMAN	H3C1	Histone H3.1	1.67747e+06
EIAVTVK	EIAVTVK[174.0463]	K	K	138	144	7	2	7K(174.0463)	sp|Q99832|TCPH_HUMAN	Q99832	TCPH_HUMAN	CCT7	T-complex protein 1 subunit eta	17462.8
EICSKYIYDQCPAVAGYGPIEQLPDYNR	EIC[57.0215]SK[174.0463]YIYDQC[57.0215]PAVAGYGPIEQLPDYNR	R	I	443	470	28	3	11C(57.0215),3C(57.0215),5K(174.0463)	sp|P31930|QCR1_HUMAN	P31930	QCR1_HUMAN	UQCRC1	Cytochrome b-c1 complex subunit 1, mitochondrial	31233.7
EIEELKELLPEIR	EIEELK[174.0463]ELLPEIR	K	E	638	650	13	2	6K(174.0463)	sp|P49321|NASP_HUMAN	P49321	NASP_HUMAN	NASP	Nuclear autoantigenic sperm protein	44731.7
EIEIDIEPTDKVER	EIEIDIEPTDK[174.0463]VER	K	I	12	25	14	2,3	11K(174.0463)	sp|Q15843|NEDD8_HUMAN	Q15843	NEDD8_HUMAN	NEDD8	NEDD8	32643.2
EIGAVKYLECSALTQR	EIGAVK[174.0463]YLEC[57.0215]SALTQR	K	G	148	163	16	3	10C(57.0215),6K(174.0463)	sp|P63000|RAC1_HUMAN	P63000	RAC1_HUMAN	RAC1	Ras-related C3 botulinum toxin substrate 1	0
EIKDILIQYDR	EIK[174.0463]DILIQYDR	K	T	107	117	11	2,3	3K(174.0463)	sp|P62249|RS16_HUMAN	P62249	RS16_HUMAN	RPS16	Small ribosomal subunit protein uS9	62140.4
EILDKFTEEVVK	EILDK[174.0463]FTEEVVK	K	Q	299	310	12	2	5K(174.0463)	sp|P49189|AL9A1_HUMAN	P49189	AL9A1_HUMAN	ALDH9A1	4-trimethylaminobutyraldehyde dehydrogenase	15099.8
EILLKGPDWILGEIK	EILLK[174.0463]GPDWILGEIK	K	T	67	81	15	3	5K(174.0463)	sp|P49821|NDUV1_HUMAN	P49821	NDUV1_HUMAN	NDUFV1	NADH dehydrogenase [ubiquinone] flavoprotein 1, mitochondrial	0
EILTLLQGVHQGAGFQDIPKR	EILTLLQGVHQGAGFQDIPK[174.0463]R	R	C	37	57	21	3	20K(174.0463)	sp|Q15631|TSN_HUMAN	Q15631	TSN_HUMAN	TSN	Translin	25081.5
EILVGDVGQTVDDPYATFVK	EILVGDVGQTVDDPYATFVK[174.0463]	K	M	54	73	20	2	20K(174.0463)	sp|P23528|COF1_HUMAN	P23528	COF1_HUMAN	CFL1	Cofilin-1	117925
EIPAKIIFEDDR	EIPAK[174.0463]IIFEDDR	K	C	26	37	12	2	5K(174.0463)	sp|P49773|HINT1_HUMAN	P49773	HINT1_HUMAN	HINT1	Adenosine 5'-monophosphoramidase HINT1	63836.1
EIQLEISGKER	EIQLEISGK[174.0463]ER	R	L	629	639	11	2	9K(174.0463)	sp|Q9Y3T9|NOC2L_HUMAN	Q9Y3T9	NOC2L_HUMAN	NOC2L	Nucleolar complex protein 2 homolog	0
EISFAYEVLSNPEKR	EISFAYEVLSNPEK[174.0463]R	K	E	49	63	15	2	14K(174.0463)	sp|O60884|DNJA2_HUMAN	O60884	DNJA2_HUMAN	DNAJA2	DnaJ homolog subfamily A member 2	36592.4
EISLWFKPEELVDYK	EISLWFKPEELVDYK[174.0463]	K	S	129	143	15	2,3	15K(174.0463)	sp|P22392|NDKB_HUMAN	P22392	NDKB_HUMAN	NME2	Nucleoside diphosphate kinase B	91320.9
EISLWFKPEELVDYKSCAHDWVYE	EISLWFKPEELVDYK[174.0463]SC[57.0215]AHDWVYE	K	-	129	152	24	3	15K(174.0463),17C(57.0215)	sp|P22392|NDKB_HUMAN	P22392	NDKB_HUMAN	NME2	Nucleoside diphosphate kinase B	117789
EISLWFKPEELVDYK	EISLWFK[174.0463]PEELVDYK	K	S	129	143	15	2,3	7K(174.0463)	sp|P22392|NDKB_HUMAN	P22392	NDKB_HUMAN	NME2	Nucleoside diphosphate kinase B	574926
EITALAPSTMKIKIIAPPER	EITALAPSTMK[174.0463]IK[174.0463]IIAPPER	K	K	316	335	20	3	11K(174.0463),13K(174.0463)	sp|P60709|ACTB_HUMAN	P60709	ACTB_HUMAN	ACTB	Actin, cytoplasmic 1	10457.4
EIVHIQAGQCGNQIGAKFWEVISDEHGIDPTGTYHGDSDLQLDR	EIVHIQAGQC[57.0215]GNQIGAK[174.0463]FWEVISDEHGIDPTGTYHGDSDLQLDR	R	I	3	46	44	5	10C(57.0215),17K(174.0463)	sp|P07437|TBB5_HUMAN	P07437	TBB5_HUMAN	TUBB	Tubulin beta chain	25886.5
EIVHLQAGQCGNQIGAK	EIVHLQAGQC[57.0215]GNQIGAK[174.0463]	R	F	3	19	17	3	10C(57.0215),17K(174.0463)	sp|P07437|TBB5_HUMAN	P07437	TBB5_HUMAN	TUBB	Tubulin beta chain	12499.7
EIYNEKELLQGK	EIYNEK[174.0463]ELLQGK	K	L	30	41	12	2	6K(174.0463)	sp|P60228|EIF3E_HUMAN	P60228	EIF3E_HUMAN	EIF3E	Eukaryotic translation initiation factor 3 subunit E	24220
EKDEKIAWALSR	EKDEK[174.0463]IAWALSR	K	K	84	95	12	2,3	5K(174.0463)	sp|Q04760|LGUL_HUMAN	Q04760	LGUL_HUMAN	GLO1	Lactoylglutathione lyase	170014
EKDLEDLFYKYGR	EKDLEDLFYK[174.0463]YGR	R	I	27	39	13	3	10K(174.0463)	sp|Q13242|SRSF9_HUMAN	Q13242	SRSF9_HUMAN	SRSF9	Serine/arginine-rich splicing factor 9	11172.9
EKALQFLEEVK	EK[174.0463]ALQFLEEVK	K	V	128	138	11	2	2K(174.0463)	sp|P40227|TCPZ_HUMAN	P40227	TCPZ_HUMAN	CCT6A	T-complex protein 1 subunit zeta	82492.1
EKALQFLEEVKVSR	EK[174.0463]ALQFLEEVK[174.0463]VSR	K	E	128	141	14	3	11K(174.0463),2K(174.0463)	sp|P40227|TCPZ_HUMAN	P40227	TCPZ_HUMAN	CCT6A	T-complex protein 1 subunit zeta	23516.2
EKAPSIIFIDELDAIGTK	EK[174.0463]APSIIFIDELDAIGTK	K	R	277	294	18	3	2K(174.0463)	sp|P17980|PRS6A_HUMAN	P17980	PRS6A_HUMAN	PSMC3	26S proteasome regulatory subunit 6A	0
EKASLPGVK	EK[174.0463]ASLPGVK	K	K	65	73	9	2	2K(174.0463)	sp|P24534|EF1B_HUMAN	P24534	EF1B_HUMAN	EEF1B2	Elongation factor 1-beta	17729.3
EKDEKIAWALSR	EK[174.0463]DEKIAWALSR	K	K	84	95	12	3	2K(174.0463)	sp|Q04760|LGUL_HUMAN	Q04760	LGUL_HUMAN	GLO1	Lactoylglutathione lyase	0
EKDEKIAWALSR	EK[174.0463]DEK[174.0463]IAWALSR	K	K	84	95	12	3	2K(174.0463),5K(174.0463)	sp|Q04760|LGUL_HUMAN	Q04760	LGUL_HUMAN	GLO1	Lactoylglutathione lyase	55057.1
EKDLEDLFYKYGR	EK[174.0463]DLEDLFYK[174.0463]YGR	R	I	27	39	13	3	10K(174.0463),2K(174.0463)	sp|Q13242|SRSF9_HUMAN	Q13242	SRSF9_HUMAN	SRSF9	Serine/arginine-rich splicing factor 9	16051.7
EKENLSYDLVPLK	EK[174.0463]ENLSYDLVPLK	K	N	83	95	13	2	2K(174.0463)	sp|Q92598|HS105_HUMAN	Q92598	HS105_HUMAN	HSPH1	Heat shock protein 105 kDa	15832.5
EKGSSASLVLK	EK[174.0463]GSSASLVLK	K	R	294	304	11	2	2K(174.0463)	sp|Q00325|S25A3_HUMAN	Q00325	S25A3_HUMAN	SLC25A3	Solute carrier family 25 member 3	13300.1
EKGTWVQLK	EK[174.0463]GTWVQLK	K	R	121	129	9	2	2K(174.0463)	sp|P46778|RL21_HUMAN	P46778	RL21_HUMAN	RPL21	Large ribosomal subunit protein eL21	22685.3
EKIDLENTLEQEQEALVNR	EK[174.0463]IDLENTLEQEQEALVNR	R	L	198	216	19	2,3	2K(174.0463)	sp|Q16204|CCDC6_HUMAN	Q16204	CCDC6_HUMAN	CCDC6	Coiled-coil domain-containing protein 6	37181.7
EKIETELR	EK[174.0463]IETELR	R	D	84	91	8	2	2K(174.0463)	sp|P63104|1433Z_HUMAN	P63104	1433Z_HUMAN	YWHAZ	14-3-3 protein zeta/delta	42153.1
EKITAQSIEELCAVNLYGPDAQVDR	EK[174.0463]ITAQSIEELC[57.0215]AVNLYGPDAQVDR	R	S	1421	1445	25	3	12C(57.0215),2K(174.0463)	sp|P78527|PRKDC_HUMAN	P78527	PRKDC_HUMAN	PRKDC	DNA-dependent protein kinase catalytic subunit	28533.7
EKLCYVALDFEQEMATAASSSSLEK	EK[174.0463]LC[57.0215]YVALDFEQEMATAASSSSLEK	K	S	214	238	25	3	2K(174.0463),4C(57.0215)	sp|P60709|ACTB_HUMAN	P60709	ACTB_HUMAN	ACTB	Actin, cytoplasmic 1	175457
EKLCYVALDFEQEMATAASSSSLEK	EK[174.0463]LC[57.0215]YVALDFEQEM[15.9949]ATAASSSSLEK	K	S	214	238	25	3	14M(15.9949),2K(174.0463),4C(57.0215)	sp|P60709|ACTB_HUMAN	P60709	ACTB_HUMAN	ACTB	Actin, cytoplasmic 1	46058.3
EKLEATINELV	EK[174.0463]LEATINELV	K	-	95	105	11	2	2K(174.0463)	sp|P10599|THIO_HUMAN	P10599	THIO_HUMAN	TXN	Thioredoxin	391083
EKLIAPVAEEEATVPNNK	EK[174.0463]LIAPVAEEEATVPNNK	K	I	6	23	18	2,3	2K(174.0463)	sp|P07195|LDHB_HUMAN	P07195	LDHB_HUMAN	LDHB	L-lactate dehydrogenase B chain	149770
EKLNLLHEFLQTEIK	EK[174.0463]LNLLHEFLQTEIK	K	N	44	58	15	3	2K(174.0463)	sp|P26358|DNMT1_HUMAN	P26358	DNMT1_HUMAN	DNMT1	DNA (cytosine-5)-methyltransferase 1	21524.5
EKLTVLSEER	EK[174.0463]LTVLSEER	R	A	440	449	10	2	2K(174.0463)	sp|Q13813|SPTN1_HUMAN	Q13813	SPTN1_HUMAN	SPTAN1	Spectrin alpha chain, non-erythrocytic 1	8471.3
EKPTTALLDK	EK[174.0463]PTTALLDK	K	V	118	127	10	2	2K(174.0463)	sp|Q12906|ILF3_HUMAN	Q12906	ILF3_HUMAN	ILF3	Interleukin enhancer-binding factor 3	27405.6
EKPYFPIPEEYTFIQNVPLEDR	EK[174.0463]PYFPIPEEYTFIQNVPLEDR	K	V	463	484	22	3	2K(174.0463)	sp|Q00839|HNRPU_HUMAN	Q00839	HNRPU_HUMAN	HNRNPU	Heterogeneous nuclear ribonucleoprotein U	468766
EKTHINIVVIGHVDSGK	EK[174.0463]THINIVVIGHVDSGK	K	S	4	20	17	3	2K(174.0463)	sp|P68104|EF1A1_HUMAN	P68104	EF1A1_HUMAN	EEF1A1	Elongation factor 1-alpha 1	45043.3
EKTHVADFAPEVAWVTR	EK[174.0463]THVADFAPEVAWVTR	K	S	1090	1106	17	3	2K(174.0463)	sp|P07814|SYEP_HUMAN	P07814	SYEP_HUMAN	EPRS1	Bifunctional glutamate/proline--tRNA ligase	15445.3
EKVDLVLLGK	EK[174.0463]VDLVLLGK	K	Q	115	124	10	2	2K(174.0463)	sp|P38117|ETFB_HUMAN	P38117	ETFB_HUMAN	ETFB	Electron transfer flavoprotein subunit beta	27615.3
EKVESELR	EK[174.0463]VESELR	R	S	84	91	8	2	2K(174.0463)	sp|P27348|1433T_HUMAN	P27348	1433T_HUMAN	YWHAQ	14-3-3 protein theta	69200.7
EKVFDVIIR	EK[174.0463]VFDVIIR	R	C	74	82	9	2	2K(174.0463)	sp|P12081|HARS1_HUMAN	P12081	HARS1_HUMAN	HARS1	Histidine--tRNA ligase, cytoplasmic	17691.9
EKYDTDFYILDK	EK[174.0463]YDTDFYILDK	K	Y	382	393	12	2	2K(174.0463)	sp|P14868|SYDC_HUMAN	P14868	SYDC_HUMAN	DARS1	Aspartate--tRNA ligase, cytoplasmic	16923.6
EKYDYVGR	EK[174.0463]YDYVGR	K	L	192	199	8	2	2K(174.0463)	sp|O15173|PGRC2_HUMAN	O15173	PGRC2_HUMAN	PGRMC2	Membrane-associated progesterone receptor component 2	41517.5
EKYEKDIAAYR	EK[174.0463]YEK[174.0463]DIAAYR	K	A	153	163	11	3	2K(174.0463),5K(174.0463)	sp|P09429|HMGB1_HUMAN	P09429	HMGB1_HUMAN	HMGB1	High mobility group protein B1	21709.6
EKYIDQEELNK	EK[174.0463]YIDQEELNK	K	T	282	292	11	2,3	2K(174.0463)	sp|P07900|HS90A_HUMAN	P07900	HS90A_HUMAN	HSP90AA1	Heat shock protein HSP 90-alpha	208968
EKYIDQEELNKTKPIWTR	EK[174.0463]YIDQEELNK[174.0463]TKPIWTR	K	N	282	299	18	4	11K(174.0463),2K(174.0463)	sp|P07900|HS90A_HUMAN	P07900	HS90A_HUMAN	HSP90AA1	Heat shock protein HSP 90-alpha	0
ELAALPKATILDLSCNK	ELAALPK[174.0463]ATILDLSC[57.0215]NK	K	L	34	50	17	2,3	15C(57.0215),7K(174.0463)	sp|Q96AG4|LRC59_HUMAN	Q96AG4	LRC59_HUMAN	LRRC59	Leucine-rich repeat-containing protein 59	50324.3
ELAEDDSILK	ELAEDDSILK[174.0463]	R	-	60	69	10	2	10K(174.0463)	sp|P56385|ATP5I_HUMAN	P56385	ATP5I_HUMAN	ATP5ME	ATP synthase subunit e, mitochondrial	5344.32
ELAFQISKEYER	ELAFQISK[174.0463]EYER	R	F	124	135	12	2,3	8K(174.0463)	sp|Q13838|DX39B_HUMAN	Q13838	DX39B_HUMAN	DDX39B	Spliceosome RNA helicase DDX39B	77220.2
ELAMPGEDLKFNLILR	ELAMPGEDLK[174.0463]FNLILR	K	Q	399	414	16	3	10K(174.0463)	sp|P49411|EFTU_HUMAN	P49411	EFTU_HUMAN	TUFM	Elongation factor Tu, mitochondrial	0
ELANQVSKDFSDITK	ELANQVSK[174.0463]DFSDITK	R	K	271	285	15	2,3	8K(174.0463)	sp|Q9NR30|DDX21_HUMAN	Q9NR30	DDX21_HUMAN	DDX21	Nucleolar RNA helicase 2	11155.6
ELAQQIQK	ELAQQIQK[174.0463]	R	V	111	118	8	2	8K(174.0463)	sp|P60842|IF4A1_HUMAN	P60842	IF4A1_HUMAN	EIF4A1	Eukaryotic initiation factor 4A-I	12192.9
ELASQPDVDGFLVGGASLKPEFVDIINAKQ	ELASQPDVDGFLVGGASLKPEFVDIINAK[174.0463]Q	K	-	220	249	30	3	29K(174.0463)	sp|P60174|TPIS_HUMAN	P60174	TPIS_HUMAN	TPI1	Triosephosphate isomerase	51041.7
ELCEKAIEVGR	ELC[57.0215]EK[174.0463]AIEVGR	R	E	280	290	11	2,3	3C(57.0215),5K(174.0463)	sp|P31948|STIP1_HUMAN	P31948	STIP1_HUMAN	STIP1	Stress-induced-phosphoprotein 1	71655.4
ELCELKPK	ELC[57.0215]ELK[174.0463]PK	K	F	84	91	8	2	3C(57.0215),6K(174.0463)	sp|Q9UHD1|CHRD1_HUMAN	Q9UHD1	CHRD1_HUMAN	CHORDC1	Cysteine and histidine-rich domain-containing protein 1	0
ELDPIQKLFVDK	ELDPIQK[174.0463]LFVDK	K	I	35	46	12	2	7K(174.0463)	sp|P18859|ATP5J_HUMAN	P18859	ATP5J_HUMAN	ATP5PF	ATP synthase-coupling factor 6, mitochondrial	29331.3
ELDPIQKLFVDKIR	ELDPIQK[174.0463]LFVDK[174.0463]IR	K	E	35	48	14	3	12K(174.0463),7K(174.0463)	sp|P18859|ATP5J_HUMAN	P18859	ATP5J_HUMAN	ATP5PF	ATP synthase-coupling factor 6, mitochondrial	24697.2
ELDTVTLEDIKEHVK	ELDTVTLEDIK[174.0463]EHVK	R	Q	66	80	15	3	11K(174.0463)	sp|O43242|PSMD3_HUMAN	O43242	PSMD3_HUMAN	PSMD3	26S proteasome non-ATPase regulatory subunit 3	12563.5
ELEDFKLQHGSILGFPK	ELEDFK[174.0463]LQHGSILGFPK	K	A	347	363	17	3	6K(174.0463)	sp|P00367|DHE3_HUMAN	P00367	DHE3_HUMAN	GLUD1	Glutamate dehydrogenase 1, mitochondrial	111158
ELEKVCNPIITK	ELEK[174.0463]VC[57.0215]NPIITK	K	L	598	609	12	2	4K(174.0463),6C(57.0215)	sp|P11142|HSP7C_HUMAN	P11142	HSP7C_HUMAN	HSPA8	Heat shock cognate 71 kDa protein	37611.3
ELGLDEGVDSLKAAIQSR	ELGLDEGVDSLK[174.0463]AAIQSR	K	Q	206	223	18	2	12K(174.0463)	sp|Q8WXX5|DNJC9_HUMAN	Q8WXX5	DNJC9_HUMAN	DNAJC9	DnaJ homolog subfamily C member 9	16141.1
ELGNDAYK	ELGNDAYK[174.0463]	K	K	230	237	8	2	8K(174.0463)	sp|P31948|STIP1_HUMAN	P31948	STIP1_HUMAN	STIP1	Stress-induced-phosphoprotein 1	24794.8
ELHINLIPNKQDR	ELHINLIPNK[174.0463]QDR	K	T	75	87	13	2,3	10K(174.0463)	sp|P07900|HS90A_HUMAN	P07900	HS90A_HUMAN	HSP90AA1	Heat shock protein HSP 90-alpha	163266
ELIEKGHWDDVFLDSTQR	ELIEK[174.0463]GHWDDVFLDSTQR	K	Q	396	413	18	3	5K(174.0463)	sp|Q9H6T3|RPAP3_HUMAN	Q9H6T3	RPAP3_HUMAN	RPAP3	RNA polymerase II-associated protein 3	16321.2
ELIKVLEEANQAINPK	ELIK[174.0463]VLEEANQAINPK	R	L	532	547	16	2	4K(174.0463)	sp|Q92841|DDX17_HUMAN	Q92841	DDX17_HUMAN	DDX17	Probable ATP-dependent RNA helicase DDX17	28487.5
ELISNASDALDK	ELISNASDALDK[174.0463]	R	I	42	53	12	2	12K(174.0463)	sp|P08238|HS90B_HUMAN	P08238	HS90B_HUMAN	HSP90AB1	Heat shock protein HSP 90-beta	26414.6
ELISNASDALDKIR	ELISNASDALDK[174.0463]IR	R	Y	42	55	14	2,3	12K(174.0463)	sp|P08238|HS90B_HUMAN	P08238	HS90B_HUMAN	HSP90AB1	Heat shock protein HSP 90-beta	192302
ELISNASDALEKLR	ELISNASDALEK[174.0463]LR	R	H	115	128	14	2	12K(174.0463)	sp|Q12931|TRAP1_HUMAN	Q12931	TRAP1_HUMAN	TRAP1	Heat shock protein 75 kDa, mitochondrial	21387
ELISNSSDALDK	ELISNSSDALDK[174.0463]	R	I	47	58	12	2	12K(174.0463)	sp|P07900|HS90A_HUMAN	P07900	HS90A_HUMAN	HSP90AA1	Heat shock protein HSP 90-alpha	17003.4
ELISNSSDALDKIR	ELISNSSDALDK[174.0463]IR	R	Y	47	60	14	2,3	12K(174.0463)	sp|P07900|HS90A_HUMAN	P07900	HS90A_HUMAN	HSP90AA1	Heat shock protein HSP 90-alpha	112645
ELKEALGIPAAASFK	ELK[174.0463]EALGIPAAASFK	K	H	252	266	15	3	3K(174.0463)	sp|P31939|PUR9_HUMAN	P31939	PUR9_HUMAN	ATIC	Bifunctional purine biosynthesis protein ATIC	10371
ELKEGFVEYTEQVVK	ELK[174.0463]EGFVEYTEQVVK	K	L	691	705	15	3	3K(174.0463)	sp|O00410|IPO5_HUMAN	O00410	IPO5_HUMAN	IPO5	Importin-5	18676.9
ELKENGELLPILR	ELK[174.0463]ENGELLPILR	K	G	320	332	13	3	3K(174.0463)	sp|O76003|GLRX3_HUMAN	O76003	GLRX3_HUMAN	GLRX3	Glutaredoxin-3	19372.8
ELKIDIIPNPQER	ELK[174.0463]IDIIPNPQER	K	T	70	82	13	2,3	3K(174.0463)	sp|P08238|HS90B_HUMAN	P08238	HS90B_HUMAN	HSP90AB1	Heat shock protein HSP 90-beta	128694
ELLDYKGVGISVLEMSHR	ELLDYK[174.0463]GVGISVLEMSHR	K	S	28	45	18	3	6K(174.0463)	sp|Q9Y617|SERC_HUMAN	Q9Y617	SERC_HUMAN	PSAT1	Phosphoserine aminotransferase	23464.7
ELLEIVKK	ELLEIVKK[174.0463]	R	N	344	351	8	2	8K(174.0463)	sp|P31153|METK2_HUMAN	P31153	METK2_HUMAN	MAT2A	S-adenosylmethionine synthase isoform type-2	13723.7
ELLTLDEKDPR	ELLTLDEK[174.0463]DPR	R	R	59	69	11	2	8K(174.0463)	sp|P46781|RS9_HUMAN	P46781	RS9_HUMAN	RPS9	Small ribosomal subunit protein uS4	23387.2
ELNGKQIYVGR	ELNGK[174.0463]QIYVGR	K	A	255	265	11	3	5K(174.0463)	sp|P11940|PABP1_HUMAN	P11940	PABP1_HUMAN	PABPC1	Polyadenylate-binding protein 1	0
ELNITAAKEIEVGGGR	ELNITAAK[174.0463]EIEVGGGR	R	K	42	57	16	2,3	8K(174.0463)	sp|P62081|RS7_HUMAN	P62081	RS7_HUMAN	RPS7	Small ribosomal subunit protein eS7	62828.2
ELNKSINPDEAVAYGAAVQAAILSGDK	ELNK[174.0463]SINPDEAVAYGAAVQAAILSGDK	K	S	358	384	27	3	4K(174.0463)	sp|P11142|HSP7C_HUMAN	P11142	HSP7C_HUMAN	HSPA8	Heat shock cognate 71 kDa protein	141908
ELNLSFCEIKR	ELNLSFC[57.0215]EIK[174.0463]R	K	D	297	307	11	2	10K(174.0463),7C(57.0215)	sp|P46060|RAGP1_HUMAN	P46060	RAGP1_HUMAN	RANGAP1	Ran GTPase-activating protein 1	0
ELQAAGKSPEDLER	ELQAAGK[174.0463]SPEDLER	K	L	448	461	14	2,3	7K(174.0463)	sp|P06744|G6PI_HUMAN	P06744	G6PI_HUMAN	GPI	Glucose-6-phosphate isomerase	45254.1
ELQAQIAELQEDFESEKASR	ELQAQIAELQEDFESEK[174.0463]ASR	R	N	1115	1134	20	2,3	17K(174.0463)	sp|P35580|MYH10_HUMAN	P35580	MYH10_HUMAN	MYH10	Myosin-10	33863.4
ELSGTIKEILGTAQSVGCNVDGR	ELSGTIK[174.0463]EILGTAQSVGC[57.0215]NVDGR	R	H	124	146	23	2,3	18C(57.0215),7K(174.0463)	sp|P30050|RL12_HUMAN	P30050	RL12_HUMAN	RPL12	Large ribosomal subunit protein uL11	58382.9
ELTAVVQKR	ELTAVVQK[174.0463]R	R	F	68	76	9	2	8K(174.0463)	sp|P23396|RS3_HUMAN	P23396	RS3_HUMAN	RPS3	Small ribosomal subunit protein uS3	28092.6
ELTGLKALYETELADAR	ELTGLK[174.0463]ALYETELADAR	R	R	74	90	17	2,3	6K(174.0463)	sp|P20700|LMNB1_HUMAN	P20700	LMNB1_HUMAN	LMNB1	Lamin-B1	158835
ELTQIKQKVDSLLENLEK	ELTQIK[174.0463]QK[174.0463]VDSLLENLEK	K	I	199	216	18	3	6K(174.0463),8K(174.0463)	sp|P07910|HNRPC_HUMAN	P07910	HNRPC_HUMAN	HNRNPC	Heterogeneous nuclear ribonucleoproteins C1/C2	5812.57
ELVFKEDGQEYAQVIK	ELVFK[174.0463]EDGQEYAQVIK	R	M	25	40	16	2	5K(174.0463)	sp|O14602|IF1AY_HUMAN	O14602	IF1AY_HUMAN	EIF1AY	Eukaryotic translation initiation factor 1A, Y-chromosomal	0
EMLQQSKILK	EM[15.9949]LQQSK[174.0463]ILK	R	V	401	410	10	2	2M(15.9949),7K(174.0463)	sp|P07900|HS90A_HUMAN	P07900	HS90A_HUMAN	HSP90AA1	Heat shock protein HSP 90-alpha	6936.62
ENDIKPLTSFR	ENDIK[174.0463]PLTSFR	K	Q	51	61	11	2	5K(174.0463)	sp|Q14739|LBR_HUMAN	Q14739	LBR_HUMAN	LBR	Delta(14)-sterol reductase LBR	23385.5
ENDIKSYFGR	ENDIK[174.0463]SYFGR	R	K	20	29	10	2	5K(174.0463)	sp|P39748|FEN1_HUMAN	P39748	FEN1_HUMAN	FEN1	Flap endonuclease 1	17938.3
ENKTAVVVGTITDDVR	ENK[174.0463]TAVVVGTITDDVR	R	V	76	91	16	3	3K(174.0463)	sp|Q07020|RL18_HUMAN	Q07020	RL18_HUMAN	RPL18	Large ribosomal subunit protein eL18	9433.54
ENLISALEEAKK	ENLISALEEAK[174.0463]K	R	G	394	405	12	2	11K(174.0463)	sp|P22102|PUR2_HUMAN	P22102	PUR2_HUMAN	GART	Trifunctional purine biosynthetic protein adenosine-3	15631.2
ENLKAAQEEYVK	ENLK[174.0463]AAQEEYVK	K	R	319	330	12	2	4K(174.0463)	sp|P04075|ALDOA_HUMAN	P04075	ALDOA_HUMAN	ALDOA	Fructose-bisphosphate aldolase A	27221.9
ENLKAAQEEYVKR	ENLK[174.0463]AAQEEYVK[174.0463]R	K	A	319	331	13	3	12K(174.0463),4K(174.0463)	sp|P04075|ALDOA_HUMAN	P04075	ALDOA_HUMAN	ALDOA	Fructose-bisphosphate aldolase A	11424.7
ENPSATLEDLEKPGVDEEPQHVLLR	ENPSATLEDLEK[174.0463]PGVDEEPQHVLLR	K	Y	271	295	25	3	12K(174.0463)	sp|Q92900|RENT1_HUMAN	Q92900	RENT1_HUMAN	UPF1	Regulator of nonsense transcripts 1	0
ENPVYEK	ENPVYEK[174.0463]	R	K	249	255	7	2	7K(174.0463)	sp|P46777|RL5_HUMAN	P46777	RL5_HUMAN	RPL5	Large ribosomal subunit protein uL18	34317.5
ENTQTTIKLFQECCPHSTDR	ENTQTTIK[174.0463]LFQEC[57.0215]C[57.0215]PHSTDR	R	V	172	191	20	3	13C(57.0215),14C(57.0215),8K(174.0463)	sp|P61978|HNRPK_HUMAN	P61978	HNRPK_HUMAN	HNRNPK	Heterogeneous nuclear ribonucleoprotein K	15798.1
ENYLEATVWIHGDNEENKEIILQGLK	ENYLEATVWIHGDNEENK[174.0463]EIILQGLK	R	H	256	281	26	3	18K(174.0463)	sp|Q9Y2L1|RRP44_HUMAN	Q9Y2L1	RRP44_HUMAN	DIS3	Exosome complex exonuclease RRP44	20718.7
EPGTVALVSKVGYK	EPGTVALVSK[174.0463]VGYK	K	L	187	200	14	2	10K(174.0463)	sp|Q9HAV7|GRPE1_HUMAN	Q9HAV7	GRPE1_HUMAN	GRPEL1	GrpE protein homolog 1, mitochondrial	8169.65
EPISVSSEQVLKFR	EPISVSSEQVLK[174.0463]FR	K	K	213	226	14	2	12K(174.0463)	sp|P00918|CAH2_HUMAN	P00918	CAH2_HUMAN	CA2	Carbonic anhydrase 2	9717.48
EQADFAIEALAKATYER	EQADFAIEALAK[174.0463]ATYER	K	M	408	424	17	2	12K(174.0463)	sp|P35579|MYH9_HUMAN	P35579	MYH9_HUMAN	MYH9	Myosin-9	31080.4
EQADFAVEALAKATYER	EQADFAVEALAK[174.0463]ATYER	K	L	415	431	17	2	12K(174.0463)	sp|P35580|MYH10_HUMAN	P35580	MYH10_HUMAN	MYH10	Myosin-10	30374.7
EQITLPEQAKLLALVK	EQITLPEQAK[174.0463]LLALVK	R	H	425	440	16	2,3	10K(174.0463)	sp|O94888|UBXN7_HUMAN	O94888	UBXN7_HUMAN	UBXN7	UBX domain-containing protein 7	61606.8
EQKLGLENAEALIR	EQK[174.0463]LGLENAEALIR	K	L	50	63	14	3	3K(174.0463)	sp|P10155|RO60_HUMAN	P10155	RO60_HUMAN	RO60	RNA-binding protein RO60	8670.42
EQLAALK	EQLAALK[174.0463]	R	K	65	71	7	2	7K(174.0463)	sp|Q9UII2|ATIF1_HUMAN	Q9UII2	ATIF1_HUMAN	ATP5IF1	ATPase inhibitor, mitochondrial	0
EQLFAVSHDKLLAVSDR	EQLFAVSHDK[174.0463]LLAVSDR	R	Y	991	1007	17	3	10K(174.0463)	sp|Q5JRX3|PREP_HUMAN	Q5JRX3	PREP_HUMAN	PITRM1	Presequence protease, mitochondrial	9071.28
EQPEKEPELQQYVPQLQNNTILR	EQPEK[174.0463]EPELQQYVPQLQNNTILR	R	L	416	438	23	3	5K(174.0463)	sp|Q14152|EIF3A_HUMAN	Q14152	EIF3A_HUMAN	EIF3A	Eukaryotic translation initiation factor 3 subunit A	23549.8
EQWWLKLRPILK	EQWWLK[174.0463]LRPILK	K	I	739	750	12	3	6K(174.0463)	sp|P08237|PFKAM_HUMAN	P08237	PFKAM_HUMAN	PFKM	ATP-dependent 6-phosphofructokinase, muscle type	0
EQYLYTKEQLLDR	EQYLYTK[174.0463]EQLLDR	K	M	612	624	13	2	7K(174.0463)	sp|Q9Y4W6|AFG32_HUMAN	Q9Y4W6	AFG32_HUMAN	AFG3L2	AFG3-like protein 2	8842.2
ESDTGLAPPALWDLAADKQTLQSEQPLQVAR	ESDTGLAPPALWDLAADK[174.0463]QTLQSEQPLQVAR	K	C	67	97	31	3	18K(174.0463)	sp|P35998|PRS7_HUMAN	P35998	PRS7_HUMAN	PSMC2	26S proteasome regulatory subunit 7	36127
ESEAVEWQQKAQMVQEDLEK	ESEAVEWQQK[174.0463]AQMVQEDLEK	K	T	439	458	20	3	10K(174.0463)	sp|P26038|MOES_HUMAN	P26038	MOES_HUMAN	MSN	Moesin	72783.1
ESEAVEWQQKAQMVQEDLEK	ESEAVEWQQK[174.0463]AQM[15.9949]VQEDLEK	K	T	439	458	20	3	10K(174.0463),13M(15.9949)	sp|P26038|MOES_HUMAN	P26038	MOES_HUMAN	MSN	Moesin	40976.7
ESEDFIVEQYKHLR	ESEDFIVEQYK[174.0463]HLR	K	Q	589	602	14	3	11K(174.0463)	sp|Q14566|MCM6_HUMAN	Q14566	MCM6_HUMAN	MCM6	DNA replication licensing factor MCM6	33108.2
ESEFEKLSDFFK	ESEFEK[174.0463]LSDFFK	R	T	79	90	12	2	6K(174.0463)	sp|Q08945|SSRP1_HUMAN	Q08945	SSRP1_HUMAN	SSRP1	FACT complex subunit SSRP1	20552.5
ESFNPESYELDKSFR	ESFNPESYELDK[174.0463]SFR	R	L	5	19	15	3	12K(174.0463)	sp|P49903|SPS1_HUMAN	P49903	SPS1_HUMAN	SEPHS1	Selenide, water dikinase 1	21076.7
ESILDLSKYIDKTIR	ESILDLSKYIDK[174.0463]TIR	K	V	10	24	15	3	12K(174.0463)	sp|Q9UK45|LSM7_HUMAN	Q9UK45	LSM7_HUMAN	LSM7	U6 snRNA-associated Sm-like protein LSm7	15139.1
ESKFFEHFIEGGR	ESK[174.0463]FFEHFIEGGR	R	T	186	198	13	3	3K(174.0463)	sp|Q96FW1|OTUB1_HUMAN	Q96FW1	OTUB1_HUMAN	OTUB1	Ubiquitin thioesterase OTUB1	27896
ESKKEDLVFIFWAPESAPLK	ESK[174.0463]K[174.0463]EDLVFIFWAPESAPLK	K	S	93	112	20	3	3K(174.0463),4K(174.0463)	sp|P23528|COF1_HUMAN	P23528	COF1_HUMAN	CFL1	Cofilin-1	68193.9
ESQAKDVIEEYFK	ESQAK[174.0463]DVIEEYFK	K	C	117	129	13	2	5K(174.0463)	sp|P25398|RS12_HUMAN	P25398	RS12_HUMAN	RPS12	Small ribosomal subunit protein eS12	22932.5
ESVPEFPLSPPKK	ESVPEFPLSPPK[174.0463]K	K	K	30	42	13	2	12K(174.0463)	sp|P16949|STMN1_HUMAN	P16949	STMN1_HUMAN	STMN1	Stathmin	4872.59
ESWHGKPLPK	ESWHGK[174.0463]PLPK	K	N	255	264	10	2,3	6K(174.0463)	sp|P29401|TKT_HUMAN	P29401	TKT_HUMAN	TKT	Transketolase	77765.7
ESYDYLKTLAGDVHIVR	ESYDYLK[174.0463]TLAGDVHIVR	K	G	44	60	17	3	7K(174.0463)	sp|Q9UBQ0|VPS29_HUMAN	Q9UBQ0	VPS29_HUMAN	VPS29	Vacuolar protein sorting-associated protein 29	31439.3
ESYSIYVYK	ESYSIYVYK[174.0463]	K	V	36	44	9	2	9K(174.0463)	sp|P33778|H2B1B_HUMAN	P33778	H2B1B_HUMAN	H2BC3	Histone H2B type 1-B	36422.6
ESYSIYVYKVLK	ESYSIYVYK[174.0463]VLK	K	Q	36	47	12	2,3	9K(174.0463)	sp|P33778|H2B1B_HUMAN	P33778	H2B1B_HUMAN	H2BC3	Histone H2B type 1-B	381247
ESYSIYVYKVLKQVHPDTGISSK	ESYSIYVYK[174.0463]VLK[174.0463]QVHPDTGISSK	K	A	36	58	23	3	12K(174.0463),9K(174.0463)	sp|P33778|H2B1B_HUMAN	P33778	H2B1B_HUMAN	H2BC3	Histone H2B type 1-B	89722.3
ESYSVYVYKVLK	ESYSVYVYKVLK[174.0463]	K	Q	36	47	12	2,3	12K(174.0463)	sp|O60814|H2B1K_HUMAN	O60814	H2B1K_HUMAN	H2BC12	Histone H2B type 1-K	346837
ESYSVYVYK	ESYSVYVYK[174.0463]	K	V	36	44	9	2	9K(174.0463)	sp|O60814|H2B1K_HUMAN	O60814	H2B1K_HUMAN	H2BC12	Histone H2B type 1-K	62718.1
ESYSVYVYKVLK	ESYSVYVYK[174.0463]VLK	K	Q	36	47	12	2	9K(174.0463)	sp|O60814|H2B1K_HUMAN	O60814	H2B1K_HUMAN	H2BC12	Histone H2B type 1-K	252158
ESYSVYVYKVLKQVHPDTGISSK	ESYSVYVYK[174.0463]VLKQVHPDTGISSK	K	A	36	58	23	3	9K(174.0463)	sp|O60814|H2B1K_HUMAN	O60814	H2B1K_HUMAN	H2BC12	Histone H2B type 1-K	22497.5
ESYSVYVYKVLKQVHPDTGISSK	ESYSVYVYK[174.0463]VLK[174.0463]QVHPDTGISSK	K	A	36	58	23	3,4	12K(174.0463),9K(174.0463)	sp|O60814|H2B1K_HUMAN	O60814	H2B1K_HUMAN	H2BC12	Histone H2B type 1-K	198781
ESYVETELIFALAKTNR	ESYVETELIFALAK[174.0463]TNR	R	L	1166	1182	17	2	14K(174.0463)	sp|Q00610|CLH1_HUMAN	Q00610	CLH1_HUMAN	CLTC	Clathrin heavy chain 1	30794.2
ETAEAYLGK	ETAEAYLGK[174.0463]	K	K	155	163	9	2	9K(174.0463)	sp|P11021|BIP_HUMAN	P11021	BIP_HUMAN	HSPA5	Endoplasmic reticulum chaperone BiP	10309.6
ETAEAYLGKK	ETAEAYLGK[174.0463]K	K	V	155	164	10	2	9K(174.0463)	sp|P11021|BIP_HUMAN	P11021	BIP_HUMAN	HSPA5	Endoplasmic reticulum chaperone BiP	7313.28
ETFEDSNLIPKEILWR	ETFEDSNLIPK[174.0463]EILWR	R	P	450	465	16	3	11K(174.0463)	sp|P08243|ASNS_HUMAN	P08243	ASNS_HUMAN	ASNS	Asparagine synthetase [glutamine-hydrolyzing]	42312.7
ETGGFSQEELLKIWK	ETGGFSQEELLK[174.0463]IWK	R	G	42	56	15	2,3	12K(174.0463)	sp|Q14684|RRP1B_HUMAN	Q14684	RRP1B_HUMAN	RRP1B	Ribosomal RNA processing protein 1 homolog B	64631.1
ETGSSKGFGFVDFNSEEDAK	ETGSSK[174.0463]GFGFVDFNSEEDAK	R	A	605	624	20	2,3	6K(174.0463)	sp|P19338|NUCL_HUMAN	P19338	NUCL_HUMAN	NCL	Nucleolin	271584
ETIIAFAWEPNGSKFAVLHGEAPR	ETIIAFAWEPNGSK[174.0463]FAVLHGEAPR	K	I	563	586	24	3	14K(174.0463)	sp|P55884|EIF3B_HUMAN	P55884	EIF3B_HUMAN	EIF3B	Eukaryotic translation initiation factor 3 subunit B	15236.1
ETNLDSLPLVDTHSKR	ETNLDSLPLVDTHSK[174.0463]R	R	T	425	440	16	3	15K(174.0463)	sp|P08670|VIME_HUMAN	P08670	VIME_HUMAN	VIM	Vimentin	22707.9
ETPENLAKLLTR	ETPENLAK[174.0463]LLTR	R	M	322	333	12	2	8K(174.0463)	sp|Q9NSD9|SYFB_HUMAN	Q9NSD9	SYFB_HUMAN	FARSB	Phenylalanine--tRNA ligase beta subunit	20019.1
ETQIFVEKLFDAVNTK	ETQIFVEK[174.0463]LFDAVNTK	K	S	64	79	16	2,3	8K(174.0463)	sp|Q5T8P6|RBM26_HUMAN	Q5T8P6	RBM26_HUMAN	RBM26	RNA-binding protein 26	49865.3
ETQKSIYYITGESK	ETQK[174.0463]SIYYITGESK	K	E	478	491	14	2,3	4K(174.0463)	sp|P08238|HS90B_HUMAN	P08238	HS90B_HUMAN	HSP90AB1	Heat shock protein HSP 90-beta	44782.5
ETVFTKSPYQEFTDHLVK	ETVFTK[174.0463]SPYQEFTDHLVK	K	T	258	275	18	3	6K(174.0463)	sp|P15880|RS2_HUMAN	P15880	RS2_HUMAN	RPS2	Small ribosomal subunit protein uS5	24612.8
ETVSEESNVLCLSK	ETVSEESNVLC[57.0215]LSK[174.0463]	R	S	581	594	14	2	11C(57.0215),14K(174.0463)	sp|P13639|EF2_HUMAN	P13639	EF2_HUMAN	EEF2	Elongation factor 2	19155.6
ETVSEESNVLCLSKSPNK	ETVSEESNVLC[57.0215]LSK[174.0463]SPNK	R	H	581	598	18	2,3	11C(57.0215),14K(174.0463)	sp|P13639|EF2_HUMAN	P13639	EF2_HUMAN	EEF2	Elongation factor 2	93137.3
ETVVEVPQVTWEDIGGLEDVKR	ETVVEVPQVTWEDIGGLEDVK[174.0463]R	R	E	466	487	22	3	21K(174.0463)	sp|P55072|TERA_HUMAN	P55072	TERA_HUMAN	VCP	Transitional endoplasmic reticulum ATPase	0
ETVYCLNDDDETEVLKEDIIQGFR	ETVYC[57.0215]LNDDDETEVLK[174.0463]EDIIQGFR	K	Y	292	315	24	3	16K(174.0463),5C(57.0215)	sp|P13010|XRCC5_HUMAN	P13010	XRCC5_HUMAN	XRCC5	X-ray repair cross-complementing protein 5	51227.1
EVATAIRGAIILAKLSIVPVRR	EVATAIRGAIILAK[174.0463]LSIVPVRR	K	G	146	167	22	4	14K(174.0463)	sp|P15880|RS2_HUMAN	P15880	RS2_HUMAN	RPS2	Small ribosomal subunit protein uS5	18230.4
EVDEDFDSKLSFR	EVDEDFDSK[174.0463]LSFR	K	E	139	151	13	2	9K(174.0463)	sp|Q96C19|EFHD2_HUMAN	Q96C19	EFHD2_HUMAN	EFHD2	EF-hand domain-containing protein D2	7373.12
EVDEGAWETKISHR	EVDEGAWETK[174.0463]ISHR	K	E	186	199	14	3	10K(174.0463)	sp|Q86UE4|LYRIC_HUMAN	Q86UE4	LYRIC_HUMAN	MTDH	Protein LYRIC	0
EVDEQMLNVQNKNSSYFVEWIPNNVK	EVDEQMLNVQNK[174.0463]NSSYFVEWIPNNVK	K	T	325	350	26	3	12K(174.0463)	sp|P07437|TBB5_HUMAN	P07437	TBB5_HUMAN	TUBB	Tubulin beta chain	84877
EVDNFVDKLK	EVDNFVDK[174.0463]LK	K	S	234	243	10	2	8K(174.0463)	sp|P48444|COPD_HUMAN	P48444	COPD_HUMAN	ARCN1	Coatomer subunit delta	0
EVEEDEYKAFYK	EVEEDEYK[174.0463]AFYK	K	S	349	360	12	2	8K(174.0463)	sp|P14625|ENPL_HUMAN	P14625	ENPL_HUMAN	HSP90B1	Endoplasmin	12400.9
EVGSIIGKK	EVGSIIGK[174.0463]K	K	G	24	32	9	2	8K(174.0463)	sp|Q15366|PCBP2_HUMAN	Q15366	PCBP2_HUMAN	PCBP2	Poly(rC)-binding protein 2	20809.5
EVGVYEALKDDSWLKGEFVTTVQQR	EVGVYEALKDDSWLK[174.0463]GEFVTTVQQR	K	G	206	230	25	3	15K(174.0463)	sp|P40925|MDHC_HUMAN	P40925	MDHC_HUMAN	MDH1	Malate dehydrogenase, cytoplasmic	66195.1
EVGVYEALKDDSWLK	EVGVYEALK[174.0463]DDSWLK	K	G	206	220	15	2	9K(174.0463)	sp|P40925|MDHC_HUMAN	P40925	MDHC_HUMAN	MDH1	Malate dehydrogenase, cytoplasmic	64061.5
EVHKQVVESAYEVIK	EVHK[174.0463]QVVESAYEVIK	K	L	229	243	15	2,3	4K(174.0463)	sp|P00338|LDHA_HUMAN	P00338	LDHA_HUMAN	LDHA	L-lactate dehydrogenase A chain	174641
EVHKQVVESAYEVIKLK	EVHK[174.0463]QVVESAYEVIK[174.0463]LK	K	G	229	245	17	3	15K(174.0463),4K(174.0463)	sp|P00338|LDHA_HUMAN	P00338	LDHA_HUMAN	LDHA	L-lactate dehydrogenase A chain	0
EVIKPYDWTYTTDYKGTLLGESLK	EVIKPYDWTYTTDYK[174.0463]GTLLGESLK	K	L	103	126	24	3	15K(174.0463)	sp|O75663|TIPRL_HUMAN	O75663	TIPRL_HUMAN	TIPRL	TIP41-like protein	21480.2
EVIKPYDWTYTTDYK	EVIK[174.0463]PYDWTYTTDYK	K	G	103	117	15	3	4K(174.0463)	sp|O75663|TIPRL_HUMAN	O75663	TIPRL_HUMAN	TIPRL	TIP41-like protein	8528.81
EVKLLLLGAGESGK	EVK[174.0463]LLLLGAGESGK	K	S	33	46	14	2,3	3K(174.0463)	sp|P08754|GNAI3_HUMAN	P08754	GNAI3_HUMAN	GNAI3	Guanine nucleotide-binding protein G(i) subunit alpha-3	28956.4
EVLTEDKCLQR	EVLTEDK[174.0463]C[57.0215]LQR	K	Q	437	447	11	2	7K(174.0463),8C(57.0215)	sp|P22314|UBA1_HUMAN	P22314	UBA1_HUMAN	UBA1	Ubiquitin-like modifier-activating enzyme 1	18087.2
EVPAVPETLK	EVPAVPETLK[174.0463]	K	K	10	19	10	2	10K(174.0463)	sp|P18124|RL7_HUMAN	P18124	RL7_HUMAN	RPL7	Large ribosomal subunit protein uL30	47937.1
EVPNYKLITPAVVSER	EVPNYK[174.0463]LITPAVVSER	K	L	61	76	16	2,3	6K(174.0463)	sp|P62851|RS25_HUMAN	P62851	RS25_HUMAN	RPS25	Small ribosomal subunit protein eS25	118498
EVQTNDLKEVVNK	EVQTNDLK[174.0463]EVVNK	R	L	175	187	13	2	8K(174.0463)	sp|P61247|RS3A_HUMAN	P61247	RS3A_HUMAN	RPS3A	Small ribosomal subunit protein eS1	14712.8
EVSGIKAAYEAELGDAR	EVSGIK[174.0463]AAYEAELGDAR	R	K	73	89	17	3	6K(174.0463)	sp|P02545|LMNA_HUMAN	P02545	LMNA_HUMAN	LMNA	Prelamin-A/C	17644.5
EVSGIKALYESELADAR	EVSGIK[174.0463]ALYESELADAR	R	R	88	104	17	2,3	6K(174.0463)	sp|Q03252|LMNB2_HUMAN	Q03252	LMNB2_HUMAN	LMNB2	Lamin-B2	40684.4
EVSTYIK	EVSTYIK[174.0463]	K	K	173	179	7	2	7K(174.0463)	sp|P68104|EF1A1_HUMAN	P68104	EF1A1_HUMAN	EEF1A1	Elongation factor 1-alpha 1	81526.5
EVSTYIKK	EVSTYIK[174.0463]K	K	I	173	180	8	2	7K(174.0463)	sp|P68104|EF1A1_HUMAN	P68104	EF1A1_HUMAN	EEF1A1	Elongation factor 1-alpha 1	78634.2
EVTWEVLEGEVEKEALK	EVTWEVLEGEVEK[174.0463]EALK	K	K	300	316	17	2,3	13K(174.0463)	sp|P05455|LA_HUMAN	P05455	LA_HUMAN	SSB	Lupus La protein	126373
EVTWEVLEGEVEKEALK	EVTWEVLEGEVEK[174.0463]EALK[174.0463]	K	K	300	316	17	2	13K(174.0463),17K(174.0463)	sp|P05455|LA_HUMAN	P05455	LA_HUMAN	SSB	Lupus La protein	30939.6
EVVNKDVLDVYIEHR	EVVNK[174.0463]DVLDVYIEHR	R	L	92	106	15	3	5K(174.0463)	sp|P33993|MCM7_HUMAN	P33993	MCM7_HUMAN	MCM7	DNA replication licensing factor MCM7	0
EVVNKLIPDSIGK	EVVNK[174.0463]LIPDSIGK	K	D	183	195	13	2,3	5K(174.0463)	sp|P61247|RS3A_HUMAN	P61247	RS3A_HUMAN	RPS3A	Small ribosomal subunit protein eS1	32295.6
EVVQNFAKEFVISDR	EVVQNFAK[174.0463]EFVISDR	K	K	103	117	15	2	8K(174.0463)	sp|Q14019|COTL1_HUMAN	Q14019	COTL1_HUMAN	COTL1	Coactosin-like protein	31425
EVWDYVFFKEAPFPK	EVWDYVFFK[174.0463]EAPFPK	K	T	633	647	15	2	9K(174.0463)	sp|Q9P2J5|SYLC_HUMAN	Q9P2J5	SYLC_HUMAN	LARS1	Leucine--tRNA ligase, cytoplasmic	51439.7
EVYELLDSPGKVLLQSK	EVYELLDSPGK[174.0463]VLLQSK	K	D	20	36	17	2	11K(174.0463)	sp|P22234|PUR6_HUMAN	P22234	PUR6_HUMAN	PAICS	Bifunctional phosphoribosylaminoimidazole carboxylase/phosphoribosylaminoimidazole succinocarboxamide synthetase	61188.7
EWEFQKYGH	EWEFQK[174.0463]YGH	R	-	100	108	9	2	6K(174.0463)	sp|P62877|RBX1_HUMAN	P62877	RBX1_HUMAN	RBX1	E3 ubiquitin-protein ligase RBX1	16326.3
EWVTPKEFR	EWVTPK[174.0463]EFR	K	E	332	340	9	2,3	6K(174.0463)	sp|P09874|PARP1_HUMAN	P09874	PARP1_HUMAN	PARP1	Poly [ADP-ribose] polymerase 1	27175.5
EYAQNIWNVEPSDLKISLSNESNK	EYAQNIWNVEPSDLK[174.0463]ISLSNESNK	K	V	820	843	24	3	15K(174.0463)	sp|P06737|PYGL_HUMAN	P06737	PYGL_HUMAN	PYGL	Glycogen phosphorylase, liver form	39462.1
EYEAALNSKDAALATALGDK	EYEAALNSK[174.0463]DAALATALGDK	R	K	137	156	20	2,3	9K(174.0463)	sp|P20700|LMNB1_HUMAN	P20700	LMNB1_HUMAN	LMNB1	Lamin-B1	20007.2
EYFSWEGAFQHVGK	EYFSWEGAFQHVGK[174.0463]	R	A	415	428	14	2	14K(174.0463)	sp|P26641|EF1G_HUMAN	P26641	EF1G_HUMAN	EEF1G	Elongation factor 1-gamma	25687.9
EYFSWEGAFQHVGKAFNQGK	EYFSWEGAFQHVGK[174.0463]AFNQGK	R	I	415	434	20	3	14K(174.0463)	sp|P26641|EF1G_HUMAN	P26641	EF1G_HUMAN	EEF1G	Elongation factor 1-gamma	70668.1
EYKLVVLGSGGVGK	EYK[174.0463]LVVLGSGGVGK	R	S	3	16	14	2	3K(174.0463)	sp|P61224|RAP1B_HUMAN	P61224	RAP1B_HUMAN	RAP1B	Ras-related protein Rap-1b	28416.3
EYKVVGR	EYK[174.0463]VVGR	R	C	9	15	7	2	3K(174.0463)	sp|Q02543|RL18A_HUMAN	Q02543	RL18A_HUMAN	RPL18A	Large ribosomal subunit protein eL20	0
EYLTKVDK	EYLTKVDK[174.0463]	K	L	1605	1612	8	2	8K(174.0463)	sp|Q00610|CLH1_HUMAN	Q00610	CLH1_HUMAN	CLTC	Clathrin heavy chain 1	22582.1
EYTAAVEAKQVAQQEAQR	EYTAAVEAK[174.0463]QVAQQEAQR	R	A	192	209	18	2	9K(174.0463)	sp|Q99623|PHB2_HUMAN	Q99623	PHB2_HUMAN	PHB2	Prohibitin-2	11773.7
EYTINIHK	EYTINIHK[174.0463]	R	R	24	31	8	2	8K(174.0463)	sp|P62899|RL31_HUMAN	P62899	RL31_HUMAN	RPL31	Large ribosomal subunit protein eL31	15663.1
EYVEHTVKER	EYVEHTVK[174.0463]ER	K	K	128	137	10	2	8K(174.0463)	sp|O75937|DNJC8_HUMAN	O75937	DNJC8_HUMAN	DNAJC8	DnaJ homolog subfamily C member 8	0
FAAKGEGQLGPAER	FAAK[174.0463]GEGQLGPAER	K	A	236	249	14	2,3	4K(174.0463)	sp|P13639|EF2_HUMAN	P13639	EF2_HUMAN	EEF2	Elongation factor 2	48300.6
FAETQPK	FAETQPK[174.0463]	K	K	221	227	7	2	7K(174.0463)	sp|P26641|EF1G_HUMAN	P26641	EF1G_HUMAN	EEF1G	Elongation factor 1-gamma	35613.6
FAIGSQVSEHSIIKDFTK	FAIGSQVSEHSIIK[174.0463]DFTK	R	Q	683	700	18	3	14K(174.0463)	sp|P33992|MCM5_HUMAN	P33992	MCM5_HUMAN	MCM5	DNA replication licensing factor MCM5	17202.5
FAIQDISVEETSAKEGLLLWCQR	FAIQDISVEETSAK[174.0463]EGLLLWC[57.0215]QR	R	K	153	175	23	3	14K(174.0463),21C(57.0215)	sp|O43707|ACTN4_HUMAN	O43707	ACTN4_HUMAN	ACTN4	Alpha-actinin-4	61270.2
FAKDAASLESQLQDTQELLQEETR	FAK[174.0463]DAASLESQLQDTQELLQEETR	K	Q	1306	1329	24	3	3K(174.0463)	sp|P35580|MYH10_HUMAN	P35580	MYH10_HUMAN	MYH10	Myosin-10	49054.8
FANYIDKVR	FANYIDK[174.0463]VR	R	F	114	122	9	2	7K(174.0463)	sp|P08670|VIME_HUMAN	P08670	VIME_HUMAN	VIM	Vimentin	16199.4
FAPPLVIKEDELR	FAPPLVIK[174.0463]EDELR	R	E	414	426	13	2	8K(174.0463)	sp|P04181|OAT_HUMAN	P04181	OAT_HUMAN	OAT	Ornithine aminotransferase, mitochondrial	17302.4
FASENDLPEWKER	FASENDLPEWK[174.0463]ER	R	G	58	70	13	2,3	11K(174.0463)	sp|P43487|RANG_HUMAN	P43487	RANG_HUMAN	RANBP1	Ran-specific GTPase-activating protein	45458
FCKNAEEFTK	FC[57.0215]K[174.0463]NAEEFTK	K	K	136	145	10	2	2C(57.0215),3K(174.0463)	sp|P68036|UB2L3_HUMAN	P68036	UB2L3_HUMAN	UBE2L3	Ubiquitin-conjugating enzyme E2 L3	14418.9
FDECVLDKLGWVRPDLGELSKVTK	FDEC[57.0215]VLDK[174.0463]LGWVRPDLGELSK[174.0463]VTK	K	V	107	130	24	4	21K(174.0463),4C(57.0215),8K(174.0463)	sp|P51970|NDUA8_HUMAN	P51970	NDUA8_HUMAN	NDUFA8	NADH dehydrogenase [ubiquinone] 1 alpha subcomplex subunit 8	26077.7
FDEMAKADK	FDEMAK[174.0463]ADK	K	V	60	68	9	2	6K(174.0463)	sp|O15347|HMGB3_HUMAN	O15347	HMGB3_HUMAN	HMGB3	High mobility group protein B3	41054.2
FDEVLVNHFCEEFGKK	FDEVLVNHFC[57.0215]EEFGK[174.0463]K	K	Y	236	251	16	3	10C(57.0215),15K(174.0463)	sp|P34932|HSP74_HUMAN	P34932	HSP74_HUMAN	HSPA4	Heat shock 70 kDa protein 4	9357.25
FDGNTLKTTHVVNLGSNQYLFSVIVDPK	FDGNTLK[174.0463]TTHVVNLGSNQYLFSVIVDPK	R	E	423	450	28	3,4	7K(174.0463)	sp|Q96RS6|NUDC1_HUMAN	Q96RS6	NUDC1_HUMAN	NUDCD1	NudC domain-containing protein 1	139546
FDQKQELGR	FDQK[174.0463]QELGR	K	V	488	496	9	2	4K(174.0463)	sp|P43243|MATR3_HUMAN	P43243	MATR3_HUMAN	MATR3	Matrin-3	54801.4
FDQLFDDESDPFEVLKAAENK	FDQLFDDESDPFEVLK[174.0463]AAENK	R	K	17	37	21	2,3	16K(174.0463)	sp|Q8NC51|SERB1_HUMAN	Q8NC51	SERB1_HUMAN	SERBP1	SERPINE1 mRNA-binding protein 1	247121
FDQLFDDESDPFEVLKAAENK	FDQLFDDESDPFEVLK[174.0463]AAENK[174.0463]	R	K	17	37	21	3	16K(174.0463),21K(174.0463)	sp|Q8NC51|SERB1_HUMAN	Q8NC51	SERB1_HUMAN	SERBP1	SERPINE1 mRNA-binding protein 1	18843
FDTQYPYGEKQDEFK	FDTQYPYGEKQDEFK[174.0463]	K	R	60	74	15	3	15K(174.0463)	sp|P30040|ERP29_HUMAN	P30040	ERP29_HUMAN	ERP29	Endoplasmic reticulum resident protein 29	11154.1
FDTQYPYGEK	FDTQYPYGEK[174.0463]	K	Q	60	69	10	2	10K(174.0463)	sp|P30040|ERP29_HUMAN	P30040	ERP29_HUMAN	ERP29	Endoplasmic reticulum resident protein 29	0
FDVQLKDLEK	FDVQLK[174.0463]DLEK	R	W	79	88	10	2	6K(174.0463)	sp|P62244|RS15A_HUMAN	P62244	RS15A_HUMAN	RPS15A	Small ribosomal subunit protein uS8	40237.7
FDVQLKDLEKWQNNLLPSR	FDVQLK[174.0463]DLEK[174.0463]WQNNLLPSR	R	Q	79	97	19	3	10K(174.0463),6K(174.0463)	sp|P62244|RS15A_HUMAN	P62244	RS15A_HUMAN	RPS15A	Small ribosomal subunit protein uS8	30789.2
FDVSGYPTIK	FDVSGYPTIK[174.0463]	R	I	132	141	10	2	10K(174.0463)	sp|P13667|PDIA4_HUMAN	P13667	PDIA4_HUMAN	PDIA4	Protein disulfide-isomerase A4	25293.2
FDVSGYPTLKIFR	FDVSGYPTLK[174.0463]IFR	R	K	247	259	13	2	10K(174.0463)	sp|P13667|PDIA4_HUMAN	P13667	PDIA4_HUMAN	PDIA4	Protein disulfide-isomerase A4	47481.6
FEDAKLAAAISEVVSQTPASTTQAGAPPR	FEDAK[174.0463]LAAAISEVVSQTPASTTQAGAPPR	K	D	530	558	29	3	5K(174.0463)	sp|P20810|ICAL_HUMAN	P20810	ICAL_HUMAN	CAST	Calpastatin	58637.8
FEDENFILK	FEDENFILK[174.0463]	K	H	83	91	9	2	9K(174.0463)	sp|P62937|PPIA_HUMAN	P62937	PPIA_HUMAN	PPIA	Peptidyl-prolyl cis-trans isomerase A	132049
FEDPKFEVIEKPQA	FEDPK[174.0463]FEVIEKPQA	K	-	95	108	14	3	5K(174.0463)	sp|P18859|ATP5J_HUMAN	P18859	ATP5J_HUMAN	ATP5PF	ATP synthase-coupling factor 6, mitochondrial	0
FEEAVEKFR	FEEAVEK[174.0463]FR	K	S	1022	1030	9	2	7K(174.0463)	sp|P53621|COPA_HUMAN	P53621	COPA_HUMAN	COPA	Coatomer subunit alpha	15251.4
FEELGVKFVK	FEELGVKFVK[174.0463]	R	K	142	151	10	2	10K(174.0463)	sp|Q04760|LGUL_HUMAN	Q04760	LGUL_HUMAN	GLO1	Lactoylglutathione lyase	52823.7
FEELGVKFVK	FEELGVK[174.0463]FVK	R	K	142	151	10	2	7K(174.0463)	sp|Q04760|LGUL_HUMAN	Q04760	LGUL_HUMAN	GLO1	Lactoylglutathione lyase	103556
FEEQGDFESEKLWQR	FEEQGDFESEK[174.0463]LWQR	K	V	675	689	15	2	11K(174.0463)	sp|Q9BZF1|OSBL8_HUMAN	Q9BZF1	OSBL8_HUMAN	OSBPL8	Oxysterol-binding protein-related protein 8	0
FEGKPLLQR	FEGK[174.0463]PLLQR	K	H	44	52	9	2,3	4K(174.0463)	sp|Q9H3K6|BOLA2_HUMAN	Q9H3K6	BOLA2_HUMAN	BOLA2	BolA-like protein 2	85847
FEKEAAEMGK	FEK[174.0463]EAAEMGK	K	G	42	51	10	2	3K(174.0463)	sp|P68104|EF1A1_HUMAN	P68104	EF1A1_HUMAN	EEF1A1	Elongation factor 1-alpha 1	120063
FEKEAAEMGK	FEK[174.0463]EAAEMGK[174.0463]	K	G	42	51	10	2	10K(174.0463),3K(174.0463)	sp|P68104|EF1A1_HUMAN	P68104	EF1A1_HUMAN	EEF1A1	Elongation factor 1-alpha 1	3670.7
FEKEAAEMGK	FEK[174.0463]EAAEM[15.9949]GK	K	G	42	51	10	2	3K(174.0463),8M(15.9949)	sp|P68104|EF1A1_HUMAN	P68104	EF1A1_HUMAN	EEF1A1	Elongation factor 1-alpha 1	29321.6
FEKNFYQEHPDLAR	FEK[174.0463]NFYQEHPDLAR	K	R	54	67	14	3	3K(174.0463)	sp|P17844|DDX5_HUMAN	P17844	DDX5_HUMAN	DDX5	Probable ATP-dependent RNA helicase DDX5	12302.5
FEKNFYVEHPEVAR	FEK[174.0463]NFYVEHPEVAR	K	L	130	143	14	3,4	3K(174.0463)	sp|Q92841|DDX17_HUMAN	Q92841	DDX17_HUMAN	DDX17	Probable ATP-dependent RNA helicase DDX17	90797.4
FEKPLEEK	FEK[174.0463]PLEEK	R	G	138	145	8	2,3	3K(174.0463)	sp|Q8NC51|SERB1_HUMAN	Q8NC51	SERB1_HUMAN	SERBP1	SERPINE1 mRNA-binding protein 1	248774
FELGKLMELHGEGSSSGK	FELGK[174.0463]LMELHGEGSSSGK	K	A	223	240	18	3	5K(174.0463)	sp|P61247|RS3A_HUMAN	P61247	RS3A_HUMAN	RPS3A	Small ribosomal subunit protein eS1	20871.1
FELGKLMELHGEGSSSGK	FELGK[174.0463]LM[15.9949]ELHGEGSSSGK	K	A	223	240	18	3	5K(174.0463),7M(15.9949)	sp|P61247|RS3A_HUMAN	P61247	RS3A_HUMAN	RPS3A	Small ribosomal subunit protein eS1	7960.1
FELYFQGPSSNKPR	FELYFQGPSSNK[174.0463]PR	R	V	134	147	14	3	12K(174.0463)	sp|P33993|MCM7_HUMAN	P33993	MCM7_HUMAN	MCM7	DNA replication licensing factor MCM7	0
FENLCKLMKEILDK	FENLC[57.0215]K[174.0463]LMK[174.0463]EILDK	K	K	560	573	14	3	5C(57.0215),6K(174.0463),9K(174.0463)	sp|P08238|HS90B_HUMAN	P08238	HS90B_HUMAN	HSP90AB1	Heat shock protein HSP 90-beta	25277.2
FEPYANPTK	FEPYANPTK[174.0463]	R	R	61	69	9	2	9K(174.0463)	sp|P52272|HNRPM_HUMAN	P52272	HNRPM_HUMAN	HNRNPM	Heterogeneous nuclear ribonucleoprotein M	46128.8
FEPYANPTKR	FEPYANPTK[174.0463]R	R	Y	61	70	10	2	9K(174.0463)	sp|P52272|HNRPM_HUMAN	P52272	HNRPM_HUMAN	HNRNPM	Heterogeneous nuclear ribonucleoprotein M	0
FEQIYLSKPTHWER	FEQIYLSK[174.0463]PTHWER	K	D	88	101	14	3	8K(174.0463)	sp|P30876|RPB2_HUMAN	P30876	RPB2_HUMAN	POLR2B	DNA-directed RNA polymerase II subunit RPB2	0
FEVIEKPQA	FEVIEK[174.0463]PQA	K	-	100	108	9	2	6K(174.0463)	sp|P18859|ATP5J_HUMAN	P18859	ATP5J_HUMAN	ATP5PF	ATP synthase-coupling factor 6, mitochondrial	83417.6
FEVNPVWK	FEVNPVWK[174.0463]	R	K	482	489	8	2	8K(174.0463)	sp|P17812|PYRG1_HUMAN	P17812	PYRG1_HUMAN	CTPS1	CTP synthase 1	14952.4
FFEFGSLEQKLALAER	FFEFGSLEQK[174.0463]LALAER	K	I	905	920	16	2	10K(174.0463)	sp|Q14671|PUM1_HUMAN	Q14671	PUM1_HUMAN	PUM1	Pumilio homolog 1	21458
FFEVILIDPFHKAIR	FFEVILIDPFHK[174.0463]AIR	K	R	129	143	15	2,3	12K(174.0463)	sp|P61313|RL15_HUMAN	P61313	RL15_HUMAN	RPL15	Large ribosomal subunit protein eL15	145674
FFGKDISTTLNADEAVAR	FFGK[174.0463]DISTTLNADEAVAR	K	G	357	374	18	2,3	4K(174.0463)	sp|Q92598|HS105_HUMAN	Q92598	HS105_HUMAN	HSPH1	Heat shock protein 105 kDa	53705.7
FFGKELSTTLNADEAVTR	FFGK[174.0463]ELSTTLNADEAVTR	K	G	357	374	18	2,3	4K(174.0463)	sp|P34932|HSP74_HUMAN	P34932	HSP74_HUMAN	HSPA4	Heat shock 70 kDa protein 4	130859
FFSDCKIQNGAQGIR	FFSDC[57.0215]K[174.0463]IQNGAQGIR	R	F	30	44	15	2,3	5C(57.0215),6K(174.0463)	sp|P31943|HNRH1_HUMAN	P31943	HNRH1_HUMAN	HNRNPH1	Heterogeneous nuclear ribonucleoprotein H	71640.2
FFSEYEKLLHSENYVTK	FFSEYEK[174.0463]LLHSENYVTK	R	R	210	226	17	3	7K(174.0463)	sp|Q9Y376|CAB39_HUMAN	Q9Y376	CAB39_HUMAN	CAB39	Calcium-binding protein 39	46630.9
FFTVKLPVALDPGAK	FFTVK[174.0463]LPVALDPGAK	R	I	112	126	15	3	5K(174.0463)	sp|P04843|RPN1_HUMAN	P04843	RPN1_HUMAN	RPN1	Dolichyl-diphosphooligosaccharide--protein glycosyltransferase subunit 1	12668.8
FFVGGNWK	FFVGGNWK[174.0463]	K	M	7	14	8	2	8K(174.0463)	sp|P60174|TPIS_HUMAN	P60174	TPIS_HUMAN	TPI1	Triosephosphate isomerase	0
FGAQQDTIEVPEKDLVDK	FGAQQDTIEVPEKDLVDK[174.0463]	R	A	851	868	18	3	18K(174.0463)	sp|P49736|MCM2_HUMAN	P49736	MCM2_HUMAN	MCM2	DNA replication licensing factor MCM2	16716.2
FGAVWTGDNTAEWDHLK	FGAVWTGDNTAEWDHLK[174.0463]	R	I	611	627	17	3	17K(174.0463)	sp|Q14697|GANAB_HUMAN	Q14697	GANAB_HUMAN	GANAB	Neutral alpha-glucosidase AB	33861
FGEVVDCTIK	FGEVVDC[57.0215]TIK[174.0463]	K	L	120	129	10	2	10K(174.0463),7C(57.0215)	sp|Q14103|HNRPD_HUMAN	Q14103	HNRPD_HUMAN	HNRNPD	Heterogeneous nuclear ribonucleoprotein D0	29412.8
FGEVVDCTIKTDPVTGR	FGEVVDC[57.0215]TIK[174.0463]TDPVTGR	R	S	171	187	17	2,3	10K(174.0463),7C(57.0215)	sp|O14979|HNRDL_HUMAN	O14979	HNRDL_HUMAN	HNRNPDL	Heterogeneous nuclear ribonucleoprotein D-like	76217.7
FGEVVDCTLKLDPITGR	FGEVVDC[57.0215]TLK[174.0463]LDPITGR	K	S	120	136	17	2,3	10K(174.0463),7C(57.0215)	sp|Q14103|HNRPD_HUMAN	Q14103	HNRPD_HUMAN	HNRNPD	Heterogeneous nuclear ribonucleoprotein D0	467110
FGFPEGSVELYAEKVATR	FGFPEGSVELYAEK[174.0463]VATR	R	G	77	94	18	2,3	14K(174.0463)	sp|P23396|RS3_HUMAN	P23396	RS3_HUMAN	RPS3	Small ribosomal subunit protein uS3	254300
FGGKELR	FGGK[174.0463]ELR	R	D	310	316	7	2	4K(174.0463)	sp|Q14566|MCM6_HUMAN	Q14566	MCM6_HUMAN	MCM6	DNA replication licensing factor MCM6	48285.9
FGHEFLEFEFRPDGKLR	FGHEFLEFEFRPDGK[174.0463]LR	K	Y	17	33	17	4	15K(174.0463)	sp|P61326|MGN_HUMAN	P61326	MGN_HUMAN	MAGOH	Protein mago nashi homolog	13999.4
FGKTIMEEQLVLK	FGKTIMEEQLVLK[174.0463]	R	R	519	531	13	3	13K(174.0463)	sp|Q9H845|ACAD9_HUMAN	Q9H845	ACAD9_HUMAN	ACAD9	Complex I assembly factor ACAD9, mitochondrial	12539.3
FGKHGGTIPIVPTAEFQDR	FGK[174.0463]HGGTIPIVPTAEFQDR	K	I	478	496	19	3	3K(174.0463)	sp|P00367|DHE3_HUMAN	P00367	DHE3_HUMAN	GLUD1	Glutamate dehydrogenase 1, mitochondrial	0
FGKITNDFYPEEDGK	FGK[174.0463]ITNDFYPEEDGK	K	T	214	228	15	3	3K(174.0463)	sp|P55884|EIF3B_HUMAN	P55884	EIF3B_HUMAN	EIF3B	Eukaryotic translation initiation factor 3 subunit B	21060
FGTKGLAITFVSDENDAK	FGTK[174.0463]GLAITFVSDENDAK	R	I	381	398	18	2,3	4K(174.0463)	sp|Q13838|DX39B_HUMAN	Q13838	DX39B_HUMAN	DDX39B	Spliceosome RNA helicase DDX39B	91830.7
FGTKGLAITFVSDENDAKILNDVQDR	FGTK[174.0463]GLAITFVSDENDAK[174.0463]ILNDVQDR	R	F	381	406	26	3	18K(174.0463),4K(174.0463)	sp|Q13838|DX39B_HUMAN	Q13838	DX39B_HUMAN	DDX39B	Spliceosome RNA helicase DDX39B	12364.4
FGWDCHGLPVEYEIDKTLGIR	FGWDC[57.0215]HGLPVEYEIDK[174.0463]TLGIR	R	G	83	103	21	3,4	16K(174.0463),5C(57.0215)	sp|P41252|SYIC_HUMAN	P41252	SYIC_HUMAN	IARS1	Isoleucine--tRNA ligase, cytoplasmic	120433
FGYVDFESAEDLEK	FGYVDFESAEDLEK[174.0463]	K	A	349	362	14	2	14K(174.0463)	sp|P19338|NUCL_HUMAN	P19338	NUCL_HUMAN	NCL	Nucleolin	57629.9
FHEKVIAALLQTMEDQGNQR	FHEK[174.0463]VIAALLQTMEDQGNQR	K	V	438	457	20	3	4K(174.0463)	sp|O00410|IPO5_HUMAN	O00410	IPO5_HUMAN	IPO5	Importin-5	53603.3
FHGTVKAENGK	FHGTVK[174.0463]AENGK	K	L	56	66	11	2	6K(174.0463)	sp|P04406|G3P_HUMAN	P04406	G3P_HUMAN	GAPDH	Glyceraldehyde-3-phosphate dehydrogenase	0
FHGTVKAENGKLVINGNPITIFQER	FHGTVK[174.0463]AENGK[174.0463]LVINGNPITIFQER	K	D	56	80	25	3	11K(174.0463),6K(174.0463)	sp|P04406|G3P_HUMAN	P04406	G3P_HUMAN	GAPDH	Glyceraldehyde-3-phosphate dehydrogenase	45841.8
FHKVKALPLVSWSRR	FHKVK[174.0463]ALPLVSWSRR	R	L	620	634	15	4	5K(174.0463)	sp|O94989|ARHGF_HUMAN	O94989	ARHGF_HUMAN	ARHGEF15	Rho guanine nucleotide exchange factor 15	0
FIDTTSKFGHGR	FIDTTSK[174.0463]FGHGR	K	F	367	378	12	3	7K(174.0463)	sp|P39023|RL3_HUMAN	P39023	RL3_HUMAN	RPL3	Large ribosomal subunit protein uL3	34270.8
FIEGISEKTLR	FIEGISEK[174.0463]TLR	K	S	267	277	11	2	8K(174.0463)	sp|Q9H0A0|NAT10_HUMAN	Q9H0A0	NAT10_HUMAN	NAT10	RNA cytidine acetyltransferase	8203.69
FIIPNVVK	FIIPNVVK[174.0463]	K	Y	119	126	8	2	8K(174.0463)	sp|P00338|LDHA_HUMAN	P00338	LDHA_HUMAN	LDHA	L-lactate dehydrogenase A chain	43617.5
FIIPQIVK	FIIPQIVK[174.0463]	K	Y	120	127	8	2	8K(174.0463)	sp|P07195|LDHB_HUMAN	P07195	LDHB_HUMAN	LDHB	L-lactate dehydrogenase B chain	78602.5
FIKIDGK	FIK[174.0463]IDGK	R	V	69	75	7	2	3K(174.0463)	sp|P62701|RS4X_HUMAN	P62701	RS4X_HUMAN	RPS4X	Small ribosomal subunit protein eS4, X isoform	38491.8
FIKPIFTDESYLELYR	FIK[174.0463]PIFTDESYLELYR	K	K	481	496	16	3	3K(174.0463)	sp|Q01780|EXOSX_HUMAN	Q01780	EXOSX_HUMAN	EXOSC10	Exosome complex component 10	23069.6
FIKPLSNAYHELAQVYSTNNPSELR	FIK[174.0463]PLSNAYHELAQVYSTNNPSELR	R	N	252	276	25	3,4	3K(174.0463)	sp|Q9UNS2|CSN3_HUMAN	Q9UNS2	CSN3_HUMAN	COPS3	COP9 signalosome complex subunit 3	91102.7
FIQTFGKEFDK	FIQTFGK[174.0463]EFDK	K	H	3632	3642	11	2	7K(174.0463)	sp|P78527|PRKDC_HUMAN	P78527	PRKDC_HUMAN	PRKDC	DNA-dependent protein kinase catalytic subunit	0
FKDPGLVDQLVKADSEWR	FKDPGLVDQLVK[174.0463]ADSEWR	R	R	27	44	18	4	12K(174.0463)	sp|P49591|SYSC_HUMAN	P49591	SYSC_HUMAN	SARS1	Serine--tRNA ligase, cytoplasmic	0
FKPEELVDYKSCAHDWVYE	FKPEELVDYK[174.0463]SC[57.0215]AHDWVYE	R	-	119	137	19	3	10K(174.0463),12C(57.0215)	sp|O60361|NDK8_HUMAN	O60361	NDK8_HUMAN	NME2P1	Putative nucleoside diphosphate kinase	51351.7
FKAFVAIGDYNGHVGLGVK	FK[174.0463]AFVAIGDYNGHVGLGVK	R	C	124	142	19	3	2K(174.0463)	sp|P15880|RS2_HUMAN	P15880	RS2_HUMAN	RPS2	Small ribosomal subunit protein uS5	31017.3
FKDIFQEIFDK	FK[174.0463]DIFQEIFDK	R	H	262	272	11	2	2K(174.0463)	sp|P48735|IDHP_HUMAN	P48735	IDHP_HUMAN	IDH2	Isocitrate dehydrogenase [NADP], mitochondrial	32504.7
FKDIFQEIYDK	FK[174.0463]DIFQEIYDK	R	Q	223	233	11	2	2K(174.0463)	sp|O75874|IDHC_HUMAN	O75874	IDHC_HUMAN	IDH1	Isocitrate dehydrogenase [NADP] cytoplasmic	35780.9
FKDPGLVDQLVK	FK[174.0463]DPGLVDQLVK	R	A	27	38	12	2,3	2K(174.0463)	sp|P49591|SYSC_HUMAN	P49591	SYSC_HUMAN	SARS1	Serine--tRNA ligase, cytoplasmic	59315.6
FKDPNAPK	FK[174.0463]DPNAPK	K	R	89	96	8	2	2K(174.0463)	sp|P09429|HMGB1_HUMAN	P09429	HMGB1_HUMAN	HMGB1	High mobility group protein B1	154106
FKDPNAPK	FK[174.0463]DPNAPK[174.0463]	K	R	89	96	8	2	2K(174.0463),8K(174.0463)	sp|P09429|HMGB1_HUMAN	P09429	HMGB1_HUMAN	HMGB1	High mobility group protein B1	47523.4
FKEANNFLWPFK	FK[174.0463]EANNFLWPFK	R	L	201	212	12	3	2K(174.0463)	sp|P18124|RL7_HUMAN	P18124	RL7_HUMAN	RPL7	Large ribosomal subunit protein uL30	0
FKEISFAYEVLSNPEK	FK[174.0463]EISFAYEVLSNPEK	K	R	47	62	16	2,3	2K(174.0463)	sp|O60884|DNJA2_HUMAN	O60884	DNJA2_HUMAN	DNAJA2	DnaJ homolog subfamily A member 2	83402.7
FKESFAEMNR	FK[174.0463]ESFAEM[15.9949]NR	K	G	86	95	10	2	2K(174.0463),8M(15.9949)	sp|P13073|COX41_HUMAN	P13073	COX41_HUMAN	COX4I1	Cytochrome c oxidase subunit 4 isoform 1, mitochondrial	6390.92
FKGFCYVEFDEVDSLK	FK[174.0463]GFC[57.0215]YVEFDEVDSLK	K	E	81	96	16	3	2K(174.0463),5C(57.0215)	sp|Q15056|IF4H_HUMAN	Q15056	IF4H_HUMAN	EIF4H	Eukaryotic translation initiation factor 4H	63334.9
FKILDAVVAQEPLHR	FK[174.0463]ILDAVVAQEPLHR	K	G	789	803	15	3	2K(174.0463)	sp|Q15029|U5S1_HUMAN	Q15029	U5S1_HUMAN	EFTUD2	116 kDa U5 small nuclear ribonucleoprotein component	22005.4
FKLITEDVQGK	FK[174.0463]LITEDVQGK	K	N	84	94	11	2	2K(174.0463)	sp|P61247|RS3A_HUMAN	P61247	RS3A_HUMAN	RPS3A	Small ribosomal subunit protein eS1	91424.4
FKNEEEVFAWNNEVK	FK[174.0463]NEEEVFAWNNEVK	K	Q	438	452	15	3	2K(174.0463)	sp|P49419|AL7A1_HUMAN	P49419	AL7A1_HUMAN	ALDH7A1	Alpha-aminoadipic semialdehyde dehydrogenase	0
FKPEELVDYK	FK[174.0463]PEELVDYK	R	S	119	128	10	2	2K(174.0463)	sp|O60361|NDK8_HUMAN	O60361	NDK8_HUMAN	NME2P1	Putative nucleoside diphosphate kinase	33811.9
FKQESTVATER	FK[174.0463]QESTVATER	K	Q	156	166	11	2	2K(174.0463)	sp|Q9H307|PININ_HUMAN	Q9H307	PININ_HUMAN	PNN	Pinin	0
FKSDQNLQTALELTR	FK[174.0463]SDQNLQTALELTR	K	R	488	502	15	3	2K(174.0463)	sp|O95373|IPO7_HUMAN	O95373	IPO7_HUMAN	IPO7	Importin-7	0
FLADQQSEIDGLKGR	FLADQQSEIDGLK[174.0463]GR	K	H	28	42	15	3	13K(174.0463)	sp|P12270|TPR_HUMAN	P12270	TPR_HUMAN	TPR	Nucleoprotein TPR	14955.3
FLDASGAKLDYR	FLDASGAK[174.0463]LDYR	K	R	53	64	12	2	8K(174.0463)	sp|Q7L1Q6|5MP2_HUMAN	Q7L1Q6	5MP2_HUMAN	BZW1	eIF5-mimic protein 2	0
FLDGIYVSEK	FLDGIYVSEK[174.0463]	K	G	175	184	10	2	10K(174.0463)	sp|P32969|RL9_HUMAN	P32969	RL9_HUMAN	RPL9	Large ribosomal subunit protein uL6	25758.5
FLDGNELTLADCNLLPKLHIVQVVCK	FLDGNELTLADC[57.0215]NLLPK[174.0463]LHIVQVVC[57.0215]K	K	K	167	192	26	3	12C(57.0215),17K(174.0463),25C(57.0215)	sp|O00299|CLIC1_HUMAN	O00299	CLIC1_HUMAN	CLIC1	Chloride intracellular channel protein 1	38818.1
FLDKALELNMLSLKGHR	FLDKALELNM[15.9949]LSLK[174.0463]GHR	R	S	320	336	17	4	10M(15.9949),14K(174.0463)	sp|Q9Y617|SERC_HUMAN	Q9Y617	SERC_HUMAN	PSAT1	Phosphoserine aminotransferase	5889.25
FLDKALELNMLSLKGHR	FLDK[174.0463]ALELNMLSLKGHR	R	S	320	336	17	2,3,4	4K(174.0463)	sp|Q9Y617|SERC_HUMAN	Q9Y617	SERC_HUMAN	PSAT1	Phosphoserine aminotransferase	437510
FLDKALELNMLSLKGHR	FLDK[174.0463]ALELNM[15.9949]LSLKGHR	R	S	320	336	17	3,4	10M(15.9949),4K(174.0463)	sp|Q9Y617|SERC_HUMAN	Q9Y617	SERC_HUMAN	PSAT1	Phosphoserine aminotransferase	274373
FLEQQNKILLAELEQLK	FLEQQNK[174.0463]ILLAELEQLK	R	G	123	139	17	3	7K(174.0463)	sp|P08670|VIME_HUMAN	P08670	VIME_HUMAN	VIM	Vimentin	150517
FLEQQNKILLAELEQLKGQGK	FLEQQNK[174.0463]ILLAELEQLKGQGK[174.0463]	R	S	123	143	21	3	21K(174.0463),7K(174.0463)	sp|P08670|VIME_HUMAN	P08670	VIME_HUMAN	VIM	Vimentin	61158.6
FLEQQNKILLAELEQLKGQGK	FLEQQNK[174.0463]ILLAELEQLK[174.0463]GQGK	R	S	123	143	21	3	17K(174.0463),7K(174.0463)	sp|P08670|VIME_HUMAN	P08670	VIME_HUMAN	VIM	Vimentin	61158.6
FLETVELQISLKNYDPQK	FLETVELQISLK[174.0463]NYDPQK	K	D	28	45	18	2	12K(174.0463)	sp|P62906|RL10A_HUMAN	P62906	RL10A_HUMAN	RPL10A	Large ribosomal subunit protein uL1	26132.6
FLGATTDTTVLEANAVLLGIQESKDSR	FLGATTDTTVLEANAVLLGIQESK[174.0463]DSR	R	S	153	179	27	3	24K(174.0463)	sp|Q9Y2Q9|RT28_HUMAN	Q9Y2Q9	RT28_HUMAN	MRPS28	Small ribosomal subunit protein bS1m	0
FLGKLLEA	FLGK[174.0463]LLEA	R	-	1080	1087	8	2	4K(174.0463)	sp|O00267|SPT5H_HUMAN	O00267	SPT5H_HUMAN	SUPT5H	Transcription elongation factor SPT5	24656.9
FLKEQIK	FLK[174.0463]EQIK	K	L	35	41	7	2	3K(174.0463)	sp|P05455|LA_HUMAN	P05455	LA_HUMAN	SSB	Lupus La protein	21368
FLNAENAQK	FLNAENAQK[174.0463]	R	F	142	150	9	2	9K(174.0463)	sp|P43487|RANG_HUMAN	P43487	RANG_HUMAN	RANBP1	Ran-specific GTPase-activating protein	20089.2
FLNDTTKPVGLLLSER	FLNDTTK[174.0463]PVGLLLSER	K	F	168	183	16	3	7K(174.0463)	sp|Q9P287|BCCIP_HUMAN	Q9P287	BCCIP_HUMAN	BCCIP	BRCA2 and CDKN1A-interacting protein	25156.2
FLNKLAEER	FLNK[174.0463]LAEER	K	R	833	841	9	2	4K(174.0463)	sp|P43243|MATR3_HUMAN	P43243	MATR3_HUMAN	MATR3	Matrin-3	53319.3
FLPVICK	FLPVIC[57.0215]K[174.0463]	R	E	683	689	7	2	6C(57.0215),7K(174.0463)	sp|Q14934|NFAC4_HUMAN	Q14934	NFAC4_HUMAN	NFATC4	Nuclear factor of activated T-cells, cytoplasmic 4	18569.4
FLQDYFDGNLK	FLQDYFDGNLK[174.0463]	R	R	352	362	11	2	11K(174.0463)	sp|P30101|PDIA3_HUMAN	P30101	PDIA3_HUMAN	PDIA3	Protein disulfide-isomerase A3	67029.1
FLQEHGSDSFLAEHKLLGNIK	FLQEHGSDSFLAEHK[174.0463]LLGNIK	K	N	28	48	21	3,4	15K(174.0463)	sp|Q00688|FKBP3_HUMAN	Q00688	FKBP3_HUMAN	FKBP3	Peptidyl-prolyl cis-trans isomerase FKBP3	138750
FLVYVANFDEKDPR	FLVYVANFDEK[174.0463]DPR	K	T	143	156	14	2	11K(174.0463)	sp|P50395|GDIB_HUMAN	P50395	GDIB_HUMAN	GDI2	Rab GDP dissociation inhibitor beta	14440.3
FLYQLHETEKEDLIR	FLYQLHETEK[174.0463]EDLIR	K	E	359	373	15	3	10K(174.0463)	sp|O75643|U520_HUMAN	O75643	U520_HUMAN	SNRNP200	U5 small nuclear ribonucleoprotein 200 kDa helicase	31691.7
FMQASEDLLKEHYVDLK	FMQASEDLLK[174.0463]EHYVDLK	K	D	40	56	17	3	10K(174.0463)	sp|P15531|NDKA_HUMAN	P15531	NDKA_HUMAN	NME1	Nucleoside diphosphate kinase A	19177.7
FMQASEDLLKEHYVDLK	FM[15.9949]QASEDLLKEHYVDLK[174.0463]	K	D	40	56	17	3	17K(174.0463),2M(15.9949)	sp|P15531|NDKA_HUMAN	P15531	NDKA_HUMAN	NME1	Nucleoside diphosphate kinase A	0
FMQASEDLLKEHYVDLK	FM[15.9949]QASEDLLK[174.0463]EHYVDLK	K	D	40	56	17	3	10K(174.0463),2M(15.9949)	sp|P15531|NDKA_HUMAN	P15531	NDKA_HUMAN	NME1	Nucleoside diphosphate kinase A	26042.5
FNALFAQGNYSEAAKVAANAPK	FNALFAQGNYSEAAK[174.0463]VAANAPK	K	G	368	389	22	3	15K(174.0463)	sp|Q00610|CLH1_HUMAN	Q00610	CLH1_HUMAN	CLTC	Clathrin heavy chain 1	13844.8
FNGQFKTYAICGAIR	FNGQFK[174.0463]TYAIC[57.0215]GAIR	R	R	46	60	15	2,3	11C(57.0215),6K(174.0463)	sp|P63220|RS21_HUMAN	P63220	RS21_HUMAN	RPS21	Small ribosomal subunit protein eS21	0
FNILGTHTKVMNMEESTNGSLAAEFR	FNILGTHTK[174.0463]VM[15.9949]NMEESTNGSLAAEFR	K	H	380	405	26	3	11M(15.9949),9K(174.0463)	sp|P42224|STAT1_HUMAN	P42224	STAT1_HUMAN	STAT1	Signal transducer and activator of transcription 1-alpha/beta	0
FNNFLKALQEKVEIK	FNNFLK[174.0463]ALQEKVEIK[174.0463]	R	Q	655	669	15	3	15K(174.0463),6K(174.0463)	sp|P13010|XRCC5_HUMAN	P13010	XRCC5_HUMAN	XRCC5	X-ray repair cross-complementing protein 5	21582.7
FNVWDTAGQEK	FNVWDTAGQEK[174.0463]	K	F	61	71	11	2	11K(174.0463)	sp|P62826|RAN_HUMAN	P62826	RAN_HUMAN	RAN	GTP-binding nuclear protein Ran	43791.2
FNVWDTAGQEKFGGLR	FNVWDTAGQEK[174.0463]FGGLR	K	D	61	76	16	2,3	11K(174.0463)	sp|P62826|RAN_HUMAN	P62826	RAN_HUMAN	RAN	GTP-binding nuclear protein Ran	337297
FPGYDSESKEFNAEVHR	FPGYDSESK[174.0463]EFNAEVHR	R	K	180	196	17	3	9K(174.0463)	sp|P46777|RL5_HUMAN	P46777	RL5_HUMAN	RPL5	Large ribosomal subunit protein uL18	120908
FQAKLEHEYIQNFK	FQAK[174.0463]LEHEYIQNFK	K	I	63	76	14	3	4K(174.0463)	sp|Q15691|MARE1_HUMAN	Q15691	MARE1_HUMAN	MAPRE1	Microtubule-associated protein RP/EB family member 1	25659.2
FQEHIIQAPKPVEAIK	FQEHIIQAPK[174.0463]PVEAIK	K	R	92	107	16	3	10K(174.0463)	sp|Q9UHD1|CHRD1_HUMAN	Q9UHD1	CHRD1_HUMAN	CHORDC1	Cysteine and histidine-rich domain-containing protein 1	0
FQESEERPKLFEELGK	FQESEERPK[174.0463]LFEELGK	R	Q	689	704	16	3	9K(174.0463)	sp|P34932|HSP74_HUMAN	P34932	HSP74_HUMAN	HSPA4	Heat shock 70 kDa protein 4	0
FQEYHIQQNEALAAKAGLLGQPR	FQEYHIQQNEALAAK[174.0463]AGLLGQPR	R	-	67	89	23	3	15K(174.0463)	sp|Q9Y5J7|TIM9_HUMAN	Q9Y5J7	TIM9_HUMAN	TIMM9	Mitochondrial import inner membrane translocase subunit Tim9	0
FQIPPNAELKYELHLK	FQIPPNAELKYELHLK[174.0463]	K	S	235	250	16	3	16K(174.0463)	sp|Q02790|FKBP4_HUMAN	Q02790	FKBP4_HUMAN	FKBP4	Peptidyl-prolyl cis-trans isomerase FKBP4	0
FQKSELEFK	FQK[174.0463]SELEFK	K	F	53	61	9	2	3K(174.0463)	sp|Q9NR45|SIAS_HUMAN	Q9NR45	SIAS_HUMAN	NANS	Sialic acid synthase	11076.4
FQKTLYVEEVVPNVIEPSFGLGR	FQK[174.0463]TLYVEEVVPNVIEPSFGLGR	R	I	561	583	23	2,3	3K(174.0463)	sp|P41250|GARS_HUMAN	P41250	GARS_HUMAN	GARS1	Glycine--tRNA ligase	299101
FQVDPSGEIVELAKGACPWK	FQVDPSGEIVELAK[174.0463]GAC[57.0215]PWK	R	E	254	273	20	3	14K(174.0463),17C(57.0215)	sp|Q9HB07|MYG1_HUMAN	Q9HB07	MYG1_HUMAN	MYG1	MYG1 exonuclease	22507.6
FQWDLNAWTKSAEAFGK	FQWDLNAWTK[174.0463]SAEAFGK	K	I	391	407	17	3	10K(174.0463)	sp|Q13263|TIF1B_HUMAN	Q13263	TIF1B_HUMAN	TRIM28	Transcription intermediary factor 1-beta	36533.2
FSDQFPLPLKER	FSDQFPLPLK[174.0463]ER	R	L	880	891	12	2	10K(174.0463)	sp|Q92973|TNPO1_HUMAN	Q92973	TNPO1_HUMAN	TNPO1	Transportin-1	6108.19
FSELTAEKLGFAGLVQEISFGTTKDK	FSELTAEK[174.0463]LGFAGLVQEISFGTTK[174.0463]DK	R	M	345	370	26	3	24K(174.0463),8K(174.0463)	sp|P48643|TCPE_HUMAN	P48643	TCPE_HUMAN	CCT5	T-complex protein 1 subunit epsilon	34563.8
FSFDLGKGEVIK	FSFDLGK[174.0463]GEVIK	K	A	77	88	12	3	7K(174.0463)	sp|Q02790|FKBP4_HUMAN	Q02790	FKBP4_HUMAN	FKBP4	Peptidyl-prolyl cis-trans isomerase FKBP4	0
FSGEELDKLWR	FSGEELDK[174.0463]LWR	K	E	164	174	11	2	8K(174.0463)	sp|P30533|AMRP_HUMAN	P30533	AMRP_HUMAN	LRPAP1	Alpha-2-macroglobulin receptor-associated protein	31111.9
FSGWYDADLSPAGHEEAK	FSGWYDADLSPAGHEEAK[174.0463]	R	R	22	39	18	2,3	18K(174.0463)	sp|P18669|PGAM1_HUMAN	P18669	PGAM1_HUMAN	PGAM1	Phosphoglycerate mutase 1	75298.3
FSGWYDADLSPAGHEEAKR	FSGWYDADLSPAGHEEAK[174.0463]R	R	G	22	40	19	3	18K(174.0463)	sp|P18669|PGAM1_HUMAN	P18669	PGAM1_HUMAN	PGAM1	Phosphoglycerate mutase 1	58308.4
FSKEQLPIFK	FSK[174.0463]EQLPIFK	R	A	60	69	10	2	3K(174.0463)	sp|Q00059|TFAM_HUMAN	Q00059	TFAM_HUMAN	TFAM	Transcription factor A, mitochondrial	28941.2
FSKSATSPEGK	FSK[174.0463]SATSPEGK	K	K	273	283	11	2	3K(174.0463)	sp|P13639|EF2_HUMAN	P13639	EF2_HUMAN	EEF2	Elongation factor 2	56215.7
FSKSQLDIIIHSLK	FSK[174.0463]SQLDIIIHSLK	R	K	142	155	14	3	3K(174.0463)	sp|P13010|XRCC5_HUMAN	P13010	XRCC5_HUMAN	XRCC5	X-ray repair cross-complementing protein 5	25186.9
FSKVEDMAELTCLNEASVLHNLK	FSK[174.0463]VEDMAELTC[57.0215]LNEASVLHNLK	K	E	80	102	23	3	12C(57.0215),3K(174.0463)	sp|P35579|MYH9_HUMAN	P35579	MYH9_HUMAN	MYH9	Myosin-9	14054.1
FSLYFLAYEDKNDIPKEK	FSLYFLAYEDKNDIPK[174.0463]EK	K	D	68	85	18	3	16K(174.0463)	sp|Q04760|LGUL_HUMAN	Q04760	LGUL_HUMAN	GLO1	Lactoylglutathione lyase	24312.7
FSLYFLAYEDKNDIPK	FSLYFLAYEDK[174.0463]NDIPK	K	E	68	83	16	2	11K(174.0463)	sp|Q04760|LGUL_HUMAN	Q04760	LGUL_HUMAN	GLO1	Lactoylglutathione lyase	108087
FSNISAAKAVADAIR	FSNISAAK[174.0463]AVADAIR	R	T	35	49	15	2	8K(174.0463)	sp|P50991|TCPD_HUMAN	P50991	TCPD_HUMAN	CCT4	T-complex protein 1 subunit delta	30967.7
FSPNSSNPIIVSCGWDK	FSPNSSNPIIVSC[57.0215]GWDK[174.0463]	R	L	156	172	17	2	13C(57.0215),17K(174.0463)	sp|P63244|RACK1_HUMAN	P63244	RACK1_HUMAN	RACK1	Small ribosomal subunit protein RACK1	32618.3
FSPNSSNPIIVSCGWDKLVK	FSPNSSNPIIVSC[57.0215]GWDK[174.0463]LVK	R	V	156	175	20	3	13C(57.0215),17K(174.0463)	sp|P63244|RACK1_HUMAN	P63244	RACK1_HUMAN	RACK1	Small ribosomal subunit protein RACK1	56076.9
FSPTDFLAKMEEANIQPNR	FSPTDFLAK[174.0463]MEEANIQPNR	K	V	179	197	19	3	9K(174.0463)	sp|P42704|LPPRC_HUMAN	P42704	LPPRC_HUMAN	LRPPRC	Leucine-rich PPR motif-containing protein, mitochondrial	55690
FSTPEQAAKNR	FSTPEQAAK[174.0463]NR	R	I	485	495	11	2	9K(174.0463)	sp|P14866|HNRPL_HUMAN	P14866	HNRPL_HUMAN	HNRNPL	Heterogeneous nuclear ribonucleoprotein L	38595.1
FSYKSITTDDWK	FSYK[174.0463]SITTDDWK	K	D	415	426	12	2	4K(174.0463)	sp|P09960|LKHA4_HUMAN	P09960	LKHA4_HUMAN	LTA4H	Leukotriene A-4 hydrolase	3400.88
FTASAGIQVVGDDLTVTNPK	FTASAGIQVVGDDLTVTNPK[174.0463]	K	R	307	326	20	2	20K(174.0463)	sp|P06733|ENOA_HUMAN	P06733	ENOA_HUMAN	ENO1	Alpha-enolase	159174
FTASAGIQVVGDDLTVTNPKR	FTASAGIQVVGDDLTVTNPK[174.0463]R	K	I	307	327	21	2,3	20K(174.0463)	sp|P06733|ENOA_HUMAN	P06733	ENOA_HUMAN	ENO1	Alpha-enolase	147670
FTDDDKTDHLSWEWNLTIKK	FTDDDKTDHLSWEWNLTIK[174.0463]K	R	D	181	200	20	4	19K(174.0463)	sp|P52565|GDIR1_HUMAN	P52565	GDIR1_HUMAN	ARHGDIA	Rho GDP-dissociation inhibitor 1	0
FTDDDKTDHLSWEWNLTIK	FTDDDK[174.0463]TDHLSWEWNLTIK	R	K	181	199	19	3	6K(174.0463)	sp|P52565|GDIR1_HUMAN	P52565	GDIR1_HUMAN	ARHGDIA	Rho GDP-dissociation inhibitor 1	75741.5
FTELQKAVGPEITK	FTELQK[174.0463]AVGPEITK	K	T	267	280	14	3	6K(174.0463)	sp|P30153|2AAA_HUMAN	P30153	2AAA_HUMAN	PPP2R1A	Serine/threonine-protein phosphatase 2A 65 kDa regulatory subunit A alpha isoform	10754.1
FTFIEKCNNPR	FTFIEK[174.0463]C[57.0215]NNPR	K	S	360	370	11	3	6K(174.0463),7C(57.0215)	sp|P40227|TCPZ_HUMAN	P40227	TCPZ_HUMAN	CCT6A	T-complex protein 1 subunit zeta	0
FTGLSKEELLK	FTGLSK[174.0463]EELLK	K	V	161	171	11	2	6K(174.0463)	sp|P08195|4F2_HUMAN	P08195	4F2_HUMAN	SLC3A2	Amino acid transporter heavy chain SLC3A2	23378
FTGLSKEELLKVAGSPGWVR	FTGLSK[174.0463]EELLK[174.0463]VAGSPGWVR	K	T	161	180	20	3	11K(174.0463),6K(174.0463)	sp|P08195|4F2_HUMAN	P08195	4F2_HUMAN	SLC3A2	Amino acid transporter heavy chain SLC3A2	24232
FTKLNESTFDTQITK	FTK[174.0463]LNESTFDTQITK	R	K	1855	1869	15	2,3	3K(174.0463)	sp|P78527|PRKDC_HUMAN	P78527	PRKDC_HUMAN	PRKDC	DNA-dependent protein kinase catalytic subunit	154396
FVADGIFK	FVADGIFK[174.0463]	K	A	11	18	8	2	8K(174.0463)	sp|P23396|RS3_HUMAN	P23396	RS3_HUMAN	RPS3	Small ribosomal subunit protein uS3	9835.82
FVAELWKDVDR	FVAELWK[174.0463]DVDR	R	I	614	624	11	2	7K(174.0463)	sp|P35580|MYH10_HUMAN	P35580	MYH10_HUMAN	MYH10	Myosin-10	8112.58
FVDKLFEAVEEGR	FVDK[174.0463]LFEAVEEGR	R	S	62	74	13	2,3	4K(174.0463)	sp|O43395|PRPF3_HUMAN	O43395	PRPF3_HUMAN	PRPF3	U4/U6 small nuclear ribonucleoprotein Prp3	80437.1
FVDLYGAQKIVDR	FVDLYGAQK[174.0463]IVDR	R	L	720	732	13	2	9K(174.0463)	sp|P40939|ECHA_HUMAN	P40939	ECHA_HUMAN	HADHA	Trifunctional enzyme subunit alpha, mitochondrial	29398
FVETPGQK	FVETPGQK[174.0463]	K	Y	167	174	8	2	8K(174.0463)	sp|P05455|LA_HUMAN	P05455	LA_HUMAN	SSB	Lupus La protein	0
FVFSLVDAMNGKEGVVECSFVK	FVFSLVDAMNGK[174.0463]EGVVEC[57.0215]SFVK	R	S	258	279	22	3	12K(174.0463),18C(57.0215)	sp|P40926|MDHM_HUMAN	P40926	MDHM_HUMAN	MDH2	Malate dehydrogenase, mitochondrial	15836.7
FVHSENQHLVSPEALDFLDKLLR	FVHSENQHLVSPEALDFLDK[174.0463]LLR	R	Y	284	306	23	4	20K(174.0463)	sp|P68400|CSK21_HUMAN	P68400	CSK21_HUMAN	CSNK2A1	Casein kinase II subunit alpha	10702.7
FVKEPAFEDITLESER	FVK[174.0463]EPAFEDITLESER	R	K	774	789	16	3	3K(174.0463)	sp|O75400|PR40A_HUMAN	O75400	PR40A_HUMAN	PRPF40A	Pre-mRNA-processing factor 40 homolog A	4651.67
FVLSQAKDEL	FVLSQAK[174.0463]DEL	R	-	423	432	10	2	7K(174.0463)	sp|Q8NBS9|TXND5_HUMAN	Q8NBS9	TXND5_HUMAN	TXNDC5	Thioredoxin domain-containing protein 5	55100.2
FVLSSGKFYGDEEKDK	FVLSSGK[174.0463]FYGDEEKDK	K	G	49	64	16	3	7K(174.0463)	sp|P27797|CALR_HUMAN	P27797	CALR_HUMAN	CALR	Calreticulin	21664.7
FVLVKFDTQYPYGEK	FVLVK[174.0463]FDTQYPYGEK	K	Q	55	69	15	3	5K(174.0463)	sp|P30040|ERP29_HUMAN	P30040	ERP29_HUMAN	ERP29	Endoplasmic reticulum resident protein 29	22572.6
FVNVVPTFGK	FVNVVPTFGK[174.0463]	R	K	116	125	10	2	10K(174.0463)	sp|P62861|RS30_HUMAN	P62861	RS30_HUMAN	FAU	Ubiquitin-like FUBI-ribosomal protein eS30 fusion protein	71511.8
FVQCPDGELQK	FVQC[57.0215]PDGELQK[174.0463]	K	R	224	234	11	2	11K(174.0463),4C(57.0215)	sp|Q9Y230|RUVB2_HUMAN	Q9Y230	RUVB2_HUMAN	RUVBL2	RuvB-like 2	7585.44
FVSELWKDVDR	FVSELWK[174.0463]DVDR	K	I	607	617	11	2	7K(174.0463)	sp|P35579|MYH9_HUMAN	P35579	MYH9_HUMAN	MYH9	Myosin-9	7807.52
FVTGNKILR	FVTGNK[174.0463]ILR	R	I	65	73	9	2	6K(174.0463)	sp|P62277|RS13_HUMAN	P62277	RS13_HUMAN	RPS13	Small ribosomal subunit protein uS15	10159.1
FVVEKAEQQK	FVVEK[174.0463]AEQQK	R	K	198	207	10	2	5K(174.0463)	sp|P35232|PHB1_HUMAN	P35232	PHB1_HUMAN	PHB1	Prohibitin 1	17266.5
FYEAFSKNLK	FYEAFSK[174.0463]NLK	K	L	429	438	10	2	7K(174.0463)	sp|P08238|HS90B_HUMAN	P08238	HS90B_HUMAN	HSP90AB1	Heat shock protein HSP 90-beta	15984.6
FYEQFSK	FYEQFSK[174.0463]	K	N	437	443	7	2	7K(174.0463)	sp|P07900|HS90A_HUMAN	P07900	HS90A_HUMAN	HSP90AA1	Heat shock protein HSP 90-alpha	11680.2
FYEQFSKNIK	FYEQFSK[174.0463]NIK	K	L	437	446	10	2	7K(174.0463)	sp|P07900|HS90A_HUMAN	P07900	HS90A_HUMAN	HSP90AA1	Heat shock protein HSP 90-alpha	25386.7
FYGDEEKDK	FYGDEEKDK[174.0463]	K	G	56	64	9	2	9K(174.0463)	sp|P27797|CALR_HUMAN	P27797	CALR_HUMAN	CALR	Calreticulin	23901.8
FYKELQAHGADELLK	FYK[174.0463]ELQAHGADELLK	K	R	63	77	15	3	3K(174.0463)	sp|O15144|ARPC2_HUMAN	O15144	ARPC2_HUMAN	ARPC2	Actin-related protein 2/3 complex subunit 2	0
FYPLEIDYGQDEEAVK	FYPLEIDYGQDEEAVK[174.0463]	K	K	638	653	16	2	16K(174.0463)	sp|P09874|PARP1_HUMAN	P09874	PARP1_HUMAN	PARP1	Poly [ADP-ribose] polymerase 1	107550
FYPLEIDYGQDEEAVKK	FYPLEIDYGQDEEAVK[174.0463]K	K	L	638	654	17	2,3	16K(174.0463)	sp|P09874|PARP1_HUMAN	P09874	PARP1_HUMAN	PARP1	Poly [ADP-ribose] polymerase 1	97714.2
FYQGFLFSEKPEK	FYQGFLFSEKPEK[174.0463]	K	N	1961	1973	13	2	13K(174.0463)	sp|P78527|PRKDC_HUMAN	P78527	PRKDC_HUMAN	PRKDC	DNA-dependent protein kinase catalytic subunit	37022.3
FYQGFLFSEKPEK	FYQGFLFSEK[174.0463]PEK	K	N	1961	1973	13	2	10K(174.0463)	sp|P78527|PRKDC_HUMAN	P78527	PRKDC_HUMAN	PRKDC	DNA-dependent protein kinase catalytic subunit	24836.3
GADCCVLVFDVTAPNTFKTLDSWR	GADC[57.0215]C[57.0215]VLVFDVTAPNTFK[174.0463]TLDSWR	R	D	80	103	24	3	18K(174.0463),4C(57.0215),5C(57.0215)	sp|P51149|RAB7A_HUMAN	P51149	RAB7A_HUMAN	RAB7A	Ras-related protein Rab-7a	27100.2
GADFLVTEVENGGSLGSK	GADFLVTEVENGGSLGSK[174.0463]	K	K	189	206	18	2	18K(174.0463)	sp|P14618|KPYM_HUMAN	P14618	KPYM_HUMAN	PKM	Pyruvate kinase PKM	89982.4
GADFLVTEVENGGSLGSKK	GADFLVTEVENGGSLGSK[174.0463]K	K	G	189	207	19	2,3	18K(174.0463)	sp|P14618|KPYM_HUMAN	P14618	KPYM_HUMAN	PKM	Pyruvate kinase PKM	54852.6
GAGTNEKVLTEIIASR	GAGTNEK[174.0463]VLTEIIASR	K	T	102	117	16	2,3	7K(174.0463)	sp|P08758|ANXA5_HUMAN	P08758	ANXA5_HUMAN	ANXA5	Annexin A5	35901.3
GAIILAKLSIVPVR	GAIILAK[174.0463]LSIVPVR	R	R	153	166	14	2	7K(174.0463)	sp|P15880|RS2_HUMAN	P15880	RS2_HUMAN	RPS2	Small ribosomal subunit protein uS5	37705.6
GAKLTPEEEEILNK	GAK[174.0463]LTPEEEEILNK	K	K	126	139	14	2	3K(174.0463)	sp|P62241|RS8_HUMAN	P62241	RS8_HUMAN	RPS8	Small ribosomal subunit protein eS8	9339.04
GALAKLVEAIR	GALAK[174.0463]LVEAIR	K	T	213	223	11	2	5K(174.0463)	sp|P62424|RL7A_HUMAN	P62424	RL7A_HUMAN	RPL7A	Large ribosomal subunit protein eL8	22673.7
GALQNIIPASTGAAKAVGK	GALQNIIPASTGAAKAVGK[174.0463]	R	V	201	219	19	2,3	19K(174.0463)	sp|P04406|G3P_HUMAN	P04406	G3P_HUMAN	GAPDH	Glyceraldehyde-3-phosphate dehydrogenase	426209
GALQNIIPASTGAAK	GALQNIIPASTGAAK[174.0463]	R	A	201	215	15	2	15K(174.0463)	sp|P04406|G3P_HUMAN	P04406	G3P_HUMAN	GAPDH	Glyceraldehyde-3-phosphate dehydrogenase	45260.3
GALQNIIPASTGAAKAVGK	GALQNIIPASTGAAK[174.0463]AVGK	R	V	201	219	19	2,3	15K(174.0463)	sp|P04406|G3P_HUMAN	P04406	G3P_HUMAN	GAPDH	Glyceraldehyde-3-phosphate dehydrogenase	314769
GALQNIIPASTGAAKAVGK	GALQNIIPASTGAAK[174.0463]AVGK[174.0463]	R	V	201	219	19	3	15K(174.0463),19K(174.0463)	sp|P04406|G3P_HUMAN	P04406	G3P_HUMAN	GAPDH	Glyceraldehyde-3-phosphate dehydrogenase	16802.2
GALQNIIPASTGAAKAVGKVIPELNGK	GALQNIIPASTGAAK[174.0463]AVGK[174.0463]VIPELNGK	R	L	201	227	27	3,4	15K(174.0463),19K(174.0463)	sp|P04406|G3P_HUMAN	P04406	G3P_HUMAN	GAPDH	Glyceraldehyde-3-phosphate dehydrogenase	209857
GALVVVNDLGGDFKGVGK	GALVVVNDLGGDFK[174.0463]GVGK	R	G	33	50	18	2	14K(174.0463)	sp|P51659|DHB4_HUMAN	P51659	DHB4_HUMAN	HSD17B4	Peroxisomal multifunctional enzyme type 2	28240.6
GASIVEDKLVEDLR	GASIVEDK[174.0463]LVEDLR	R	T	77	90	14	2	8K(174.0463)	sp|P00367|DHE3_HUMAN	P00367	DHE3_HUMAN	GLUD1	Glutamate dehydrogenase 1, mitochondrial	28638.6
GASKEILSEVER	GASK[174.0463]EILSEVER	R	N	378	389	12	2	4K(174.0463)	sp|P49368|TCPG_HUMAN	P49368	TCPG_HUMAN	CCT3	T-complex protein 1 subunit gamma	21991.5
GATGCGKTTQVPQFILDDFIQNDR	GATGC[57.0215]GK[174.0463]TTQVPQFILDDFIQNDR	R	A	411	434	24	3	5C(57.0215),7K(174.0463)	sp|Q08211|DHX9_HUMAN	Q08211	DHX9_HUMAN	DHX9	ATP-dependent RNA helicase A	58915.8
GATPGKALVATPGK	GATPGK[174.0463]ALVATPGK	K	K	111	124	14	2	6K(174.0463)	sp|P19338|NUCL_HUMAN	P19338	NUCL_HUMAN	NCL	Nucleolin	18549.9
GCEVVVSGKLR	GC[57.0215]EVVVSGK[174.0463]LR	K	G	133	143	11	2	2C(57.0215),9K(174.0463)	sp|P23396|RS3_HUMAN	P23396	RS3_HUMAN	RPS3	Small ribosomal subunit protein uS3	13105.2
GCGVVKFESPEVAER	GC[57.0215]GVVK[174.0463]FESPEVAER	K	A	693	707	15	3	2C(57.0215),6K(174.0463)	sp|P52272|HNRPM_HUMAN	P52272	HNRPM_HUMAN	HNRNPM	Heterogeneous nuclear ribonucleoprotein M	24086.1
GCITIIGGGDTATCCAKWNTEDK	GC[57.0215]ITIIGGGDTATC[57.0215]C[57.0215]AKWNTEDK[174.0463]	R	V	366	388	23	3	14C(57.0215),15C(57.0215),23K(174.0463),2C(57.0215)	sp|P00558|PGK1_HUMAN	P00558	PGK1_HUMAN	PGK1	Phosphoglycerate kinase 1	0
GCIVDANLSVLNLVIVKK	GC[57.0215]IVDANLSVLNLVIVK[174.0463]K	R	G	99	116	18	2,3	17K(174.0463),2C(57.0215)	sp|P62753|RS6_HUMAN	P62753	RS6_HUMAN	RPS6	Small ribosomal subunit protein eS6	18864.6
GCLELIKETGVPIAGR	GC[57.0215]LELIK[174.0463]ETGVPIAGR	K	H	151	166	16	2	2C(57.0215),7K(174.0463)	sp|P11586|C1TC_HUMAN	P11586	C1TC_HUMAN	MTHFD1	C-1-tetrahydrofolate synthase, cytoplasmic	22019.3
GCTATLGNFAKATFDAISK	GC[57.0215]TATLGNFAK[174.0463]ATFDAISK	R	T	228	246	19	2,3	11K(174.0463),2C(57.0215)	sp|P15880|RS2_HUMAN	P15880	RS2_HUMAN	RPS2	Small ribosomal subunit protein uS5	65100.3
GDATVSYEDPPTAKAAVEWFDGK	GDATVSYEDPPTAK[174.0463]AAVEWFDGK	K	D	411	433	23	3	14K(174.0463)	sp|Q01844|EWS_HUMAN	Q01844	EWS_HUMAN	EWSR1	RNA-binding protein EWS	14107.4
GDCYQVLIEDCIPVLK	GDC[57.0215]YQVLIEDC[57.0215]IPVLK[174.0463]	K	R	246	261	16	2	11C(57.0215),16K(174.0463),3C(57.0215)	sp|P52788|SPSY_HUMAN	P52788	SPSY_HUMAN	SMS	Spermine synthase	55626.1
GDDLQAIKK	GDDLQAIK[174.0463]K	K	E	190	198	9	2	8K(174.0463)	sp|P07910|HNRPC_HUMAN	P07910	HNRPC_HUMAN	HNRNPC	Heterogeneous nuclear ribonucleoproteins C1/C2	23643.4
GDDLQAIKKELTQIK	GDDLQAIK[174.0463]K[174.0463]ELTQIK	K	Q	190	204	15	3	8K(174.0463),9K(174.0463)	sp|P07910|HNRPC_HUMAN	P07910	HNRPC_HUMAN	HNRNPC	Heterogeneous nuclear ribonucleoproteins C1/C2	35805
GDEELDSLIK	GDEELDSLIK[174.0463]	R	A	93	102	10	2	10K(174.0463)	sp|P0C0S5|H2AZ_HUMAN	P0C0S5	H2AZ_HUMAN	H2AZ1	Histone H2A.Z	38432.1
GDEELDSLIKATIAGGGVIPHIHK	GDEELDSLIK[174.0463]ATIAGGGVIPHIHK	R	S	93	116	24	4	10K(174.0463)	sp|P0C0S5|H2AZ_HUMAN	P0C0S5	H2AZ_HUMAN	H2AZ1	Histone H2A.Z	28495.4
GDFGTQKEAAWAISNLTISGR	GDFGTQK[174.0463]EAAWAISNLTISGR	K	K	380	400	21	3	7K(174.0463)	sp|O00505|IMA4_HUMAN	O00505	IMA4_HUMAN	KPNA3	Importin subunit alpha-4	33752.8
GDGTGGKSIYGER	GDGTGGK[174.0463]SIYGER	R	F	110	122	13	2,3	7K(174.0463)	sp|P23284|PPIB_HUMAN	P23284	PPIB_HUMAN	PPIB	Peptidyl-prolyl cis-trans isomerase B	85284.7
GDKVDILYNNIK	GDK[174.0463]VDILYNNIK	R	H	694	705	12	2	3K(174.0463)	sp|Q9Y5B9|SP16H_HUMAN	Q9Y5B9	SP16H_HUMAN	SUPT16H	FACT complex subunit SPT16	19702.7
GDLDLELVLLCKEKPTTALLDK	GDLDLELVLLC[57.0215]K[174.0463]EKPTTALLDK	K	V	106	127	22	3	11C(57.0215),12K(174.0463)	sp|Q12906|ILF3_HUMAN	Q12906	ILF3_HUMAN	ILF3	Interleukin enhancer-binding factor 3	11616.9
GDLGIEIPAEK	GDLGIEIPAEK[174.0463]	R	V	295	305	11	2	11K(174.0463)	sp|P14618|KPYM_HUMAN	P14618	KPYM_HUMAN	PKM	Pyruvate kinase PKM	46274.4
GDLGIEIPAEKVFLAQK	GDLGIEIPAEK[174.0463]VFLAQK	R	M	295	311	17	2,3	11K(174.0463)	sp|P14618|KPYM_HUMAN	P14618	KPYM_HUMAN	PKM	Pyruvate kinase PKM	401877
GDLGIEIPAEKVFLAQK	GDLGIEIPAEK[174.0463]VFLAQK[174.0463]	R	M	295	311	17	3	11K(174.0463),17K(174.0463)	sp|P14618|KPYM_HUMAN	P14618	KPYM_HUMAN	PKM	Pyruvate kinase PKM	48892.2
GDLNDCFIPCTPKGCLELIK	GDLNDC[57.0215]FIPC[57.0215]TPK[174.0463]GC[57.0215]LELIK	R	E	138	157	20	3	10C(57.0215),13K(174.0463),15C(57.0215),6C(57.0215)	sp|P11586|C1TC_HUMAN	P11586	C1TC_HUMAN	MTHFD1	C-1-tetrahydrofolate synthase, cytoplasmic	40912.9
GDNVYEFHLEFLDLVKPEPVYKLTQR	GDNVYEFHLEFLDLVKPEPVYK[174.0463]LTQR	K	Q	51	76	26	4	22K(174.0463)	sp|Q9P035|HACD3_HUMAN	Q9P035	HACD3_HUMAN	HACD3	Very-long-chain (3R)-3-hydroxyacyl-CoA dehydratase 3	18263.8
GDNVYEFHLEFLDLVKPEPVYK	GDNVYEFHLEFLDLVK[174.0463]PEPVYK	K	L	51	72	22	3	16K(174.0463)	sp|Q9P035|HACD3_HUMAN	Q9P035	HACD3_HUMAN	HACD3	Very-long-chain (3R)-3-hydroxyacyl-CoA dehydratase 3	48412.1
GDTSGDYKKALLLLCGEDD	GDTSGDYK[174.0463]K[174.0463]ALLLLC[57.0215]GEDD	K	-	302	320	19	2,3	15C(57.0215),8K(174.0463),9K(174.0463)	sp|P08758|ANXA5_HUMAN	P08758	ANXA5_HUMAN	ANXA5	Annexin A5	38858.6
GDVAEGDLIEHFSQFGTVEKAEIIADK	GDVAEGDLIEHFSQFGTVEK[174.0463]AEIIADK	K	Q	107	133	27	3	20K(174.0463)	sp|Q13151|ROA0_HUMAN	Q13151	ROA0_HUMAN	HNRNPA0	Heterogeneous nuclear ribonucleoprotein A0	0
GDVVKEIFFHYSEFK	GDVVK[174.0463]EIFFHYSEFK	R	G	203	217	15	3	5K(174.0463)	sp|O75534|CSDE1_HUMAN	O75534	CSDE1_HUMAN	CSDE1	Cold shock domain-containing protein E1	30281.1
GDVVPKDVNAAIATIK	GDVVPK[174.0463]DVNAAIATIK	R	T	321	336	16	2,3	6K(174.0463)	sp|P0DPH7|TBA3C_HUMAN	P0DPH7	TBA3C_HUMAN	TUBA3C	Tubulin alpha-3C chain	155787
GDYQKALLYLCGGDD	GDYQK[174.0463]ALLYLC[57.0215]GGDD	K	-	325	339	15	2	11C(57.0215),5K(174.0463)	sp|P07355|ANXA2_HUMAN	P07355	ANXA2_HUMAN	ANXA2	Annexin A2	76034.7
GEATVSFDDPPSAKAAIDWFDGK	GEATVSFDDPPSAK[174.0463]AAIDWFDGK	K	E	335	357	23	3	14K(174.0463)	sp|P35637|FUS_HUMAN	P35637	FUS_HUMAN	FUS	RNA-binding protein FUS	62435.6
GEFCIAKFVDGEWYR	GEFC[57.0215]IAK[174.0463]FVDGEWYR	R	A	733	747	15	2	4C(57.0215),7K(174.0463)	sp|Q7KZF4|SND1_HUMAN	Q7KZF4	SND1_HUMAN	SND1	Staphylococcal nuclease domain-containing protein 1	38353.7
GEGYAKPNEGAIVEVALEGYYK	GEGYAK[174.0463]PNEGAIVEVALEGYYK	R	D	158	179	22	3	6K(174.0463)	sp|Q02790|FKBP4_HUMAN	Q02790	FKBP4_HUMAN	FKBP4	Peptidyl-prolyl cis-trans isomerase FKBP4	24544.1
GEHPGLSIGDVAK	GEHPGLSIGDVAK[174.0463]	K	K	115	127	13	2	13K(174.0463)	sp|P09429|HMGB1_HUMAN	P09429	HMGB1_HUMAN	HMGB1	High mobility group protein B1	26786.8
GEHSIVYLKPSYAFGSVGK	GEHSIVYLK[174.0463]PSYAFGSVGK	K	E	214	232	19	3	9K(174.0463)	sp|Q02790|FKBP4_HUMAN	Q02790	FKBP4_HUMAN	FKBP4	Peptidyl-prolyl cis-trans isomerase FKBP4	19431.8
GEIIAKQGGGGGGGSVPGIER	GEIIAK[174.0463]QGGGGGGGSVPGIER	R	M	383	403	21	3	6K(174.0463)	sp|P52272|HNRPM_HUMAN	P52272	HNRPM_HUMAN	HNRNPM	Heterogeneous nuclear ribonucleoprotein M	0
GELVGGLDIVKELK	GELVGGLDIVKELK[174.0463]	K	E	309	322	14	2	14K(174.0463)	sp|O76003|GLRX3_HUMAN	O76003	GLRX3_HUMAN	GLRX3	Glutaredoxin-3	32607.8
GEVIKAWDIAIATMK	GEVIK[174.0463]AWDIAIATM[15.9949]K	K	V	84	98	15	3	14M(15.9949),5K(174.0463)	sp|Q02790|FKBP4_HUMAN	Q02790	FKBP4_HUMAN	FKBP4	Peptidyl-prolyl cis-trans isomerase FKBP4	20398.5
GEWIKPGAIVIDCGINYVPDDK	GEWIK[174.0463]PGAIVIDC[57.0215]GINYVPDDK	K	K	224	245	22	2,3	13C(57.0215),5K(174.0463)	sp|P11586|C1TC_HUMAN	P11586	C1TC_HUMAN	MTHFD1	C-1-tetrahydrofolate synthase, cytoplasmic	77986.1
GFAFVTFDDHDSVDK	GFAFVTFDDHDSVDK[174.0463]	R	I	147	161	15	2,3	15K(174.0463)	sp|P09651|ROA1_HUMAN	P09651	ROA1_HUMAN	HNRNPA1	Heterogeneous nuclear ribonucleoprotein A1	62610.6
GFAFVTFDDHDSVDKIVIQK	GFAFVTFDDHDSVDK[174.0463]IVIQK	R	Y	147	166	20	2	15K(174.0463)	sp|P09651|ROA1_HUMAN	P09651	ROA1_HUMAN	HNRNPA1	Heterogeneous nuclear ribonucleoprotein A1	13082.7
GFAFVTFDDHDTVDKIVVQK	GFAFVTFDDHDTVDK[174.0463]IVVQK	R	Y	168	187	20	3	15K(174.0463)	sp|P51991|ROA3_HUMAN	P51991	ROA3_HUMAN	HNRNPA3	Heterogeneous nuclear ribonucleoprotein A3	112025
GFAFVTFESPADAKDAAR	GFAFVTFESPADAK[174.0463]DAAR	R	D	50	67	18	2	14K(174.0463)	sp|P38159|RBMX_HUMAN	P38159	RBMX_HUMAN	RBMX	RNA-binding motif protein, X chromosome	35983.9
GFAFVYFENVDDAKEAK	GFAFVYFENVDDAKEAK[174.0463]	R	E	160	176	17	2	17K(174.0463)	sp|P62995|TRA2B_HUMAN	P62995	TRA2B_HUMAN	TRA2B	Transformer-2 protein homolog beta	26453.4
GFCFITFKEEEPVK	GFC[57.0215]FITFK[174.0463]EEEPVK	R	K	224	237	14	2,3	3C(57.0215),8K(174.0463)	sp|Q14103|HNRPD_HUMAN	Q14103	HNRPD_HUMAN	HNRNPD	Heterogeneous nuclear ribonucleoprotein D0	160827
GFCFITFKEEEPVKK	GFC[57.0215]FITFK[174.0463]EEEPVKK	R	I	224	238	15	3	3C(57.0215),8K(174.0463)	sp|Q14103|HNRPD_HUMAN	Q14103	HNRPD_HUMAN	HNRNPD	Heterogeneous nuclear ribonucleoprotein D0	42495.9
GFCFITYTDEEPVKK	GFC[57.0215]FITYTDEEPVKK[174.0463]	R	L	275	289	15	2	15K(174.0463),3C(57.0215)	sp|O14979|HNRDL_HUMAN	O14979	HNRDL_HUMAN	HNRNPDL	Heterogeneous nuclear ribonucleoprotein D-like	29391.5
GFCFITYTDEEPVK	GFC[57.0215]FITYTDEEPVK[174.0463]	R	K	275	288	14	2	14K(174.0463),3C(57.0215)	sp|O14979|HNRDL_HUMAN	O14979	HNRDL_HUMAN	HNRNPDL	Heterogeneous nuclear ribonucleoprotein D-like	35020.4
GFCFITYTDEEPVKK	GFC[57.0215]FITYTDEEPVK[174.0463]K	R	L	275	289	15	2	14K(174.0463),3C(57.0215)	sp|O14979|HNRDL_HUMAN	O14979	HNRDL_HUMAN	HNRNPDL	Heterogeneous nuclear ribonucleoprotein D-like	51441.9
GFCFLEYEDHKSAAQAR	GFC[57.0215]FLEYEDHK[174.0463]SAAQAR	R	R	290	306	17	3	11K(174.0463),3C(57.0215)	sp|O43390|HNRPR_HUMAN	O43390	HNRPR_HUMAN	HNRNPR	Heterogeneous nuclear ribonucleoprotein R	15260.2
GFCFLEYEDHKTAAQAR	GFC[57.0215]FLEYEDHK[174.0463]TAAQAR	R	R	287	303	17	3	11K(174.0463),3C(57.0215)	sp|O60506|HNRPQ_HUMAN	O60506	HNRPQ_HUMAN	SYNCRIP	Heterogeneous nuclear ribonucleoprotein Q	20036.5
GFDEYMKELGVGIALR	GFDEYMK[174.0463]ELGVGIALR	K	K	18	33	16	3	7K(174.0463)	sp|Q01469|FABP5_HUMAN	Q01469	FABP5_HUMAN	FABP5	Fatty acid-binding protein 5	15554.8
GFEKPTENSSAVLLQWHEK	GFEK[174.0463]PTENSSAVLLQWHEK	K	A	115	133	19	3	4K(174.0463)	sp|Q9BPX5|ARP5L_HUMAN	Q9BPX5	ARP5L_HUMAN	ARPC5L	Actin-related protein 2/3 complex subunit 5-like protein	17348
GFEVVYMTEPIDEYCVQQLKEFDGK	GFEVVYMTEPIDEYC[57.0215]VQQLK[174.0463]EFDGK	R	S	507	531	25	3	15C(57.0215),20K(174.0463)	sp|P08238|HS90B_HUMAN	P08238	HS90B_HUMAN	HSP90AB1	Heat shock protein HSP 90-beta	77116.4
GFEVVYMTEPIDEYCVQQLKEFDGK	GFEVVYM[15.9949]TEPIDEYC[57.0215]VQQLKEFDGK[174.0463]	R	S	507	531	25	3	15C(57.0215),25K(174.0463),7M(15.9949)	sp|P08238|HS90B_HUMAN	P08238	HS90B_HUMAN	HSP90AB1	Heat shock protein HSP 90-beta	30016.9
GFGDLKSPAGLQVLNDYLADK	GFGDLK[174.0463]SPAGLQVLNDYLADK	M	S	2	22	21	2,3	6K(174.0463)	sp|P24534|EF1B_HUMAN	P24534	EF1B_HUMAN	EEF1B2	Elongation factor 1-beta	120823
GFGFILFKDAASVEK	GFGFILFK[174.0463]DAASVEK	R	V	111	125	15	2	8K(174.0463)	sp|Q99729|ROAA_HUMAN	Q99729	ROAA_HUMAN	HNRNPAB	Heterogeneous nuclear ribonucleoprotein A/B	49499.9
GFGFVDFNSEEDAK	GFGFVDFNSEEDAK[174.0463]	K	A	611	624	14	2	14K(174.0463)	sp|P19338|NUCL_HUMAN	P19338	NUCL_HUMAN	NCL	Nucleolin	36603.2
GFGFVDFNSEEDAKAAK	GFGFVDFNSEEDAK[174.0463]AAK	K	E	611	627	17	2,3	14K(174.0463)	sp|P19338|NUCL_HUMAN	P19338	NUCL_HUMAN	NCL	Nucleolin	75573.9
GFGFVLFKDAASVDK	GFGFVLFK[174.0463]DAASVDK	R	V	190	204	15	2	8K(174.0463)	sp|O14979|HNRDL_HUMAN	O14979	HNRDL_HUMAN	HNRNPDL	Heterogeneous nuclear ribonucleoprotein D-like	35341.3
GFGFVLFKESESVDK	GFGFVLFK[174.0463]ESESVDK	R	V	139	153	15	2,3	8K(174.0463)	sp|Q14103|HNRPD_HUMAN	Q14103	HNRPD_HUMAN	HNRNPD	Heterogeneous nuclear ribonucleoprotein D0	155761
GFGFVTFDDHDPVDK	GFGFVTFDDHDPVDK[174.0463]	R	I	154	168	15	2,3	15K(174.0463)	sp|P22626|ROA2_HUMAN	P22626	ROA2_HUMAN	HNRNPA2B1	Heterogeneous nuclear ribonucleoproteins A2/B1	125599
GFGFVTFDDHDPVDKIVLQK	GFGFVTFDDHDPVDK[174.0463]IVLQK	R	Y	154	173	20	2,3	15K(174.0463)	sp|P22626|ROA2_HUMAN	P22626	ROA2_HUMAN	HNRNPA2B1	Heterogeneous nuclear ribonucleoproteins A2/B1	397563
GFGFVTFDDHDPVDKIVLQK	GFGFVTFDDHDPVDK[174.0463]IVLQK[174.0463]	R	Y	154	173	20	3	15K(174.0463),20K(174.0463)	sp|P22626|ROA2_HUMAN	P22626	ROA2_HUMAN	HNRNPA2B1	Heterogeneous nuclear ribonucleoproteins A2/B1	88024.2
GFGFVYFQNHDAADKAAVVK	GFGFVYFQNHDAADK[174.0463]AAVVK	R	F	140	159	20	3	15K(174.0463)	sp|Q13151|ROA0_HUMAN	Q13151	ROA0_HUMAN	HNRNPA0	Heterogeneous nuclear ribonucleoprotein A0	0
GFGHIGIAVPDVYSACK	GFGHIGIAVPDVYSAC[57.0215]K[174.0463]	R	R	124	140	17	3	16C(57.0215),17K(174.0463)	sp|Q04760|LGUL_HUMAN	Q04760	LGUL_HUMAN	GLO1	Lactoylglutathione lyase	26903.5
GFGSDKEAILDIITSR	GFGSDK[174.0463]EAILDIITSR	K	S	35	50	16	2,3	6K(174.0463)	sp|P08133|ANXA6_HUMAN	P08133	ANXA6_HUMAN	ANXA6	Annexin A6	121739
GFKDQIYDIFQK	GFK[174.0463]DQIYDIFQK	R	L	191	202	12	2,3	3K(174.0463)	sp|P60842|IF4A1_HUMAN	P60842	IF4A1_HUMAN	EIF4A1	Eukaryotic initiation factor 4A-I	60357.8
GFSEGLWEIENNPTVK	GFSEGLWEIENNPTVK[174.0463]	K	A	81	96	16	2	16K(174.0463)	sp|P51858|HDGF_HUMAN	P51858	HDGF_HUMAN	HDGF	Hepatoma-derived growth factor	0
GFSEGLWEIENNPTVKASGYQSSQK	GFSEGLWEIENNPTVK[174.0463]ASGYQSSQK	K	K	81	105	25	3	16K(174.0463)	sp|P51858|HDGF_HUMAN	P51858	HDGF_HUMAN	HDGF	Hepatoma-derived growth factor	23452.1
GFSLLATEDKEALK	GFSLLATEDKEALK[174.0463]	K	K	183	196	14	2	14K(174.0463)	sp|P09874|PARP1_HUMAN	P09874	PARP1_HUMAN	PARP1	Poly [ADP-ribose] polymerase 1	8151.48
GFSLLATEDKEALK	GFSLLATEDK[174.0463]EALK	K	K	183	196	14	2,3	10K(174.0463)	sp|P09874|PARP1_HUMAN	P09874	PARP1_HUMAN	PARP1	Poly [ADP-ribose] polymerase 1	50462.2
GFSLLATEDKEALK	GFSLLATEDK[174.0463]EALK[174.0463]	K	K	183	196	14	2	10K(174.0463),14K(174.0463)	sp|P09874|PARP1_HUMAN	P09874	PARP1_HUMAN	PARP1	Poly [ADP-ribose] polymerase 1	24284.9
GFSLLATEDKEALKK	GFSLLATEDK[174.0463]EALK[174.0463]K	K	Q	183	197	15	3	10K(174.0463),14K(174.0463)	sp|P09874|PARP1_HUMAN	P09874	PARP1_HUMAN	PARP1	Poly [ADP-ribose] polymerase 1	0
GFVFITFKEEEPVK	GFVFITFK[174.0463]EEEPVK	R	K	196	209	14	2	8K(174.0463)	sp|Q99729|ROAA_HUMAN	Q99729	ROAA_HUMAN	HNRNPAB	Heterogeneous nuclear ribonucleoprotein A/B	299209
GFVFITFKEEEPVKK	GFVFITFK[174.0463]EEEPVKK	R	V	196	210	15	2,3	8K(174.0463)	sp|Q99729|ROAA_HUMAN	Q99729	ROAA_HUMAN	HNRNPAB	Heterogeneous nuclear ribonucleoprotein A/B	155093
GFVFITFKEEEPVKK	GFVFITFK[174.0463]EEEPVKK[174.0463]	R	V	196	210	15	3	15K(174.0463),8K(174.0463)	sp|Q99729|ROAA_HUMAN	Q99729	ROAA_HUMAN	HNRNPAB	Heterogeneous nuclear ribonucleoprotein A/B	44274.6
GFVFITFKEEEPVK	GFVFITFK[174.0463]EEEPVK[174.0463]	R	K	196	209	14	2	14K(174.0463),8K(174.0463)	sp|Q99729|ROAA_HUMAN	Q99729	ROAA_HUMAN	HNRNPAB	Heterogeneous nuclear ribonucleoprotein A/B	46499.7
GFVFITFKEEEPVKK	GFVFITFK[174.0463]EEEPVK[174.0463]K	R	V	196	210	15	3	14K(174.0463),8K(174.0463)	sp|Q99729|ROAA_HUMAN	Q99729	ROAA_HUMAN	HNRNPAB	Heterogeneous nuclear ribonucleoprotein A/B	46353.2
GGAAVDPDSGLEHSAHVLEKGGK	GGAAVDPDSGLEHSAHVLEK[174.0463]GGK	K	V	529	551	23	3	20K(174.0463)	sp|P09874|PARP1_HUMAN	P09874	PARP1_HUMAN	PARP1	Poly [ADP-ribose] polymerase 1	0
GGEIQPVSVK	GGEIQPVSVK[174.0463]	K	V	57	66	10	2	10K(174.0463)	sp|P61604|CH10_HUMAN	P61604	CH10_HUMAN	HSPE1	10 kDa heat shock protein, mitochondrial	28493.3
GGEIQPVSVKVGDK	GGEIQPVSVK[174.0463]VGDK	K	V	57	70	14	2	10K(174.0463)	sp|P61604|CH10_HUMAN	P61604	CH10_HUMAN	HSPE1	10 kDa heat shock protein, mitochondrial	9477.3
GGELLDKILR	GGELLDK[174.0463]ILR	K	Q	498	507	10	2	7K(174.0463)	sp|P51812|KS6A3_HUMAN	P51812	KS6A3_HUMAN	RPS6KA3	Ribosomal protein S6 kinase alpha-3	18825
GGENVKAINQQTGAFVEISR	GGENVK[174.0463]AINQQTGAFVEISR	R	Q	443	462	20	3	6K(174.0463)	sp|Q92945|FUBP2_HUMAN	Q92945	FUBP2_HUMAN	KHSRP	Far upstream element-binding protein 2	13222.5
GGEQINKIQQDSGCK	GGEQINK[174.0463]IQQDSGC[57.0215]K	R	V	163	177	15	2	14C(57.0215),7K(174.0463)	sp|Q92945|FUBP2_HUMAN	Q92945	FUBP2_HUMAN	KHSRP	Far upstream element-binding protein 2	0
GGETIKQLQER	GGETIK[174.0463]QLQER	K	A	252	262	11	2	6K(174.0463)	sp|Q92945|FUBP2_HUMAN	Q92945	FUBP2_HUMAN	KHSRP	Far upstream element-binding protein 2	15432.5
GGKEFVEAVLELR	GGK[174.0463]EFVEAVLELR	K	K	234	246	13	2,3	3K(174.0463)	sp|O75367|H2AY_HUMAN	O75367	H2AY_HUMAN	MACROH2A1	Core histone macro-H2A.1	80064.2
GGKTVNELQNLTAAEVVVPR	GGK[174.0463]TVNELQNLTAAEVVVPR	K	D	506	525	20	3	3K(174.0463)	sp|Q9NZI8|IF2B1_HUMAN	Q9NZI8	IF2B1_HUMAN	IGF2BP1	Insulin-like growth factor 2 mRNA-binding protein 1	7240.95
GGKVFSATLGLVDIVK	GGK[174.0463]VFSATLGLVDIVK	K	G	549	564	16	2,3	3K(174.0463)	sp|P09874|PARP1_HUMAN	P09874	PARP1_HUMAN	PARP1	Poly [ADP-ribose] polymerase 1	10933.1
GGPNIITLADIVKDPVSR	GGPNIITLADIVK[174.0463]DPVSR	R	T	90	107	18	2	13K(174.0463)	sp|P68400|CSK21_HUMAN	P68400	CSK21_HUMAN	CSNK2A1	Casein kinase II subunit alpha	30211.5
GGPSPGDVEAIKNAIANASTLAEVER	GGPSPGDVEAIK[174.0463]NAIANASTLAEVER	K	L	194	219	26	3	12K(174.0463)	sp|P09661|RU2A_HUMAN	P09661	RU2A_HUMAN	SNRPA1	U2 small nuclear ribonucleoprotein A'	38315.3
GGVVGIKVDK	GGVVGIK[174.0463]VDK	K	G	102	111	10	2	7K(174.0463)	sp|P04075|ALDOA_HUMAN	P04075	ALDOA_HUMAN	ALDOA	Fructose-bisphosphate aldolase A	32825.4
GGVVGIKVDKGVVPLAGTNGETTTQGLDGLSER	GGVVGIK[174.0463]VDK[174.0463]GVVPLAGTNGETTTQGLDGLSER	K	C	102	134	33	4	10K(174.0463),7K(174.0463)	sp|P04075|ALDOA_HUMAN	P04075	ALDOA_HUMAN	ALDOA	Fructose-bisphosphate aldolase A	0
GHAYSVTGAEEVESNGSLQKLIR	GHAYSVTGAEEVESNGSLQK[174.0463]LIR	K	I	261	283	23	3	20K(174.0463)	sp|P17655|CAN2_HUMAN	P17655	CAN2_HUMAN	CAPN2	Calpain-2 catalytic subunit	0
GHTAEILDFALSKDASLVVTTSGDHK	GHTAEILDFALSK[174.0463]DASLVVTTSGDHK	R	A	398	423	26	3	13K(174.0463)	sp|Q13685|AAMP_HUMAN	Q13685	AAMP_HUMAN	AAMP	Angio-associated migratory cell protein	0
GHYTIGKEIIDLVLDR	GHYTIGK[174.0463]EIIDLVLDR	R	I	106	121	16	2,3,4	7K(174.0463)	sp|P68363|TBA1B_HUMAN	P68363	TBA1B_HUMAN	TUBA1B	Tubulin alpha-1B chain	580402
GIAFPTSISVNNCVCHFSPLKSDQDYILK	GIAFPTSISVNNC[57.0215]VC[57.0215]HFSPLK[174.0463]SDQDYILK	K	E	73	101	29	3	13C(57.0215),15C(57.0215),21K(174.0463)	sp|Q9UQ80|PA2G4_HUMAN	Q9UQ80	PA2G4_HUMAN	PA2G4	Proliferation-associated protein 2G4	23335.8
GIAYIEFKTEADAEK	GIAYIEFK[174.0463]TEADAEK	K	T	430	444	15	2	8K(174.0463)	sp|P19338|NUCL_HUMAN	P19338	NUCL_HUMAN	NCL	Nucleolin	33936.2
GIDIHGVPYVINVTLPDEKQNYVHR	GIDIHGVPYVINVTLPDEK[174.0463]QNYVHR	R	I	578	602	25	4	19K(174.0463)	sp|Q92499|DDX1_HUMAN	Q92499	DDX1_HUMAN	DDX1	ATP-dependent RNA helicase DDX1	37780.8
GIDPFSLDALSKEGIVALR	GIDPFSLDALSK[174.0463]EGIVALR	K	R	296	314	19	3	12K(174.0463)	sp|P40227|TCPZ_HUMAN	P40227	TCPZ_HUMAN	CCT6A	T-complex protein 1 subunit zeta	40880.9
GIDYDKLIVR	GIDYDK[174.0463]LIVR	K	F	97	106	10	2	6K(174.0463)	sp|P23381|SYWC_HUMAN	P23381	SYWC_HUMAN	WARS1	Tryptophan--tRNA ligase, cytoplasmic	27874.8
GIEKPPFELPDFIKR	GIEKPPFELPDFIK[174.0463]R	R	T	516	530	15	3	14K(174.0463)	sp|Q13435|SF3B2_HUMAN	Q13435	SF3B2_HUMAN	SF3B2	Splicing factor 3B subunit 2	28766.5
GIEKNLGIGK	GIEK[174.0463]NLGIGK	K	V	298	307	10	2	4K(174.0463)	sp|P40926|MDHM_HUMAN	P40926	MDHM_HUMAN	MDH2	Malate dehydrogenase, mitochondrial	28663.1
GIEKPPFELPDFIK	GIEK[174.0463]PPFELPDFIK	R	R	516	529	14	2,3	4K(174.0463)	sp|Q13435|SF3B2_HUMAN	Q13435	SF3B2_HUMAN	SF3B2	Splicing factor 3B subunit 2	150775
GIFETKFLSQIESDR	GIFETK[174.0463]FLSQIESDR	R	L	780	794	15	2,3	6K(174.0463)	sp|P19367|HXK1_HUMAN	P19367	HXK1_HUMAN	HK1	Hexokinase-1	85887.1
GIFNGFSVTLKEDGVR	GIFNGFSVTLK[174.0463]EDGVR	K	G	102	117	16	2	11K(174.0463)	sp|Q00325|S25A3_HUMAN	Q00325	S25A3_HUMAN	SLC25A3	Solute carrier family 25 member 3	38230.8
GIFPVLCKDPVQEAWAEDVDLR	GIFPVLC[57.0215]K[174.0463]DPVQEAWAEDVDLR	R	V	468	489	22	2,3	7C(57.0215),8K(174.0463)	sp|P14618|KPYM_HUMAN	P14618	KPYM_HUMAN	PKM	Pyruvate kinase PKM	337982
GIGGIFFDDLDSPSKEEVFR	GIGGIFFDDLDSPSK[174.0463]EEVFR	R	F	333	352	20	3	15K(174.0463)	sp|P36551|HEM6_HUMAN	P36551	HEM6_HUMAN	CPOX	Oxygen-dependent coproporphyrinogen-III oxidase, mitochondrial	44789.5
GIHPTIISESFQKALEK	GIHPTIISESFQK[174.0463]ALEK	K	G	127	143	17	2,3	13K(174.0463)	sp|P50991|TCPD_HUMAN	P50991	TCPD_HUMAN	CCT4	T-complex protein 1 subunit delta	60958.9
GIIDPTK	GIIDPTK[174.0463]	K	V	517	523	7	2	7K(174.0463)	sp|P10809|CH60_HUMAN	P10809	CH60_HUMAN	HSPD1	60 kDa heat shock protein, mitochondrial	0
GIIDPTKVVR	GIIDPTK[174.0463]VVR	K	T	517	526	10	2	7K(174.0463)	sp|P10809|CH60_HUMAN	P10809	CH60_HUMAN	HSPD1	60 kDa heat shock protein, mitochondrial	23284.8
GIKLVVADTR	GIK[174.0463]LVVADTR	R	G	183	192	10	2	3K(174.0463)	sp|P22314|UBA1_HUMAN	P22314	UBA1_HUMAN	UBA1	Ubiquitin-like modifier-activating enzyme 1	17230
GILAADESTGSIAK	GILAADESTGSIAK[174.0463]	K	R	29	42	14	2	14K(174.0463)	sp|P04075|ALDOA_HUMAN	P04075	ALDOA_HUMAN	ALDOA	Fructose-bisphosphate aldolase A	21673
GILAADESTGSIAKR	GILAADESTGSIAK[174.0463]R	K	L	29	43	15	2	14K(174.0463)	sp|P04075|ALDOA_HUMAN	P04075	ALDOA_HUMAN	ALDOA	Fructose-bisphosphate aldolase A	59600.2
GILGYTEHQVVSSDFNSDTHSSTFDAGAGIALNDHFVK	GILGYTEHQVVSSDFNSDTHSSTFDAGAGIALNDHFVK[174.0463]	K	L	272	309	38	4	38K(174.0463)	sp|P04406|G3P_HUMAN	P04406	G3P_HUMAN	GAPDH	Glyceraldehyde-3-phosphate dehydrogenase	65962.8
GILTLKYPIEHGIITNWDDMEK	GILTLK[174.0463]YPIEHGIITNWDDMEK	R	I	65	86	22	3	6K(174.0463)	sp|P68032|ACTC_HUMAN	P68032	ACTC_HUMAN	ACTC1	Actin, alpha cardiac muscle 1	115551
GILTLKYPIEHGIITNWDDMEK	GILTLK[174.0463]YPIEHGIITNWDDM[15.9949]EK	R	I	65	86	22	3	20M(15.9949),6K(174.0463)	sp|P68032|ACTC_HUMAN	P68032	ACTC_HUMAN	ACTC1	Actin, alpha cardiac muscle 1	87657.5
GISEETTTGVHNLYK	GISEETTTGVHNLYK[174.0463]	R	M	152	166	15	2	15K(174.0463)	sp|P23526|SAHH_HUMAN	P23526	SAHH_HUMAN	AHCY	Adenosylhomocysteinase	0
GISIKLQEEER	GISIK[174.0463]LQEEER	R	E	68	78	11	2	5K(174.0463)	sp|P08708|RS17_HUMAN	P08708	RS17_HUMAN	RPS17	Small ribosomal subunit protein eS17	16066.9
GISLNPEQWSQLKEQISDIDDAVR	GISLNPEQWSQLK[174.0463]EQISDIDDAVR	K	K	102	125	24	3	13K(174.0463)	sp|P53999|TCP4_HUMAN	P53999	TCP4_HUMAN	SUB1	Activated RNA polymerase II transcriptional coactivator p15	0
GITEQQKEGLEIVK	GITEQQK[174.0463]EGLEIVK	K	M	196	209	14	2	7K(174.0463)	sp|P13010|XRCC5_HUMAN	P13010	XRCC5_HUMAN	XRCC5	X-ray repair cross-complementing protein 5	0
GIVDQSQQAYQEAFEISK	GIVDQSQQAYQEAFEISK[174.0463]	K	K	140	157	18	2	18K(174.0463)	sp|P63104|1433Z_HUMAN	P63104	1433Z_HUMAN	YWHAZ	14-3-3 protein zeta/delta	177842
GIVDQSQQAYQEAFEISKK	GIVDQSQQAYQEAFEISK[174.0463]K	K	E	140	158	19	3	18K(174.0463)	sp|P63104|1433Z_HUMAN	P63104	1433Z_HUMAN	YWHAZ	14-3-3 protein zeta/delta	78929.4
GIVKDIIHDPGR	GIVK[174.0463]DIIHDPGR	K	G	43	54	12	3	4K(174.0463)	sp|P62917|RL8_HUMAN	P62917	RL8_HUMAN	RPL8	Large ribosomal subunit protein uL2	13500.3
GIVLEKVGVEAK	GIVLEK[174.0463]VGVEAK	K	Q	49	60	12	2	6K(174.0463)	sp|P62266|RS23_HUMAN	P62266	RS23_HUMAN	RPS23	Small ribosomal subunit protein uS12	12925.6
GIVVTAYSPLGSPDRPWAKPEDPSLLEDPR	GIVVTAYSPLGSPDRPWAK[174.0463]PEDPSLLEDPR	K	I	204	233	30	3,4	19K(174.0463)	sp|P15121|ALDR_HUMAN	P15121	ALDR_HUMAN	AKR1B1	Aldo-keto reductase family 1 member B1	111915
GIWHNDNKTFLVWVNEEDHLR	GIWHNDNK[174.0463]TFLVWVNEEDHLR	R	V	216	236	21	3,4	8K(174.0463)	sp|P12277|KCRB_HUMAN	P12277	KCRB_HUMAN	CKB	Creatine kinase B-type	187917
GIWHNNEKSFLIWVNEEDHTR	GIWHNNEK[174.0463]SFLIWVNEEDHTR	R	V	249	269	21	3,4	8K(174.0463)	sp|P12532|KCRU_HUMAN	P12532	KCRU_HUMAN	CKMT1A	Creatine kinase U-type, mitochondrial	13645.9
GIYAYGFEKPSAIQQR	GIYAYGFEK[174.0463]PSAIQQR	R	A	46	61	16	2,3	9K(174.0463)	sp|P60842|IF4A1_HUMAN	P60842	IF4A1_HUMAN	EIF4A1	Eukaryotic initiation factor 4A-I	278923
GKDCAVIVTQK	GK[174.0463]DC[57.0215]AVIVTQK	R	K	44	54	11	2	2K(174.0463),4C(57.0215)	sp|P60900|PSA6_HUMAN	P60900	PSA6_HUMAN	PSMA6	Proteasome subunit alpha type-6	36737.5
GKDSLYAQGK	GK[174.0463]DSLYAQGK	K	R	29	38	10	2	2K(174.0463)	sp|P83881|RL36A_HUMAN	P83881	RL36A_HUMAN	RPL36A	Large ribosomal subunit protein eL42	25479.4
GKELNEFR	GK[174.0463]ELNEFR	K	E	112	119	8	2	2K(174.0463)	sp|Q9UHV9|PFD2_HUMAN	Q9UHV9	PFD2_HUMAN	PFDN2	Prefoldin subunit 2	5966.41
GKEVDNFVDK	GK[174.0463]EVDNFVDK	K	L	232	241	10	2	2K(174.0463)	sp|P48444|COPD_HUMAN	P48444	COPD_HUMAN	ARCN1	Coatomer subunit delta	0
GKFGHEFLEFEFRPDGK	GK[174.0463]FGHEFLEFEFRPDGK	K	L	15	31	17	3	2K(174.0463)	sp|P61326|MGN_HUMAN	P61326	MGN_HUMAN	MAGOH	Protein mago nashi homolog	20297.2
GKGGEIQPVSVK	GK[174.0463]GGEIQPVSVK	K	V	55	66	12	2	2K(174.0463)	sp|P61604|CH10_HUMAN	P61604	CH10_HUMAN	HSPE1	10 kDa heat shock protein, mitochondrial	27504.3
GKGIYLWDVEGR	GK[174.0463]GIYLWDVEGR	R	K	65	76	12	2	2K(174.0463)	sp|P04181|OAT_HUMAN	P04181	OAT_HUMAN	OAT	Ornithine aminotransferase, mitochondrial	8067.82
GKILFIFIDSDHTDNQR	GK[174.0463]ILFIFIDSDHTDNQR	K	I	284	300	17	2,3	2K(174.0463)	sp|P07237|PDIA1_HUMAN	P07237	PDIA1_HUMAN	P4HB	Protein disulfide-isomerase	196447
GKLDDYQER	GK[174.0463]LDDYQER	K	M	73	81	9	2	2K(174.0463)	sp|Q14444|CAPR1_HUMAN	Q14444	CAPR1_HUMAN	CAPRIN1	Caprin-1	17624.5
GKLGVCFDVPTASVTEIQEK	GK[174.0463]LGVC[57.0215]FDVPTASVTEIQEK	K	W	677	696	20	3	2K(174.0463),6C(57.0215)	sp|Q9NR30|DDX21_HUMAN	Q9NR30	DDX21_HUMAN	DDX21	Nucleolar RNA helicase 2	25044
GKTYSGYWSLCAAVNR	GK[174.0463]TYSGYWSLC[57.0215]AAVNR	R	A	93	108	16	3	11C(57.0215),2K(174.0463)	sp|Q5T6V5|QNG1_HUMAN	Q5T6V5	QNG1_HUMAN	QNG1	Queuosine 5'-phosphate N-glycosylase/hydrolase	22194.9
GKVVDLLAQDADIVCR	GK[174.0463]VVDLLAQDADIVC[57.0215]R	K	C	44	59	16	2	15C(57.0215),2K(174.0463)	sp|P30520|PURA2_HUMAN	P30520	PURA2_HUMAN	ADSS2	Adenylosuccinate synthetase isozyme 2	22114.7
GLAITFVSDENDAKILNDVQDR	GLAITFVSDENDAK[174.0463]ILNDVQDR	K	F	385	406	22	2,3	14K(174.0463)	sp|Q13838|DX39B_HUMAN	Q13838	DX39B_HUMAN	DDX39B	Spliceosome RNA helicase DDX39B	87598.2
GLAPDLPEDLYHLIKK	GLAPDLPEDLYHLIKK[174.0463]	K	A	79	94	16	3	16K(174.0463)	sp|P62277|RS13_HUMAN	P62277	RS13_HUMAN	RPS13	Small ribosomal subunit protein uS15	224399
GLAPDLPEDLYHLIK	GLAPDLPEDLYHLIK[174.0463]	K	K	79	93	15	2,3	15K(174.0463)	sp|P62277|RS13_HUMAN	P62277	RS13_HUMAN	RPS13	Small ribosomal subunit protein uS15	94218.4
GLAPDLPEDLYHLIKK	GLAPDLPEDLYHLIK[174.0463]K	K	A	79	94	16	2,3	15K(174.0463)	sp|P62277|RS13_HUMAN	P62277	RS13_HUMAN	RPS13	Small ribosomal subunit protein uS15	278779
GLAPDLPEDLYHLIKK	GLAPDLPEDLYHLIK[174.0463]K[174.0463]	K	A	79	94	16	3	15K(174.0463),16K(174.0463)	sp|P62277|RS13_HUMAN	P62277	RS13_HUMAN	RPS13	Small ribosomal subunit protein uS15	32711.7
GLDGKVICGSR	GLDGK[174.0463]VIC[57.0215]GSR	R	V	66	76	11	2	5K(174.0463),8C(57.0215)	sp|Q16629|SRSF7_HUMAN	Q16629	SRSF7_HUMAN	SRSF7	Serine/arginine-rich splicing factor 7	25479.8
GLDVDSLVIEHIQVNK	GLDVDSLVIEHIQVNK[174.0463]	K	A	106	121	16	2	16K(174.0463)	sp|P18621|RL17_HUMAN	P18621	RL17_HUMAN	RPL17	Large ribosomal subunit protein uL22	26094
GLDVDSLVIEHIQVNKAPK	GLDVDSLVIEHIQVNK[174.0463]APK	K	M	106	124	19	3	16K(174.0463)	sp|P18621|RL17_HUMAN	P18621	RL17_HUMAN	RPL17	Large ribosomal subunit protein uL22	31862.8
GLDVEDVKFVINYDYPNSSEDYIHR	GLDVEDVK[174.0463]FVINYDYPNSSEDYIHR	R	I	404	428	25	3	8K(174.0463)	sp|P17844|DDX5_HUMAN	P17844	DDX5_HUMAN	DDX5	Probable ATP-dependent RNA helicase DDX5	54939
GLDWVKEEAPDILCLQETK	GLDWVK[174.0463]EEAPDILC[57.0215]LQETK	K	C	80	98	19	3	14C(57.0215),6K(174.0463)	sp|P27695|APEX1_HUMAN	P27695	APEX1_HUMAN	APEX1	DNA-(apurinic or apyrimidinic site) endonuclease	33025.7
GLEGWEKR	GLEGWEK[174.0463]R	K	L	119	126	8	2	7K(174.0463)	sp|P30520|PURA2_HUMAN	P30520	PURA2_HUMAN	ADSS2	Adenylosuccinate synthetase isozyme 2	9720.41
GLELISKAIEIDNK	GLELISK[174.0463]AIEIDNK	R	C	530	543	14	2	7K(174.0463)	sp|O94826|TOM70_HUMAN	O94826	TOM70_HUMAN	TOMM70	Mitochondrial import receptor subunit TOM70	20112.7
GLFIIDDKGILR	GLFIIDDK[174.0463]GILR	R	Q	129	140	12	2,3	8K(174.0463)	sp|Q06830|PRDX1_HUMAN	Q06830	PRDX1_HUMAN	PRDX1	Peroxiredoxin-1	59290.5
GLGDCLVK	GLGDC[57.0215]LVK[174.0463]	R	I	156	163	8	2	5C(57.0215),8K(174.0463)	sp|P05141|ADT2_HUMAN	P05141	ADT2_HUMAN	SLC25A5	ADP/ATP translocase 2	24185.4
GLGDCLVKITK	GLGDC[57.0215]LVK[174.0463]ITK	R	S	156	166	11	2	5C(57.0215),8K(174.0463)	sp|P12236|ADT3_HUMAN	P12236	ADT3_HUMAN	SLC25A6	ADP/ATP translocase 3	32401.5
GLGDCLVKIYK	GLGDC[57.0215]LVK[174.0463]IYK	R	S	156	166	11	2	5C(57.0215),8K(174.0463)	sp|P05141|ADT2_HUMAN	P05141	ADT2_HUMAN	SLC25A5	ADP/ATP translocase 2	60035.2
GLGDCLVKIYKSDGIK	GLGDC[57.0215]LVK[174.0463]IYK[174.0463]SDGIK	R	G	156	171	16	3	11K(174.0463),5C(57.0215),8K(174.0463)	sp|P05141|ADT2_HUMAN	P05141	ADT2_HUMAN	SLC25A5	ADP/ATP translocase 2	11744.7
GLGLDESGLAKQAASGLVGQENAR	GLGLDESGLAK[174.0463]QAASGLVGQENAR	K	E	23	46	24	3	11K(174.0463)	sp|Q9Y265|RUVB1_HUMAN	Q9Y265	RUVB1_HUMAN	RUVBL1	RuvB-like 1	51400.5
GLGVEIAKNIILGGVK	GLGVEIAK[174.0463]NIILGGVK	R	A	82	97	16	2	8K(174.0463)	sp|P22314|UBA1_HUMAN	P22314	UBA1_HUMAN	UBA1	Ubiquitin-like modifier-activating enzyme 1	46858
GLKEGIPALDNFLDK	GLK[174.0463]EGIPALDNFLDK	K	L	843	857	15	3	3K(174.0463)	sp|P13639|EF2_HUMAN	P13639	EF2_HUMAN	EEF2	Elongation factor 2	36687.8
GLKLTFDSSFSPNTGK	GLK[174.0463]LTFDSSFSPNTGK	R	K	94	109	16	2,3	3K(174.0463)	sp|P21796|VDAC1_HUMAN	P21796	VDAC1_HUMAN	VDAC1	Voltage-dependent anion-selective channel protein 1	30154.5
GLKYELISETGGSHDK	GLK[174.0463]YELISETGGSHDK	R	R	538	553	16	3	3K(174.0463)	sp|Q12906|ILF3_HUMAN	Q12906	ILF3_HUMAN	ILF3	Interleukin enhancer-binding factor 3	18341.4
GLPFGCSK	GLPFGC[57.0215]SK[174.0463]	R	E	117	124	8	2	6C(57.0215),8K(174.0463)	sp|P31943|HNRH1_HUMAN	P31943	HNRH1_HUMAN	HNRNPH1	Heterogeneous nuclear ribonucleoprotein H	0
GLPYKATENDIYNFFSPLNPVR	GLPYK[174.0463]ATENDIYNFFSPLNPVR	R	V	295	316	22	3	5K(174.0463)	sp|P52597|HNRPF_HUMAN	P52597	HNRPF_HUMAN	HNRNPF	Heterogeneous nuclear ribonucleoprotein F	37997.7
GLQQQNSDWYLKQLLSDK	GLQQQNSDWYLK[174.0463]QLLSDK	R	Q	337	354	18	3	12K(174.0463)	sp|P46940|IQGA1_HUMAN	P46940	IQGA1_HUMAN	IQGAP1	Ras GTPase-activating-like protein IQGAP1	50311.8
GLSEDTTEETLK	GLSEDTTEETLK[174.0463]	K	E	578	589	12	2	12K(174.0463)	sp|P19338|NUCL_HUMAN	P19338	NUCL_HUMAN	NCL	Nucleolin	0
GLSEDTTEETLKESFDGSVR	GLSEDTTEETLK[174.0463]ESFDGSVR	K	A	578	597	20	2,3	12K(174.0463)	sp|P19338|NUCL_HUMAN	P19338	NUCL_HUMAN	NCL	Nucleolin	129794
GLTSVINQKLKDDEVAQLK	GLTSVINQK[174.0463]LKDDEVAQLK	R	K	300	318	19	3	9K(174.0463)	sp|P07195|LDHB_HUMAN	P07195	LDHB_HUMAN	LDHB	L-lactate dehydrogenase B chain	123776
GLTSVINQKLKDDEVAQLK	GLTSVINQK[174.0463]LK[174.0463]DDEVAQLK	R	K	300	318	19	3	11K(174.0463),9K(174.0463)	sp|P07195|LDHB_HUMAN	P07195	LDHB_HUMAN	LDHB	L-lactate dehydrogenase B chain	20105.7
GLVDKLQALTGNEGR	GLVDK[174.0463]LQALTGNEGR	K	V	27	41	15	2,3	5K(174.0463)	sp|Q6FI81|CPIN1_HUMAN	Q6FI81	CPIN1_HUMAN	CIAPIN1	Anamorsin	34148.1
GMSLNLEPDNVGVVVFGNDKLIK	GMSLNLEPDNVGVVVFGNDK[174.0463]LIK	K	E	104	126	23	3	20K(174.0463)	sp|P25705|ATPA_HUMAN	P25705	ATPA_HUMAN	ATP5F1A	ATP synthase subunit alpha, mitochondrial	27430.1
GNDISSGTVLSDYVGSGPPK	GNDISSGTVLSDYVGSGPPK[174.0463]	K	G	94	113	20	2	20K(174.0463)	sp|P30086|PEBP1_HUMAN	P30086	PEBP1_HUMAN	PEBP1	Phosphatidylethanolamine-binding protein 1	14945.4
GNDISSGTVLSDYVGSGPPKGTGLHR	GNDISSGTVLSDYVGSGPPK[174.0463]GTGLHR	K	Y	94	119	26	3	20K(174.0463)	sp|P30086|PEBP1_HUMAN	P30086	PEBP1_HUMAN	PEBP1	Phosphatidylethanolamine-binding protein 1	18517
GNKALSVGNIDDALQCYSEAIK	GNK[174.0463]ALSVGNIDDALQC[57.0215]YSEAIK	K	L	11	32	22	3	16C(57.0215),3K(174.0463)	sp|P31948|STIP1_HUMAN	P31948	STIP1_HUMAN	STIP1	Stress-induced-phosphoprotein 1	34782.6
GNPTVEVDLFTSK	GNPTVEVDLFTSK[174.0463]	R	G	16	28	13	2	13K(174.0463)	sp|P06733|ENOA_HUMAN	P06733	ENOA_HUMAN	ENO1	Alpha-enolase	81632.8
GNPTVEVDLFTSKGLFR	GNPTVEVDLFTSK[174.0463]GLFR	R	A	16	32	17	2	13K(174.0463)	sp|P06733|ENOA_HUMAN	P06733	ENOA_HUMAN	ENO1	Alpha-enolase	302470
GNVGFVFTKEDLTEIR	GNVGFVFTK[174.0463]EDLTEIR	R	D	84	99	16	2,3	9K(174.0463)	sp|P05388|RLA0_HUMAN	P05388	RLA0_HUMAN	RPLP0	Large ribosomal subunit protein uL10	509483
GPCIIYNEDNGIIK	GPC[57.0215]IIYNEDNGIIK[174.0463]	R	A	206	219	14	2	14K(174.0463),3C(57.0215)	sp|P36578|RL4_HUMAN	P36578	RL4_HUMAN	RPL4	Large ribosomal subunit protein uL4	12862.7
GPCIIYNEDNGIIKAFR	GPC[57.0215]IIYNEDNGIIK[174.0463]AFR	R	N	206	222	17	2,3	14K(174.0463),3C(57.0215)	sp|P36578|RL4_HUMAN	P36578	RL4_HUMAN	RPL4	Large ribosomal subunit protein uL4	96881.2
GPFELEAFYSDPQGVPYPEAKIGR	GPFELEAFYSDPQGVPYPEAK[174.0463]IGR	R	F	438	461	24	3	21K(174.0463)	sp|Q92598|HS105_HUMAN	Q92598	HS105_HUMAN	HSPH1	Heat shock protein 105 kDa	34438.5
GPIKFNVWDTAGQEK	GPIK[174.0463]FNVWDTAGQEK	R	F	57	71	15	2,3	4K(174.0463)	sp|P62826|RAN_HUMAN	P62826	RAN_HUMAN	RAN	GTP-binding nuclear protein Ran	87300.5
GPIKFNVWDTAGQEKFGGLR	GPIK[174.0463]FNVWDTAGQEK[174.0463]FGGLR	R	D	57	76	20	3	15K(174.0463),4K(174.0463)	sp|P62826|RAN_HUMAN	P62826	RAN_HUMAN	RAN	GTP-binding nuclear protein Ran	6284.2
GPSSVEDIK	GPSSVEDIK[174.0463]	K	A	240	248	9	2	9K(174.0463)	sp|P06748|NPM_HUMAN	P06748	NPM_HUMAN	NPM1	Nucleophosmin	20297.4
GPSSVEDIKAKMQASIEK	GPSSVEDIK[174.0463]AK[174.0463]MQASIEK	K	G	240	257	18	3	11K(174.0463),9K(174.0463)	sp|P06748|NPM_HUMAN	P06748	NPM_HUMAN	NPM1	Nucleophosmin	50195.1
GPVFAPPYEPLPENVKFYYDGK	GPVFAPPYEPLPENVK[174.0463]FYYDGK	K	V	224	245	22	3	16K(174.0463)	sp|P11387|TOP1_HUMAN	P11387	TOP1_HUMAN	TOP1	DNA topoisomerase 1	64853.3
GQAFVIFKEVSSATNALR	GQAFVIFK[174.0463]EVSSATNALR	R	S	53	70	18	2	8K(174.0463)	sp|P09012|SNRPA_HUMAN	P09012	SNRPA_HUMAN	SNRPA	U1 small nuclear ribonucleoprotein A	19850.1
GQFSTDELVAEVEKR	GQFSTDELVAEVEK[174.0463]R	R	N	838	852	15	2,3	14K(174.0463)	sp|Q00610|CLH1_HUMAN	Q00610	CLH1_HUMAN	CLTC	Clathrin heavy chain 1	35242.2
GQKCEFQDAYVLLSEK	GQK[174.0463]C[57.0215]EFQDAYVLLSEK	K	K	234	249	16	2,3	3K(174.0463),4C(57.0215)	sp|P10809|CH60_HUMAN	P10809	CH60_HUMAN	HSPD1	60 kDa heat shock protein, mitochondrial	215511
GQKCEFQDAYVLLSEKK	GQK[174.0463]C[57.0215]EFQDAYVLLSEK[174.0463]K	K	I	234	250	17	3	16K(174.0463),3K(174.0463),4C(57.0215)	sp|P10809|CH60_HUMAN	P10809	CH60_HUMAN	HSPD1	60 kDa heat shock protein, mitochondrial	0
GQKVGEFSGANK	GQK[174.0463]VGEFSGANK	K	E	83	94	12	2	3K(174.0463)	sp|P10599|THIO_HUMAN	P10599	THIO_HUMAN	TXN	Thioredoxin	15583.5
GQYISPFHDIPIYADKDVFHMVVEVPR	GQYISPFHDIPIYADK[174.0463]DVFHMVVEVPR	K	W	26	52	27	4	16K(174.0463)	sp|Q15181|IPYR_HUMAN	Q15181	IPYR_HUMAN	PPA1	Inorganic pyrophosphatase	29482.1
GRGGAGFPTGLKWSFMNK	GRGGAGFPTGLK[174.0463]WSFM[15.9949]NK	R	P	87	104	18	3	12K(174.0463),16M(15.9949)	sp|P49821|NDUV1_HUMAN	P49821	NDUV1_HUMAN	NDUFV1	NADH dehydrogenase [ubiquinone] flavoprotein 1, mitochondrial	0
GSAITGPVAKECADLWPR	GSAITGPVAK[174.0463]EC[57.0215]ADLWPR	K	I	114	131	18	2,3	10K(174.0463),12C(57.0215)	sp|P62829|RL23_HUMAN	P62829	RL23_HUMAN	RPL23	Large ribosomal subunit protein uL14	63903.5
GSEEELADIKQAYLDFK	GSEEELADIK[174.0463]QAYLDFK	K	G	122	138	17	2	10K(174.0463)	sp|Q8WXX5|DNJC9_HUMAN	Q8WXX5	DNJC9_HUMAN	DNAJC9	DnaJ homolog subfamily C member 9	32030.2
GSGDPSSSSSSGNPLVYLDVDANGKPLGR	GSGDPSSSSSSGNPLVYLDVDANGK[174.0463]PLGR	K	V	33	61	29	3	25K(174.0463)	sp|P30405|PPIF_HUMAN	P30405	PPIF_HUMAN	PPIF	Peptidyl-prolyl cis-trans isomerase F, mitochondrial	37767.6
GSGNLEAIHIIKK	GSGNLEAIHIIK[174.0463]K	K	L	192	204	13	3	12K(174.0463)	sp|P78371|TCPB_HUMAN	P78371	TCPB_HUMAN	CCT2	T-complex protein 1 subunit beta	0
GSGTAEVELK	GSGTAEVELK[174.0463]	K	K	126	135	10	2	10K(174.0463)	sp|P14618|KPYM_HUMAN	P14618	KPYM_HUMAN	PKM	Pyruvate kinase PKM	46191.3
GSGTAEVELKK	GSGTAEVELK[174.0463]K	K	G	126	136	11	2	10K(174.0463)	sp|P14618|KPYM_HUMAN	P14618	KPYM_HUMAN	PKM	Pyruvate kinase PKM	26561
GSGTAEVELKKGATLK	GSGTAEVELK[174.0463]K[174.0463]GATLK	K	I	126	141	16	3	10K(174.0463),11K(174.0463)	sp|P14618|KPYM_HUMAN	P14618	KPYM_HUMAN	PKM	Pyruvate kinase PKM	0
GSIFVVFDSIESAKKFVETPGQK	GSIFVVFDSIESAK[174.0463]K[174.0463]FVETPGQK	K	Y	152	174	23	3	14K(174.0463),15K(174.0463)	sp|P05455|LA_HUMAN	P05455	LA_HUMAN	SSB	Lupus La protein	17247.8
GSNKLVIEEAER	GSNK[174.0463]LVIEEAER	R	S	392	403	12	2,3	4K(174.0463)	sp|P50991|TCPD_HUMAN	P50991	TCPD_HUMAN	CCT4	T-complex protein 1 subunit delta	0
GSNNVALGYDEGSIIVKLGR	GSNNVALGYDEGSIIVK[174.0463]LGR	R	E	282	301	20	3	17K(174.0463)	sp|P35606|COPB2_HUMAN	P35606	COPB2_HUMAN	COPB2	Coatomer subunit beta'	29421.2
GSSKQQSEEDLLLQDFSR	GSSK[174.0463]QQSEEDLLLQDFSR	K	N	5	22	18	3	4K(174.0463)	sp|Q9UNL2|SSRG_HUMAN	Q9UNL2	SSRG_HUMAN	SSR3	Translocon-associated protein subunit gamma	0
GSTAHFSGFESCSNGVISNK	GSTAHFSGFESC[57.0215]SNGVISNK[174.0463]	K	A	502	521	20	3	12C(57.0215),20K(174.0463)	sp|Q96S59|RANB9_HUMAN	Q96S59	RANB9_HUMAN	RANBP9	Ran-binding protein 9	0
GSYGDLGGPIITTQVTIPKDLAGSIIGK	GSYGDLGGPIITTQVTIPK[174.0463]DLAGSIIGK	R	G	378	405	28	3	19K(174.0463)	sp|P61978|HNRPK_HUMAN	P61978	HNRPK_HUMAN	HNRNPK	Heterogeneous nuclear ribonucleoprotein K	93337.6
GTAVVNGEFKDLSLDDFK	GTAVVNGEFK[174.0463]DLSLDDFK	K	G	74	91	18	2	10K(174.0463)	sp|P30048|PRDX3_HUMAN	P30048	PRDX3_HUMAN	PRDX3	Thioredoxin-dependent peroxide reductase, mitochondrial	28984.6
GTDYQLSKEYTLDVYR	GTDYQLSK[174.0463]EYTLDVYR	K	L	120	135	16	2,3	8K(174.0463)	sp|P54577|SYYC_HUMAN	P54577	SYYC_HUMAN	YARS1	Tyrosine--tRNA ligase, cytoplasmic	99931.3
GTEVQVDDIKR	GTEVQVDDIK[174.0463]R	K	V	418	428	11	2	10K(174.0463)	sp|Q9Y230|RUVB2_HUMAN	Q9Y230	RUVB2_HUMAN	RUVBL2	RuvB-like 2	13644.6
GTGASGSFK	GTGASGSFK[174.0463]	K	L	98	106	9	2	9K(174.0463)	sp|P10412|H14_HUMAN	P10412	H14_HUMAN	H1-4	Histone H1.4	32840
GTGDVKLLK	GTGDVK[174.0463]LLK	R	H	71	79	9	2	6K(174.0463)	sp|P43487|RANG_HUMAN	P43487	RANG_HUMAN	RANBP1	Ran-specific GTPase-activating protein	26252.2
GTIEILSDVQLIKTGDK	GTIEILSDVQLIK[174.0463]TGDK	R	V	150	166	17	2	13K(174.0463)	sp|P05388|RLA0_HUMAN	P05388	RLA0_HUMAN	RPLP0	Large ribosomal subunit protein uL10	64253
GTLDPVEK	GTLDPVEK[174.0463]	R	A	312	319	8	2	8K(174.0463)	sp|P11142|HSP7C_HUMAN	P11142	HSP7C_HUMAN	HSPA8	Heat shock cognate 71 kDa protein	9097.4
GTLDPVEKALR	GTLDPVEK[174.0463]ALR	R	D	312	322	11	2	8K(174.0463)	sp|P11142|HSP7C_HUMAN	P11142	HSP7C_HUMAN	HSPA8	Heat shock cognate 71 kDa protein	92161.2
GTLVQTK	GTLVQTK[174.0463]	K	G	91	97	7	2	7K(174.0463)	sp|P10412|H14_HUMAN	P10412	H14_HUMAN	H1-4	Histone H1.4	24964.8
GTLVQTKGTGASGSFK	GTLVQTK[174.0463]GTGASGSFK	K	L	91	106	16	2,3	7K(174.0463)	sp|P10412|H14_HUMAN	P10412	H14_HUMAN	H1-4	Histone H1.4	31671.4
GTQRPVFLKETSDCSYLFEWR	GTQRPVFLK[174.0463]ETSDC[57.0215]SYLFEWR	R	T	1336	1356	21	3,4	14C(57.0215),9K(174.0463)	sp|P11717|MPRI_HUMAN	P11717	MPRI_HUMAN	IGF2R	Cation-independent mannose-6-phosphate receptor	85636.1
GVDDLDFFIGDEAIEKPTYATK	GVDDLDFFIGDEAIEK[174.0463]PTYATK	K	W	54	75	22	3	16K(174.0463)	sp|P61158|ARP3_HUMAN	P61158	ARP3_HUMAN	ACTR3	Actin-related protein 3	31578.7
GVDLVLNSLAEEKLQASVR	GVDLVLNSLAEEK[174.0463]LQASVR	K	C	1740	1758	19	2,3	13K(174.0463)	sp|P49327|FAS_HUMAN	P49327	FAS_HUMAN	FASN	Fatty acid synthase	160908
GVDPKFLR	GVDPK[174.0463]FLR	K	N	34	41	8	2	5K(174.0463)	sp|P47914|RL29_HUMAN	P47914	RL29_HUMAN	RPL29	Large ribosomal subunit protein eL29	25807.4
GVEVTVGHEQEEGGKWPYAGTAEAIK	GVEVTVGHEQEEGGK[174.0463]WPYAGTAEAIK	R	A	189	214	26	3	15K(174.0463)	sp|A0A0B4J2D5|GAL3B_HUMAN	A0A0B4J2D5	GAL3B_HUMAN	GATD3B	Putative glutamine amidotransferase-like class 1 domain-containing protein 3B, mitochondrial	28551.5
GVFEVKSTNGDTFLGGEDFDQALLR	GVFEVK[174.0463]STNGDTFLGGEDFDQALLR	K	H	260	284	25	3	6K(174.0463)	sp|P38646|GRP75_HUMAN	P38646	GRP75_HUMAN	HSPA9	Stress-70 protein, mitochondrial	41438.1
GVFTKELPSGK	GVFTK[174.0463]ELPSGK	K	K	205	215	11	2	5K(174.0463)	sp|P30041|PRDX6_HUMAN	P30041	PRDX6_HUMAN	PRDX6	Peroxiredoxin-6	15104.6
GVGGKLPNFGFVVFDDSEPVQR	GVGGK[174.0463]LPNFGFVVFDDSEPVQR	K	I	366	387	22	3	5K(174.0463)	sp|Q9UN86|G3BP2_HUMAN	Q9UN86	G3BP2_HUMAN	G3BP2	Ras GTPase-activating protein-binding protein 2	13633.8
GVITVKDGK	GVITVK[174.0463]DGK	K	T	197	205	9	2	6K(174.0463)	sp|P10809|CH60_HUMAN	P10809	CH60_HUMAN	HSPD1	60 kDa heat shock protein, mitochondrial	30188.4
GVLKVFLENVIR	GVLK[174.0463]VFLENVIR	R	D	57	68	12	2,3	4K(174.0463)	sp|P62805|H4_HUMAN	P62805	H4_HUMAN	H4C1	Histone H4	1.00853e+06
GVNLPGAAVDLPAVSEK	GVNLPGAAVDLPAVSEK[174.0463]	K	D	208	224	17	2	17K(174.0463)	sp|P14618|KPYM_HUMAN	P14618	KPYM_HUMAN	PKM	Pyruvate kinase PKM	65709.8
GVNLPGAAVDLPAVSEKDIQDLK	GVNLPGAAVDLPAVSEK[174.0463]DIQDLK	K	F	208	230	23	3	17K(174.0463)	sp|P14618|KPYM_HUMAN	P14618	KPYM_HUMAN	PKM	Pyruvate kinase PKM	178485
GVSCQFGPDVTKAFLEENNLDYIIR	GVSC[57.0215]QFGPDVTK[174.0463]AFLEENNLDYIIR	R	S	401	425	25	3	12K(174.0463),4C(57.0215)	sp|P53041|PPP5_HUMAN	P53041	PPP5_HUMAN	PPP5C	Serine/threonine-protein phosphatase 5	62010
GVSKAVEHINK	GVSK[174.0463]AVEHINK	K	T	61	71	11	2	4K(174.0463)	sp|P06733|ENOA_HUMAN	P06733	ENOA_HUMAN	ENO1	Alpha-enolase	0
GVTIKPTVDDD	GVTIK[174.0463]PTVDDD	R	-	462	472	11	2	5K(174.0463)	sp|P41091|IF2G_HUMAN	P41091	IF2G_HUMAN	EIF2S3	Eukaryotic translation initiation factor 2 subunit 3	10783.9
GVVEVTHDLQKHLAGLGLTEAIDK	GVVEVTHDLQK[174.0463]HLAGLGLTEAIDK	K	N	309	332	24	4	11K(174.0463)	sp|P50454|SERPH_HUMAN	P50454	SERPH_HUMAN	SERPINH1	Serpin H1	31609.1
GWLKSNVSDAVAQSTR	GWLK[174.0463]SNVSDAVAQSTR	R	I	191	206	16	2,3	4K(174.0463)	sp|P60174|TPIS_HUMAN	P60174	TPIS_HUMAN	TPI1	Triosephosphate isomerase	52790.1
GYAFIEFASFEDAK	GYAFIEFASFEDAK[174.0463]	K	E	524	537	14	2	14K(174.0463)	sp|P19338|NUCL_HUMAN	P19338	NUCL_HUMAN	NCL	Nucleolin	21573.9
GYAFIEFASFEDAKEALNSCNK	GYAFIEFASFEDAK[174.0463]EALNSC[57.0215]NK	K	R	524	545	22	3	14K(174.0463),20C(57.0215)	sp|P19338|NUCL_HUMAN	P19338	NUCL_HUMAN	NCL	Nucleolin	149667
GYAFIEFASFEDAKEALNSCNK	GYAFIEFASFEDAK[174.0463]EALNSC[57.0215]NK[174.0463]	K	R	524	545	22	3	14K(174.0463),20C(57.0215),22K(174.0463)	sp|P19338|NUCL_HUMAN	P19338	NUCL_HUMAN	NCL	Nucleolin	29909
GYAFIEFASFEDAKEALNSCNKR	GYAFIEFASFEDAK[174.0463]EALNSC[57.0215]NK[174.0463]R	K	E	524	546	23	3	14K(174.0463),20C(57.0215),22K(174.0463)	sp|P19338|NUCL_HUMAN	P19338	NUCL_HUMAN	NCL	Nucleolin	71720.2
GYAFVTFCTKEAAQEAVK	GYAFVTFC[57.0215]TKEAAQEAVK[174.0463]	R	L	204	221	18	2	18K(174.0463),8C(57.0215)	sp|O60506|HNRPQ_HUMAN	O60506	HNRPQ_HUMAN	SYNCRIP	Heterogeneous nuclear ribonucleoprotein Q	4921.41
GYAYVEFENPDEAEKALK	GYAYVEFENPDEAEKALK[174.0463]	K	H	204	221	18	3	18K(174.0463)	sp|Q15287|RNPS1_HUMAN	Q15287	RNPS1_HUMAN	RNPS1	RNA-binding protein with serine-rich domain 1	25893.5
GYAYVEFENPDEAEKALK	GYAYVEFENPDEAEK[174.0463]ALK	K	H	204	221	18	3	15K(174.0463)	sp|Q15287|RNPS1_HUMAN	Q15287	RNPS1_HUMAN	RNPS1	RNA-binding protein with serine-rich domain 1	28740.8
GYDFESETDTETIAKLVK	GYDFESETDTETIAK[174.0463]LVK	K	Y	140	157	18	2	15K(174.0463)	sp|Q06210|GFPT1_HUMAN	Q06210	GFPT1_HUMAN	GFPT1	Glutamine--fructose-6-phosphate aminotransferase [isomerizing] 1	11905.3
GYDVIAQAQSGTGK	GYDVIAQAQSGTGK[174.0463]	K	T	69	82	14	2	14K(174.0463)	sp|P60842|IF4A1_HUMAN	P60842	IF4A1_HUMAN	EIF4A1	Eukaryotic initiation factor 4A-I	9101.75
GYEVIYLTEPVDEYCIQALPEFDGKR	GYEVIYLTEPVDEYC[57.0215]IQALPEFDGK[174.0463]R	K	F	562	587	26	3	15C(57.0215),25K(174.0463)	sp|P14625|ENPL_HUMAN	P14625	ENPL_HUMAN	HSP90B1	Endoplasmin	72056.2
GYFEYIEENKYSR	GYFEYIEENK[174.0463]YSR	R	A	256	268	13	2	10K(174.0463)	sp|Q00839|HNRPU_HUMAN	Q00839	HNRPU_HUMAN	HNRNPU	Heterogeneous nuclear ribonucleoprotein U	54338.4
GYIWNYGAIPQTWEDPGHNDK	GYIWNYGAIPQTWEDPGHNDK[174.0463]	K	H	89	109	21	3	21K(174.0463)	sp|Q15181|IPYR_HUMAN	Q15181	IPYR_HUMAN	PPA1	Inorganic pyrophosphatase	20490.6
GYIWNYGAIPQTWEDPGHNDKHTGCCGDNDPIDVCEIGSK	GYIWNYGAIPQTWEDPGHNDK[174.0463]HTGC[57.0215]C[57.0215]GDNDPIDVC[57.0215]EIGSK	K	V	89	128	40	4	21K(174.0463),25C(57.0215),26C(57.0215),35C(57.0215)	sp|Q15181|IPYR_HUMAN	Q15181	IPYR_HUMAN	PPA1	Inorganic pyrophosphatase	25011
GYLGPEQLPDCLKGCDVVVIPAGVPR	GYLGPEQLPDC[57.0215]LK[174.0463]GC[57.0215]DVVVIPAGVPR	K	K	79	104	26	3	11C(57.0215),13K(174.0463),15C(57.0215)	sp|P40926|MDHM_HUMAN	P40926	MDHM_HUMAN	MDH2	Malate dehydrogenase, mitochondrial	180146
HAAADEALKILQK	HAAADEALK[174.0463]ILQK	K	T	399	411	13	3	9K(174.0463)	sp|O15226|NKRF_HUMAN	O15226	NKRF_HUMAN	NKRF	NF-kappa-B-repressing factor	15764
HAEQERDELADEITNSASGKSALLDEK	HAEQERDELADEITNSASGKSALLDEK[174.0463]	R	R	1705	1731	27	4	27K(174.0463)	sp|P35580|MYH10_HUMAN	P35580	MYH10_HUMAN	MYH10	Myosin-10	0
HALIIYDDLSKQAVAYR	HALIIYDDLSK[174.0463]QAVAYR	K	Q	306	322	17	3	11K(174.0463)	sp|P25705|ATPA_HUMAN	P25705	ATPA_HUMAN	ATP5F1A	ATP synthase subunit alpha, mitochondrial	116017
HAQGEKTAGINVR	HAQGEK[174.0463]TAGINVR	R	K	484	496	13	2,3	6K(174.0463)	sp|P50991|TCPD_HUMAN	P50991	TCPD_HUMAN	CCT4	T-complex protein 1 subunit delta	18092.9
HATALEELSEQLEQAKR	HATALEELSEQLEQAK[174.0463]R	R	F	1201	1217	17	3	16K(174.0463)	sp|P35580|MYH10_HUMAN	P35580	MYH10_HUMAN	MYH10	Myosin-10	24173.5
HAVSEGTK	HAVSEGTK[174.0463]	K	A	110	117	8	2	8K(174.0463)	sp|P33778|H2B1B_HUMAN	P33778	H2B1B_HUMAN	H2BC3	Histone H2B type 1-B	0
HAVSEGTKAVTK	HAVSEGTK[174.0463]AVTK	K	Y	110	121	12	2,3	8K(174.0463)	sp|P33778|H2B1B_HUMAN	P33778	H2B1B_HUMAN	H2BC3	Histone H2B type 1-B	266717
HAVSEGTKAVTK	HAVSEGTK[174.0463]AVTK[174.0463]	K	Y	110	121	12	2	12K(174.0463),8K(174.0463)	sp|P33778|H2B1B_HUMAN	P33778	H2B1B_HUMAN	H2BC3	Histone H2B type 1-B	0
HAVSEGTKAVTKYTSSK	HAVSEGTK[174.0463]AVTK[174.0463]YTSSK	K	-	110	126	17	3	12K(174.0463),8K(174.0463)	sp|P33778|H2B1B_HUMAN	P33778	H2B1B_HUMAN	H2BC3	Histone H2B type 1-B	21471.8
HDDYLVMLKAIR	HDDYLVMLK[174.0463]AIR	R	I	146	157	12	3	9K(174.0463)	sp|Q9Y224|RTRAF_HUMAN	Q9Y224	RTRAF_HUMAN	RTRAF	RNA transcription, translation and transport factor protein	20758
HDDYLVMLKAIR	HDDYLVM[15.9949]LK[174.0463]AIR	R	I	146	157	12	3	7M(15.9949),9K(174.0463)	sp|Q9Y224|RTRAF_HUMAN	Q9Y224	RTRAF_HUMAN	RTRAF	RNA transcription, translation and transport factor protein	0
HDTKLLILALER	HDTK[174.0463]LLILALER	K	L	834	845	12	3	4K(174.0463)	sp|Q6P2Q9|PRP8_HUMAN	Q6P2Q9	PRP8_HUMAN	PRPF8	Pre-mRNA-processing-splicing factor 8	6922.93
HEFKSNELWTEIK	HEFK[174.0463]SNELWTEIK	R	L	162	174	13	3	4K(174.0463)	sp|P55060|XPO2_HUMAN	P55060	XPO2_HUMAN	CSE1L	Exportin-2	25221.2
HEIVPKDIR	HEIVPK[174.0463]DIR	R	E	225	233	9	3	6K(174.0463)	sp|P25788|PSA3_HUMAN	P25788	PSA3_HUMAN	PSMA3	Proteasome subunit alpha type-3	0
HEKEDGAISTIVLR	HEK[174.0463]EDGAISTIVLR	K	G	365	378	14	3	3K(174.0463)	sp|P50990|TCPQ_HUMAN	P50990	TCPQ_HUMAN	CCT8	T-complex protein 1 subunit theta	103261
HEKFSEVLK	HEK[174.0463]FSEVLK	K	R	305	313	9	2,3	3K(174.0463)	sp|P12277|KCRB_HUMAN	P12277	KCRB_HUMAN	CKB	Creatine kinase B-type	52529.9
HELQANCYEEVKDR	HELQANC[57.0215]YEEVK[174.0463]DR	K	C	133	146	14	3	12K(174.0463),7C(57.0215)	sp|P23528|COF1_HUMAN	P23528	COF1_HUMAN	CFL1	Cofilin-1	52744.4
HEQNIDCGGGYVK	HEQNIDC[57.0215]GGGYVK[174.0463]	K	L	99	111	13	2	13K(174.0463),7C(57.0215)	sp|P27797|CALR_HUMAN	P27797	CALR_HUMAN	CALR	Calreticulin	20596.7
HETLTSLNLEKK	HETLTSLNLEK[174.0463]K	R	A	129	140	12	3	11K(174.0463)	sp|Q96A26|F162A_HUMAN	Q96A26	F162A_HUMAN	FAM162A	Protein FAM162A	4273.11
HEWQVNGLDDIKDR	HEWQVNGLDDIK[174.0463]DR	K	S	133	146	14	3	12K(174.0463)	sp|Q9Y281|COF2_HUMAN	Q9Y281	COF2_HUMAN	CFL2	Cofilin-2	0
HFEATDILVSKISR	HFEATDILVSK[174.0463]ISR	R	Q	1175	1188	14	3	11K(174.0463)	sp|O60841|IF2P_HUMAN	O60841	IF2P_HUMAN	EIF5B	Eukaryotic translation initiation factor 5B	13759.6
HFELGGDK	HFELGGDK[174.0463]	K	K	90	97	8	2	8K(174.0463)	sp|P83881|RL36A_HUMAN	P83881	RL36A_HUMAN	RPL36A	Large ribosomal subunit protein eL42	25870.4
HGAEVIDTPVFELKETLMGK	HGAEVIDTPVFELKETLMGK[174.0463]	R	Y	87	106	20	3	20K(174.0463)	sp|P12081|HARS1_HUMAN	P12081	HARS1_HUMAN	HARS1	Histidine--tRNA ligase, cytoplasmic	14470.8
HGEAQVKIWR	HGEAQVK[174.0463]IWR	K	R	107	116	10	2,3	7K(174.0463)	sp|P18669|PGAM1_HUMAN	P18669	PGAM1_HUMAN	PGAM1	Phosphoglycerate mutase 1	172600
HGEIDYEAIVKLSDGFNGADLR	HGEIDYEAIVK[174.0463]LSDGFNGADLR	K	N	323	344	22	3	11K(174.0463)	sp|P62333|PRS10_HUMAN	P62333	PRS10_HUMAN	PSMC6	26S proteasome regulatory subunit 10B	48969.4
HGEVCPAGWKPGSDTIKPDVQK	HGEVC[57.0215]PAGWKPGSDTIKPDVQK[174.0463]	K	S	169	190	22	4	22K(174.0463),5C(57.0215)	sp|Q06830|PRDX1_HUMAN	Q06830	PRDX1_HUMAN	PRDX1	Peroxiredoxin-1	22769.2
HGEVCPAGWKPGSDTIKPDVQK	HGEVC[57.0215]PAGWKPGSDTIK[174.0463]PDVQK	K	S	169	190	22	4	17K(174.0463),5C(57.0215)	sp|Q06830|PRDX1_HUMAN	Q06830	PRDX1_HUMAN	PRDX1	Peroxiredoxin-1	285560
HGEVCPAGWKPGSDTIKPDVQK	HGEVC[57.0215]PAGWK[174.0463]PGSDTIKPDVQK	K	S	169	190	22	3,4	10K(174.0463),5C(57.0215)	sp|Q06830|PRDX1_HUMAN	Q06830	PRDX1_HUMAN	PRDX1	Peroxiredoxin-1	272909
HGEVCPAGWKPGSDTIKPDVQK	HGEVC[57.0215]PAGWK[174.0463]PGSDTIK[174.0463]PDVQK	K	S	169	190	22	4	10K(174.0463),17K(174.0463),5C(57.0215)	sp|Q06830|PRDX1_HUMAN	Q06830	PRDX1_HUMAN	PRDX1	Peroxiredoxin-1	0
HGKAPILIATDVASR	HGK[174.0463]APILIATDVASR	K	G	389	403	15	3	3K(174.0463)	sp|P17844|DDX5_HUMAN	P17844	DDX5_HUMAN	DDX5	Probable ATP-dependent RNA helicase DDX5	0
HGKLQDAINILK	HGK[174.0463]LQDAINILK	K	E	761	772	12	3	3K(174.0463)	sp|P42704|LPPRC_HUMAN	P42704	LPPRC_HUMAN	LRPPRC	Leucine-rich PPR motif-containing protein, mitochondrial	0
HGLEVIYMIEPIDEYCVQQLK	HGLEVIYMIEPIDEYC[57.0215]VQQLK[174.0463]	K	E	514	534	21	3	16C(57.0215),21K(174.0463)	sp|P07900|HS90A_HUMAN	P07900	HS90A_HUMAN	HSP90AA1	Heat shock protein HSP 90-alpha	49658.8
HGLEVIYMIEPIDEYCVQQLKEFEGK	HGLEVIYMIEPIDEYC[57.0215]VQQLK[174.0463]EFEGK	K	T	514	539	26	3,4	16C(57.0215),21K(174.0463)	sp|P07900|HS90A_HUMAN	P07900	HS90A_HUMAN	HSP90AA1	Heat shock protein HSP 90-alpha	80267.3
HGNQYIQVNEPWK	HGNQYIQVNEPWK[174.0463]	R	R	714	726	13	2	13K(174.0463)	sp|P56192|SYMC_HUMAN	P56192	SYMC_HUMAN	MARS1	Methionine--tRNA ligase, cytoplasmic	0
HGNQYIQVNEPWKR	HGNQYIQVNEPWK[174.0463]R	R	I	714	727	14	3	13K(174.0463)	sp|P56192|SYMC_HUMAN	P56192	SYMC_HUMAN	MARS1	Methionine--tRNA ligase, cytoplasmic	13895.2
HHEEEIVHHK	HHEEEIVHHK[174.0463]	K	K	73	82	10	3	10K(174.0463)	sp|Q9UII2|ATIF1_HUMAN	Q9UII2	ATIF1_HUMAN	ATP5IF1	ATPase inhibitor, mitochondrial	0
HIADLAGNSEVILPVPAFNVINGGSHAGNK	HIADLAGNSEVILPVPAFNVINGGSHAGNK[174.0463]	R	L	133	162	30	3	30K(174.0463)	sp|P06733|ENOA_HUMAN	P06733	ENOA_HUMAN	ENO1	Alpha-enolase	43409.5
HIKHFILDECDK	HIK[174.0463]HFILDEC[57.0215]DK	K	M	189	200	12	3	10C(57.0215),3K(174.0463)	sp|Q13838|DX39B_HUMAN	Q13838	DX39B_HUMAN	DDX39B	Spliceosome RNA helicase DDX39B	11246.7
HISEGCVFIYCQVGEKPYWK	HISEGC[57.0215]VFIYC[57.0215]QVGEK[174.0463]PYWK	K	D	59	78	20	3	11C(57.0215),16K(174.0463),6C(57.0215)	sp|Q9BRA2|TXD17_HUMAN	Q9BRA2	TXD17_HUMAN	TXNDC17	Thioredoxin domain-containing protein 17	61943.8
HISEGCVFIYCQVGEKPYWKDPNNDFR	HISEGC[57.0215]VFIYC[57.0215]QVGEK[174.0463]PYWK[174.0463]DPNNDFR	K	K	59	85	27	3,4	11C(57.0215),16K(174.0463),20K(174.0463),6C(57.0215)	sp|Q9BRA2|TXD17_HUMAN	Q9BRA2	TXD17_HUMAN	TXNDC17	Thioredoxin domain-containing protein 17	38267.3
HISQISVAEDDDESLLGHLMIVGKK	HISQISVAEDDDESLLGHLMIVGK[174.0463]K	K	C	59	83	25	4	24K(174.0463)	sp|P49773|HINT1_HUMAN	P49773	HINT1_HUMAN	HINT1	Adenosine 5'-monophosphoramidase HINT1	22111.5
HIVENAVQKELR	HIVENAVQK[174.0463]ELR	K	L	540	551	12	3	9K(174.0463)	sp|O00410|IPO5_HUMAN	O00410	IPO5_HUMAN	IPO5	Importin-5	0
HIVKTVDFTQDSNYLLTGGQDK	HIVK[174.0463]TVDFTQDSNYLLTGGQDK	K	L	101	122	22	3,4	4K(174.0463)	sp|Q9Y3F4|STRAP_HUMAN	Q9Y3F4	STRAP_HUMAN	STRAP	Serine-threonine kinase receptor-associated protein	53173.6
HIYYITGETK	HIYYITGETK[174.0463]	K	D	490	499	10	2	10K(174.0463)	sp|P07900|HS90A_HUMAN	P07900	HS90A_HUMAN	HSP90AA1	Heat shock protein HSP 90-alpha	74874.6
HIYYITGETKDQVANSAFVER	HIYYITGETK[174.0463]DQVANSAFVER	K	L	490	510	21	3,4	10K(174.0463)	sp|P07900|HS90A_HUMAN	P07900	HS90A_HUMAN	HSP90AA1	Heat shock protein HSP 90-alpha	204428
HKLDVTSVEDYKALQK	HKLDVTSVEDYK[174.0463]ALQK	K	Y	264	279	16	3,4	12K(174.0463)	sp|P48643|TCPE_HUMAN	P48643	TCPE_HUMAN	CCT5	T-complex protein 1 subunit epsilon	26982.8
HKDAAIYLVTSLASK	HK[174.0463]DAAIYLVTSLASK	K	A	426	440	15	3	2K(174.0463)	sp|P55060|XPO2_HUMAN	P55060	XPO2_HUMAN	CSE1L	Exportin-2	15948.6
HKELAPYDENWFYTR	HK[174.0463]ELAPYDENWFYTR	K	A	42	56	15	3	2K(174.0463)	sp|P39019|RS19_HUMAN	P39019	RS19_HUMAN	RPS19	Small ribosomal subunit protein eS19	117100
HKLDVTSVEDYK	HK[174.0463]LDVTSVEDYK	K	A	264	275	12	2,3	2K(174.0463)	sp|P48643|TCPE_HUMAN	P48643	TCPE_HUMAN	CCT5	T-complex protein 1 subunit epsilon	26795.6
HKLDVTSVEDYKALQK	HK[174.0463]LDVTSVEDYK[174.0463]ALQK	K	Y	264	279	16	4	12K(174.0463),2K(174.0463)	sp|P48643|TCPE_HUMAN	P48643	TCPE_HUMAN	CCT5	T-complex protein 1 subunit epsilon	0
HKSETDTSLIR	HK[174.0463]SETDTSLIR	K	G	198	208	11	2,3	2K(174.0463)	sp|P40227|TCPZ_HUMAN	P40227	TCPZ_HUMAN	CCT6A	T-complex protein 1 subunit zeta	38256.2
HKSIEEIVR	HK[174.0463]SIEEIVR	K	R	253	261	9	2,3	2K(174.0463)	sp|P39748|FEN1_HUMAN	P39748	FEN1_HUMAN	FEN1	Flap endonuclease 1	0
HLEIIYEINQKHLDR	HLEIIYEINQK[174.0463]HLDR	R	I	400	414	15	3	11K(174.0463)	sp|P06737|PYGL_HUMAN	P06737	PYGL_HUMAN	PYGL	Glycogen phosphorylase, liver form	9099.8
HLIPAANTGESK	HLIPAANTGESK[174.0463]	K	V	107	118	12	2	12K(174.0463)	sp|P62258|1433E_HUMAN	P62258	1433E_HUMAN	YWHAE	14-3-3 protein epsilon	15576.5
HLNEIDLFHCIDPNDSK	HLNEIDLFHC[57.0215]IDPNDSK[174.0463]	K	H	49	65	17	3	10C(57.0215),17K(174.0463)	sp|Q15185|TEBP_HUMAN	Q15185	TEBP_HUMAN	PTGES3	Prostaglandin E synthase 3	25019.2
HLNEIDLFHCIDPNDSKHK	HLNEIDLFHC[57.0215]IDPNDSK[174.0463]HK	K	R	49	67	19	3,4	10C(57.0215),17K(174.0463)	sp|Q15185|TEBP_HUMAN	Q15185	TEBP_HUMAN	PTGES3	Prostaglandin E synthase 3	17580.2
HLPDNECIEKVEIAGPGFINVHLR	HLPDNEC[57.0215]IEK[174.0463]VEIAGPGFINVHLR	K	K	144	167	24	4	10K(174.0463),7C(57.0215)	sp|P54136|SYRC_HUMAN	P54136	SYRC_HUMAN	RARS1	Arginine--tRNA ligase, cytoplasmic	18019.8
HLQLAIRNDEELNKLLGK	HLQLAIRNDEELNK[174.0463]LLGK	R	V	83	100	18	3	14K(174.0463)	sp|P0C0S8|H2A1_HUMAN	P0C0S8	H2A1_HUMAN	H2AC11	Histone H2A type 1	0
HLQLAIRNDEELNKLLGR	HLQLAIRNDEELNK[174.0463]LLGR	R	V	83	100	18	3	14K(174.0463)	sp|Q93077|H2A1C_HUMAN	Q93077	H2A1C_HUMAN	H2AC6	Histone H2A type 1-C	18170.8
HLTDAYFK	HLTDAYFK[174.0463]	K	K	211	218	8	2	8K(174.0463)	sp|Q02878|RL6_HUMAN	Q02878	RL6_HUMAN	RPL6	Large ribosomal subunit protein eL6	47043.5
HLTGEFEKKYVATLGVEVHPLVFHTNR	HLTGEFEKK[174.0463]YVATLGVEVHPLVFHTNR	R	G	30	56	27	5	9K(174.0463)	sp|P62826|RAN_HUMAN	P62826	RAN_HUMAN	RAN	GTP-binding nuclear protein Ran	0
HLTGEFEK	HLTGEFEK[174.0463]	R	K	30	37	8	2	8K(174.0463)	sp|P62826|RAN_HUMAN	P62826	RAN_HUMAN	RAN	GTP-binding nuclear protein Ran	113939
HLTGEFEKK	HLTGEFEK[174.0463]K	R	Y	30	38	9	2,3	8K(174.0463)	sp|P62826|RAN_HUMAN	P62826	RAN_HUMAN	RAN	GTP-binding nuclear protein Ran	84177.1
HLTYNDFINKELILFSNSDNER	HLTYNDFINK[174.0463]ELILFSNSDNER	K	S	713	734	22	3,4	10K(174.0463)	sp|Q02880|TOP2B_HUMAN	Q02880	TOP2B_HUMAN	TOP2B	DNA topoisomerase 2-beta	74214.5
HLVYESDQNKDGK	HLVYESDQNK[174.0463]DGK	R	L	272	284	13	2	10K(174.0463)	sp|O43852|CALU_HUMAN	O43852	CALU_HUMAN	CALU	Calumenin	0
HLYTKDIDIHEVR	HLYTK[174.0463]DIDIHEVR	R	I	348	360	13	3,4	5K(174.0463)	sp|Q00839|HNRPU_HUMAN	Q00839	HNRPU_HUMAN	HNRNPU	Heterogeneous nuclear ribonucleoprotein U	197067
HNGTGGKSIYGEK	HNGTGGK[174.0463]SIYGEK	R	F	70	82	13	2,3	7K(174.0463)	sp|P62937|PPIA_HUMAN	P62937	PPIA_HUMAN	PPIA	Peptidyl-prolyl cis-trans isomerase A	99738.7
HNGTGGKSIYGEKFEDENFILK	HNGTGGK[174.0463]SIYGEK[174.0463]FEDENFILK	R	H	70	91	22	3,4	13K(174.0463),7K(174.0463)	sp|P62937|PPIA_HUMAN	P62937	PPIA_HUMAN	PPIA	Peptidyl-prolyl cis-trans isomerase A	194907
HNLEIIKTLVECWK	HNLEIIK[174.0463]TLVEC[57.0215]WK	R	D	2233	2246	14	3	12C(57.0215),7K(174.0463)	sp|P78527|PRKDC_HUMAN	P78527	PRKDC_HUMAN	PRKDC	DNA-dependent protein kinase catalytic subunit	14374.2
HPAKPDPSGECNPDLR	HPAK[174.0463]PDPSGEC[57.0215]NPDLR	K	L	156	171	16	3	11C(57.0215),4K(174.0463)	sp|Q16576|RBBP7_HUMAN	Q16576	RBBP7_HUMAN	RBBP7	Histone-binding protein RBBP7	32089.4
HPDASVNFSEFSK	HPDASVNFSEFSK[174.0463]	K	K	31	43	13	2	13K(174.0463)	sp|P09429|HMGB1_HUMAN	P09429	HMGB1_HUMAN	HMGB1	High mobility group protein B1	52593.4
HPDSHQLFIGNLPHEVDKSELK	HPDSHQLFIGNLPHEVDKSELK[174.0463]	R	D	336	357	22	4	22K(174.0463)	sp|Q13283|G3BP1_HUMAN	Q13283	G3BP1_HUMAN	G3BP1	Ras GTPase-activating protein-binding protein 1	29073.5
IKGEHPGLSIGDVAK	IK[174.0463]GEHPGLSIGDVAK	K	K	113	127	15	3	2K(174.0463)	sp|P09429|HMGB1_HUMAN	P09429	HMGB1_HUMAN	HMGB1	High mobility group protein B1	173972
HPELNISEEGITK	HPELNISEEGITK[174.0463]	K	S	267	279	13	2	13K(174.0463)	sp|P17480|UBF1_HUMAN	P17480	UBF1_HUMAN	UBTF	Nucleolar transcription factor 1	39535.8
HPENYDLATLKWILENK	HPENYDLATLK[174.0463]WILENK	K	A	161	177	17	3	11K(174.0463)	sp|P78347|GTF2I_HUMAN	P78347	GTF2I_HUMAN	GTF2I	General transcription factor II-I	0
HPGSFDVVHVKDANGNSFATR	HPGSFDVVHVK[174.0463]DANGNSFATR	R	L	201	221	21	4	11K(174.0463)	sp|P62701|RS4X_HUMAN	P62701	RS4X_HUMAN	RPS4X	Small ribosomal subunit protein eS4, X isoform	0
HPSVESVVQCEIDEDVIQVSKK	HPSVESVVQC[57.0215]EIDEDVIQVSK[174.0463]K	K	F	114	135	22	3	10C(57.0215),21K(174.0463)	sp|P19623|SPEE_HUMAN	P19623	SPEE_HUMAN	SRM	Spermidine synthase	0
HQEGEIFDTEKEK	HQEGEIFDTEK[174.0463]EK	R	Y	227	239	13	3	11K(174.0463)	sp|Q02878|RL6_HUMAN	Q02878	RL6_HUMAN	RPL6	Large ribosomal subunit protein eL6	0
HQPTAIIAKTFK	HQPTAIIAK[174.0463]TFK	K	G	233	244	12	3	9K(174.0463)	sp|P29401|TKT_HUMAN	P29401	TKT_HUMAN	TKT	Transketolase	0
HSDFFNVKELFSVR	HSDFFNVK[174.0463]ELFSVR	K	S	69	82	14	3	8K(174.0463)	sp|Q9Y399|RT02_HUMAN	Q9Y399	RT02_HUMAN	MRPS2	Small ribosomal subunit protein uS2m	14860.5
HSQAVEELAEQLEQTKR	HSQAVEELAEQLEQTK[174.0463]R	K	V	1194	1210	17	3	16K(174.0463)	sp|P35579|MYH9_HUMAN	P35579	MYH9_HUMAN	MYH9	Myosin-9	37417.2
HSQFIGYPITLFVEK	HSQFIGYPITLFVEK[174.0463]	K	E	210	224	15	2,3	15K(174.0463)	sp|P07900|HS90A_HUMAN	P07900	HS90A_HUMAN	HSP90AA1	Heat shock protein HSP 90-alpha	135656
HSQFIGYPITLFVEKER	HSQFIGYPITLFVEK[174.0463]ER	K	D	210	226	17	2,3	15K(174.0463)	sp|P07900|HS90A_HUMAN	P07900	HS90A_HUMAN	HSP90AA1	Heat shock protein HSP 90-alpha	261529
HSQFIGYPITLYLEKER	HSQFIGYPITLYLEK[174.0463]ER	K	E	205	221	17	2,3	15K(174.0463)	sp|P08238|HS90B_HUMAN	P08238	HS90B_HUMAN	HSP90AB1	Heat shock protein HSP 90-beta	219380
HTLTQIKDAVR	HTLTQIK[174.0463]DAVR	K	D	382	392	11	3	7K(174.0463)	sp|P40227|TCPZ_HUMAN	P40227	TCPZ_HUMAN	CCT6A	T-complex protein 1 subunit zeta	8492.95
HVAEVLEYTKDEQLESLFQR	HVAEVLEYTK[174.0463]DEQLESLFQR	R	T	114	133	20	3	10K(174.0463)	sp|P05198|IF2A_HUMAN	P05198	IF2A_HUMAN	EIF2S1	Eukaryotic translation initiation factor 2 subunit 1	31116.2
HVFGESDELIGQK	HVFGESDELIGQK[174.0463]	R	V	101	113	13	2	13K(174.0463)	sp|P60174|TPIS_HUMAN	P60174	TPIS_HUMAN	TPI1	Triosephosphate isomerase	8447.59
HVGDLGNVTADKDGVADVSIEDSVISLSGDHCIIGR	HVGDLGNVTADK[174.0463]DGVADVSIEDSVISLSGDHC[57.0215]IIGR	R	T	81	116	36	4	12K(174.0463),32C(57.0215)	sp|P00441|SODC_HUMAN	P00441	SODC_HUMAN	SOD1	Superoxide dismutase [Cu-Zn]	40387.5
HVLDALDPNAYEAFKASR	HVLDALDPNAYEAFK[174.0463]ASR	K	N	428	445	18	3	15K(174.0463)	sp|P49916|DNLI3_HUMAN	P49916	DNLI3_HUMAN	LIG3	DNA ligase 3	16684.1
HWPFQVINDGDKPK	HWPFQVINDGDKPK[174.0463]	K	V	89	102	14	3	14K(174.0463)	sp|P0DMV8|HS71A_HUMAN	P0DMV8	HS71A_HUMAN	HSPA1A	Heat shock 70 kDa protein 1A	58613.7
HWPFQVINDGDKPK	HWPFQVINDGDK[174.0463]PK	K	V	89	102	14	3	12K(174.0463)	sp|P0DMV8|HS71A_HUMAN	P0DMV8	HS71A_HUMAN	HSPA1A	Heat shock 70 kDa protein 1A	549054
HYEVEILDAKTR	HYEVEILDAK[174.0463]TR	K	E	3	14	12	3	10K(174.0463)	sp|Q9NZ01|TECR_HUMAN	Q9NZ01	TECR_HUMAN	TECR	Very-long-chain enoyl-CoA reductase	0
HYTEAIKR	HYTEAIK[174.0463]R	K	N	382	389	8	2	7K(174.0463)	sp|P31948|STIP1_HUMAN	P31948	STIP1_HUMAN	STIP1	Stress-induced-phosphoprotein 1	0
IAAYKSILQER	IAAYK[174.0463]SILQER	R	V	261	271	11	2	5K(174.0463)	sp|P13010|XRCC5_HUMAN	P13010	XRCC5_HUMAN	XRCC5	X-ray repair cross-complementing protein 5	0
IADDKYNDTFWKEFGTNIK	IADDKYNDTFWK[174.0463]EFGTNIK	K	L	475	493	19	3	12K(174.0463)	sp|P14625|ENPL_HUMAN	P14625	ENPL_HUMAN	HSP90B1	Endoplasmin	0
IADDKYNDTFWK	IADDK[174.0463]YNDTFWK	K	E	475	486	12	2,3	5K(174.0463)	sp|P14625|ENPL_HUMAN	P14625	ENPL_HUMAN	HSP90B1	Endoplasmin	38494.6
IADDKYNDTFWKEFGTNIK	IADDK[174.0463]YNDTFWK[174.0463]EFGTNIK	K	L	475	493	19	3	12K(174.0463),5K(174.0463)	sp|P14625|ENPL_HUMAN	P14625	ENPL_HUMAN	HSP90B1	Endoplasmin	23715.7
IAEYAFKLAQESGR	IAEYAFK[174.0463]LAQESGR	R	K	200	213	14	2	7K(174.0463)	sp|P51553|IDH3G_HUMAN	P51553	IDH3G_HUMAN	IDH3G	Isocitrate dehydrogenase [NAD] subunit gamma, mitochondrial	20904.5
IAGQVAAANK	IAGQVAAANK[174.0463]	R	K	134	143	10	2	10K(174.0463)	sp|P39019|RS19_HUMAN	P39019	RS19_HUMAN	RPS19	Small ribosomal subunit protein eS19	26447.9
IAILTCPFEPPKPK	IAILTC[57.0215]PFEPPK[174.0463]PK	K	T	248	261	14	3	12K(174.0463),6C(57.0215)	sp|P48643|TCPE_HUMAN	P48643	TCPE_HUMAN	CCT5	T-complex protein 1 subunit epsilon	0
IAKVLGTEDLYDYIDK	IAK[174.0463]VLGTEDLYDYIDK	R	Y	245	260	16	3	3K(174.0463)	sp|P68400|CSK21_HUMAN	P68400	CSK21_HUMAN	CSNK2A1	Casein kinase II subunit alpha	22954.5
IASDGLKGR	IASDGLK[174.0463]GR	K	V	57	65	9	2	7K(174.0463)	sp|P61247|RS3A_HUMAN	P61247	RS3A_HUMAN	RPS3A	Small ribosomal subunit protein eS1	53888
IATEKDFLEAVNK	IATEK[174.0463]DFLEAVNK	K	V	403	415	13	3	5K(174.0463)	sp|P35998|PRS7_HUMAN	P35998	PRS7_HUMAN	PSMC2	26S proteasome regulatory subunit 7	0
IAVAAQNCYK	IAVAAQNC[57.0215]YK[174.0463]	K	V	60	69	10	2	10K(174.0463),8C(57.0215)	sp|P60174|TPIS_HUMAN	P60174	TPIS_HUMAN	TPI1	Triosephosphate isomerase	7768.21
IAVAAQNCYKVTNGAFTGEISPGMIKDCGATWVVLGHSER	IAVAAQNC[57.0215]YK[174.0463]VTNGAFTGEISPGMIKDC[57.0215]GATWVVLGHSER	K	R	60	99	40	4,5	10K(174.0463),28C(57.0215),8C(57.0215)	sp|P60174|TPIS_HUMAN	P60174	TPIS_HUMAN	TPI1	Triosephosphate isomerase	20744.5
IAVAAQNCYKVTNGAFTGEISPGMIKDCGATWVVLGHSERR	IAVAAQNC[57.0215]YK[174.0463]VTNGAFTGEISPGMIKDC[57.0215]GATWVVLGHSERR	K	H	60	100	41	5	10K(174.0463),28C(57.0215),8C(57.0215)	sp|P60174|TPIS_HUMAN	P60174	TPIS_HUMAN	TPI1	Triosephosphate isomerase	22994.5
ICDDELILIKNTK	IC[57.0215]DDELILIKNTK[174.0463]	R	A	356	368	13	2	13K(174.0463),2C(57.0215)	sp|P17987|TCPA_HUMAN	P17987	TCPA_HUMAN	TCP1	T-complex protein 1 subunit alpha	30494
ICDDELILIKNTK	IC[57.0215]DDELILIK[174.0463]NTK	R	A	356	368	13	2,3	10K(174.0463),2C(57.0215)	sp|P17987|TCPA_HUMAN	P17987	TCPA_HUMAN	TCP1	T-complex protein 1 subunit alpha	170144
ICFELLELLKAHK	IC[57.0215]FELLELLK[174.0463]AHK	R	K	1058	1070	13	3	10K(174.0463),2C(57.0215)	sp|O75533|SF3B1_HUMAN	O75533	SF3B1_HUMAN	SF3B1	Splicing factor 3B subunit 1	9405.3
IDASQTEFEKNVWSFLK	IDASQTEFEK[174.0463]NVWSFLK	K	V	462	478	17	3	10K(174.0463)	sp|O94979|SC31A_HUMAN	O94979	SC31A_HUMAN	SEC31A	Protein transport protein Sec31A	9036.91
IDCFSEVPTSVFGEKLR	IDC[57.0215]FSEVPTSVFGEK[174.0463]LR	R	E	382	398	17	3	15K(174.0463),3C(57.0215)	sp|O00567|NOP56_HUMAN	O00567	NOP56_HUMAN	NOP56	Nucleolar protein 56	30440.5
IDDIVSGHK	IDDIVSGHK[174.0463]	R	K	519	527	9	2	9K(174.0463)	sp|P49368|TCPG_HUMAN	P49368	TCPG_HUMAN	CCT3	T-complex protein 1 subunit gamma	0
IDFSKLTSLNVK	IDFSK[174.0463]LTSLNVK	R	Y	255	266	12	2	5K(174.0463)	sp|P26599|PTBP1_HUMAN	P26599	PTBP1_HUMAN	PTBP1	Polypyrimidine tract-binding protein 1	20293.4
IDFYFDENPYFENK	IDFYFDENPYFENK[174.0463]	R	V	137	150	14	2	14K(174.0463)	sp|Q01105|SET_HUMAN	Q01105	SET_HUMAN	SET	Protein SET	46514.2
IDFYFDENPYFENKVLSK	IDFYFDENPYFENK[174.0463]VLSK[174.0463]	R	E	137	154	18	2	14K(174.0463),18K(174.0463)	sp|Q01105|SET_HUMAN	Q01105	SET_HUMAN	SET	Protein SET	0
IDIDPEETVKALK	IDIDPEETVK[174.0463]ALK	K	E	15	27	13	2,3	10K(174.0463)	sp|P54727|RD23B_HUMAN	P54727	RD23B_HUMAN	RAD23B	UV excision repair protein RAD23 homolog B	0
IDIQIKDAIGR	IDIQIK[174.0463]DAIGR	K	Y	544	554	11	2	6K(174.0463)	sp|P26639|SYTC_HUMAN	P26639	SYTC_HUMAN	TARS1	Threonine--tRNA ligase 1, cytoplasmic	23178.3
IDISNVK	IDISNVK[174.0463]	K	I	201	207	7	2	7K(174.0463)	sp|Q02878|RL6_HUMAN	Q02878	RL6_HUMAN	RPL6	Large ribosomal subunit protein eL6	14301.5
IDISNVKIPK	IDISNVK[174.0463]IPK	K	H	201	210	10	2	7K(174.0463)	sp|Q02878|RL6_HUMAN	Q02878	RL6_HUMAN	RPL6	Large ribosomal subunit protein eL6	38969.6
IDKELINR	IDK[174.0463]ELINR	K	I	112	119	8	2	3K(174.0463)	sp|P23381|SYWC_HUMAN	P23381	SYWC_HUMAN	WARS1	Tryptophan--tRNA ligase, cytoplasmic	0
IDKPILK	IDK[174.0463]PILK	R	A	175	181	7	2	3K(174.0463)	sp|P62917|RL8_HUMAN	P62917	RL8_HUMAN	RPL8	Large ribosomal subunit protein uL2	28341.2
IDKTDYMVGSYGPR	IDK[174.0463]TDYM[15.9949]VGSYGPR	K	A	139	152	14	3	3K(174.0463),7M(15.9949)	sp|P52565|GDIR1_HUMAN	P52565	GDIR1_HUMAN	ARHGDIA	Rho GDP-dissociation inhibitor 1	0
IDKWDGSAVK	IDK[174.0463]WDGSAVK	K	N	48	57	10	2	3K(174.0463)	sp|Q15005|SPCS2_HUMAN	Q15005	SPCS2_HUMAN	SPCS2	Signal peptidase complex subunit 2	5586.38
IDKYTEVLK	IDK[174.0463]YTEVLK	K	T	189	197	9	2	3K(174.0463)	sp|P40429|RL13A_HUMAN	P40429	RL13A_HUMAN	RPL13A	Large ribosomal subunit protein uL13	22288.2
IDLKFIDTTSK	IDLK[174.0463]FIDTTSK	K	F	363	373	11	2	4K(174.0463)	sp|P39023|RL3_HUMAN	P39023	RL3_HUMAN	RPL3	Large ribosomal subunit protein uL3	27519.9
IDQKAVDSQILPK	IDQK[174.0463]AVDSQILPK	K	I	248	260	13	2	4K(174.0463)	sp|Q02878|RL6_HUMAN	Q02878	RL6_HUMAN	RPL6	Large ribosomal subunit protein eL6	5713.84
IDQLQEELLHTQLKYQR	IDQLQEELLHTQLK[174.0463]YQR	K	I	215	231	17	3	14K(174.0463)	sp|O60313|OPA1_HUMAN	O60313	OPA1_HUMAN	OPA1	Dynamin-like 120 kDa protein, mitochondrial	22625.5
IEALQNHENESVYKASLSLIEK	IEALQNHENESVYK[174.0463]ASLSLIEK	K	Y	473	494	22	3	14K(174.0463)	sp|P52292|IMA1_HUMAN	P52292	IMA1_HUMAN	KPNA2	Importin subunit alpha-1	18834.8
IEANEALVKALE	IEANEALVK[174.0463]ALE	R	-	157	168	12	2	9K(174.0463)	sp|P30049|ATPD_HUMAN	P30049	ATPD_HUMAN	ATP5F1D	ATP synthase subunit delta, mitochondrial	62500.2
IEDLSQQAQLAAAEK	IEDLSQQAQLAAAEK[174.0463]	K	F	1991	2005	15	2	15K(174.0463)	sp|E9PAV3|NACAM_HUMAN	E9PAV3	NACAM_HUMAN	NACA	Nascent polypeptide-associated complex subunit alpha, muscle-specific form	5775.88
IEDLSQQAQLAAAEKFK	IEDLSQQAQLAAAEK[174.0463]FK	K	V	1991	2007	17	2,3	15K(174.0463)	sp|E9PAV3|NACAM_HUMAN	E9PAV3	NACAM_HUMAN	NACA	Nascent polypeptide-associated complex subunit alpha, muscle-specific form	50390.1
IEEELGSKAK	IEEELGSKAK[174.0463]	R	F	413	422	10	2	10K(174.0463)	sp|P06733|ENOA_HUMAN	P06733	ENOA_HUMAN	ENO1	Alpha-enolase	66146
IEEELGSKAK	IEEELGSK[174.0463]AK	R	F	413	422	10	2	8K(174.0463)	sp|P06733|ENOA_HUMAN	P06733	ENOA_HUMAN	ENO1	Alpha-enolase	64115.3
IEEELGSKAK	IEEELGSK[174.0463]AK[174.0463]	R	F	413	422	10	2	10K(174.0463),8K(174.0463)	sp|P06733|ENOA_HUMAN	P06733	ENOA_HUMAN	ENO1	Alpha-enolase	0
IEEELGSKAKFAGR	IEEELGSK[174.0463]AK[174.0463]FAGR	R	N	413	426	14	3	10K(174.0463),8K(174.0463)	sp|P06733|ENOA_HUMAN	P06733	ENOA_HUMAN	ENO1	Alpha-enolase	41139
IEEFVYEKLDR	IEEFVYEK[174.0463]LDR	R	K	75	85	11	2	8K(174.0463)	sp|Q9Y371|SHLB1_HUMAN	Q9Y371	SHLB1_HUMAN	SH3GLB1	Endophilin-B1	32618.3
IEEIKDFLLTAR	IEEIK[174.0463]DFLLTAR	K	R	5	16	12	2,3	5K(174.0463)	sp|P63173|RL38_HUMAN	P63173	RL38_HUMAN	RPL38	Large ribosomal subunit protein eL38	107152
IEELALAKGITEECLK	IEELALAK[174.0463]GITEEC[57.0215]LK	K	Q	533	548	16	2	14C(57.0215),8K(174.0463)	sp|Q9UKV3|ACINU_HUMAN	Q9UKV3	ACINU_HUMAN	ACIN1	Apoptotic chromatin condensation inducer in the nucleus	17678.5
IEELQLIVNDKSQNLR	IEELQLIVNDK[174.0463]SQNLR	K	R	28	43	16	3	11K(174.0463)	sp|P62195|PRS8_HUMAN	P62195	PRS8_HUMAN	PSMC5	26S proteasome regulatory subunit 8	0
IEINFPAEYPFKPPK	IEINFPAEYPFK[174.0463]PPK	R	I	53	67	15	2,3	12K(174.0463)	sp|P68036|UB2L3_HUMAN	P68036	UB2L3_HUMAN	UBE2L3	Ubiquitin-conjugating enzyme E2 L3	211502
IEKAVVSQR	IEK[174.0463]AVVSQR	K	L	631	639	9	2	3K(174.0463)	sp|P14625|ENPL_HUMAN	P14625	ENPL_HUMAN	HSP90B1	Endoplasmin	22130.5
IESFGSKSGR	IESFGSK[174.0463]SGR	K	T	184	193	10	2	7K(174.0463)	sp|P30405|PPIF_HUMAN	P30405	PPIF_HUMAN	PPIF	Peptidyl-prolyl cis-trans isomerase F, mitochondrial	42652.6
IESLAKSLEDALR	IESLAK[174.0463]SLEDALR	K	Q	217	229	13	3	6K(174.0463)	sp|Q16891|MIC60_HUMAN	Q16891	MIC60_HUMAN	IMMT	MICOS complex subunit MIC60	10178.3
IESLSSQLSNLQK	IESLSSQLSNLQK[174.0463]	R	E	300	312	13	2	13K(174.0463)	sp|P20700|LMNB1_HUMAN	P20700	LMNB1_HUMAN	LMNB1	Lamin-B1	3926.2
IESLSSQLSNLQKESR	IESLSSQLSNLQK[174.0463]ESR	R	A	300	315	16	2,3	13K(174.0463)	sp|P20700|LMNB1_HUMAN	P20700	LMNB1_HUMAN	LMNB1	Lamin-B1	38892.7
IETWHKPDLGTLENVHGLDPNTWK	IETWHK[174.0463]PDLGTLENVHGLDPNTWK	K	T	111	134	24	4	6K(174.0463)	sp|P48739|PIPNB_HUMAN	P48739	PIPNB_HUMAN	PITPNB	Phosphatidylinositol transfer protein beta isoform	0
IEVEKPFAIAKE	IEVEKPFAIAK[174.0463]E	K	-	205	216	12	2,3	11K(174.0463)	sp|P23284|PPIB_HUMAN	P23284	PPIB_HUMAN	PPIB	Peptidyl-prolyl cis-trans isomerase B	52248.1
IEVEKPFAIAK	IEVEK[174.0463]PFAIAK	K	E	205	215	11	2	5K(174.0463)	sp|P23284|PPIB_HUMAN	P23284	PPIB_HUMAN	PPIB	Peptidyl-prolyl cis-trans isomerase B	8341.4
IEVIKPGDLGVDLTSK	IEVIK[174.0463]PGDLGVDLTSK	K	L	206	221	16	3	5K(174.0463)	sp|P38117|ETFB_HUMAN	P38117	ETFB_HUMAN	ETFB	Electron transfer flavoprotein subunit beta	43145.5
IEYAKPTR	IEYAK[174.0463]PTR	K	L	265	272	8	2	5K(174.0463)	sp|P14866|HNRPL_HUMAN	P14866	HNRPL_HUMAN	HNRNPL	Heterogeneous nuclear ribonucleoprotein L	56574.2
IFASIAPSIYGHEDIKR	IFASIAPSIYGHEDIK[174.0463]R	K	G	477	493	17	3	16K(174.0463)	sp|P49736|MCM2_HUMAN	P49736	MCM2_HUMAN	MCM2	DNA replication licensing factor MCM2	49596.8
IFDAAKAPIQWEER	IFDAAK[174.0463]APIQWEER	K	N	53	66	14	3	6K(174.0463)	sp|P50213|IDH3A_HUMAN	P50213	IDH3A_HUMAN	IDH3A	Isocitrate dehydrogenase [NAD] subunit alpha, mitochondrial	0
IFDEILVNAADNKQR	IFDEILVNAADNK[174.0463]QR	K	D	84	98	15	2	13K(174.0463)	sp|P11388|TOP2A_HUMAN	P11388	TOP2A_HUMAN	TOP2A	DNA topoisomerase 2-alpha	0
IFDIDEAEEGVKDLK	IFDIDEAEEGVK[174.0463]DLK	K	I	88	102	15	2,3	12K(174.0463)	sp|P20042|IF2B_HUMAN	P20042	IF2B_HUMAN	EIF2S2	Eukaryotic translation initiation factor 2 subunit 2	63725.7
IFDPKCLDEFPNLK	IFDPK[174.0463]C[57.0215]LDEFPNLK	R	A	173	186	14	3	5K(174.0463),6C(57.0215)	sp|P21266|GSTM3_HUMAN	P21266	GSTM3_HUMAN	GSTM3	Glutathione S-transferase Mu 3	33513.5
IFDSEEILAGYK	IFDSEEILAGYK[174.0463]	R	R	479	490	12	2	12K(174.0463)	sp|O43776|SYNC_HUMAN	O43776	SYNC_HUMAN	NARS1	Asparagine--tRNA ligase, cytoplasmic	30395.5
IFEAFKLTDDVK	IFEAFK[174.0463]LTDDVK	R	K	389	400	12	2	6K(174.0463)	sp|Q13435|SF3B2_HUMAN	Q13435	SF3B2_HUMAN	SF3B2	Splicing factor 3B subunit 2	32190
IFIGTFKAFDKHMNLILCDCDEFR	IFIGTFK[174.0463]AFDKHMNLILC[57.0215]DC[57.0215]DEFR	R	K	26	49	24	3,4	18C(57.0215),20C(57.0215),7K(174.0463)	sp|P14678|RSMB_HUMAN	P14678	RSMB_HUMAN	SNRPB	Small nuclear ribonucleoprotein-associated proteins B and B'	19396.6
IFLAGKDGCLYEVAYQAEAGWFSQR	IFLAGK[174.0463]DGC[57.0215]LYEVAYQAEAGWFSQR	R	C	226	250	25	3	6K(174.0463),9C(57.0215)	sp|O75694|NU155_HUMAN	O75694	NU155_HUMAN	NUP155	Nuclear pore complex protein Nup155	26178.2
IFQISKTIEEYAVCPDLK	IFQISK[174.0463]TIEEYAVC[57.0215]PDLK	K	V	147	164	18	2	14C(57.0215),6K(174.0463)	sp|P36871|PGM1_HUMAN	P36871	PGM1_HUMAN	PGM1	Phosphoglucomutase-1	11923.1
IFQKGESPVDYDGGR	IFQK[174.0463]GESPVDYDGGR	K	T	242	256	15	3	4K(174.0463)	sp|Q15084|PDIA6_HUMAN	Q15084	PDIA6_HUMAN	PDIA6	Protein disulfide-isomerase A6	28800.6
IFSGSSHQDLSQKIADR	IFSGSSHQDLSQK[174.0463]IADR	K	L	6	22	17	3	13K(174.0463)	sp|P60891|PRPS1_HUMAN	P60891	PRPS1_HUMAN	PRPS1	Ribose-phosphate pyrophosphokinase 1	16409.7
IFVGGIKEDTEEHHLR	IFVGGIK[174.0463]EDTEEHHLR	K	D	114	129	16	3,4	7K(174.0463)	sp|P22626|ROA2_HUMAN	P22626	ROA2_HUMAN	HNRNPA2B1	Heterogeneous nuclear ribonucleoproteins A2/B1	188618
IFVGGIKEDTEEYNLR	IFVGGIK[174.0463]EDTEEYNLR	K	D	128	143	16	2,3	7K(174.0463)	sp|P51991|ROA3_HUMAN	P51991	ROA3_HUMAN	HNRNPA3	Heterogeneous nuclear ribonucleoprotein A3	299816
IFVGGLSPDTPEEKIR	IFVGGLSPDTPEEK[174.0463]IR	K	E	184	199	16	2,3	14K(174.0463)	sp|Q14103|HNRPD_HUMAN	Q14103	HNRPD_HUMAN	HNRNPD	Heterogeneous nuclear ribonucleoprotein D0	311565
IGAEVYHNLK	IGAEVYHNLK[174.0463]	R	N	184	193	10	2,3	10K(174.0463)	sp|P06733|ENOA_HUMAN	P06733	ENOA_HUMAN	ENO1	Alpha-enolase	27154.9
IGAEVYHNLKNVIK	IGAEVYHNLK[174.0463]NVIK	R	E	184	197	14	3	10K(174.0463)	sp|P06733|ENOA_HUMAN	P06733	ENOA_HUMAN	ENO1	Alpha-enolase	109834
IGAEVYHNLKNVIKEK	IGAEVYHNLK[174.0463]NVIK[174.0463]EK	R	Y	184	199	16	3	10K(174.0463),14K(174.0463)	sp|P06733|ENOA_HUMAN	P06733	ENOA_HUMAN	ENO1	Alpha-enolase	22390
IGCLLKFSGDLDDQTCR	IGC[57.0215]LLK[174.0463]FSGDLDDQTC[57.0215]R	K	E	230	246	17	2,3	16C(57.0215),3C(57.0215),6K(174.0463)	sp|P05455|LA_HUMAN	P05455	LA_HUMAN	SSB	Lupus La protein	40060.1
IGDEYFTFITDCKDPK	IGDEYFTFITDC[57.0215]K[174.0463]DPK	K	A	355	370	16	2,3	12C(57.0215),13K(174.0463)	sp|P49368|TCPG_HUMAN	P49368	TCPG_HUMAN	CCT3	T-complex protein 1 subunit gamma	42608.9
IGDKEGALTAFR	IGDK[174.0463]EGALTAFR	R	K	114	125	12	3	4K(174.0463)	sp|Q15008|PSMD6_HUMAN	Q15008	PSMD6_HUMAN	PSMD6	26S proteasome non-ATPase regulatory subunit 6	0
IGDLQAFQGHGAGNLAGLKGR	IGDLQAFQGHGAGNLAGLK[174.0463]GR	R	L	227	247	21	3	19K(174.0463)	sp|P08195|4F2_HUMAN	P08195	4F2_HUMAN	SLC3A2	Amino acid transporter heavy chain SLC3A2	0
IGGDAATTVNNSTPDFGFGGQK	IGGDAATTVNNSTPDFGFGGQK[174.0463]	K	R	88	109	22	2	22K(174.0463)	sp|Q92945|FUBP2_HUMAN	Q92945	FUBP2_HUMAN	KHSRP	Far upstream element-binding protein 2	29697.3
IGIEIIK	IGIEIIK[174.0463]	K	R	463	469	7	2	7K(174.0463)	sp|P10809|CH60_HUMAN	P10809	CH60_HUMAN	HSPD1	60 kDa heat shock protein, mitochondrial	14095.6
IGIEIIKR	IGIEIIK[174.0463]R	K	T	463	470	8	2	7K(174.0463)	sp|P10809|CH60_HUMAN	P10809	CH60_HUMAN	HSPD1	60 kDa heat shock protein, mitochondrial	64629.6
IGIKESLWPFLIDK	IGIK[174.0463]ESLWPFLIDK	R	R	313	326	14	3	4K(174.0463)	sp|Q9NZL9|MAT2B_HUMAN	Q9NZL9	MAT2B_HUMAN	MAT2B	Methionine adenosyltransferase 2 subunit beta	7773.34
IGKPAPDFK	IGK[174.0463]PAPDFK	R	A	8	16	9	2	3K(174.0463)	sp|P32119|PRDX2_HUMAN	P32119	PRDX2_HUMAN	PRDX2	Peroxiredoxin-2	40357.8
IGLDFCKYLVLDEADR	IGLDFC[57.0215]K[174.0463]YLVLDEADR	K	M	336	351	16	3	6C(57.0215),7K(174.0463)	sp|O00571|DDX3X_HUMAN	O00571	DDX3X_HUMAN	DDX3X	ATP-dependent RNA helicase DDX3X	30783.1
IGPILDNSTLQSEVKPILEK	IGPILDNSTLQSEVKPILEK[174.0463]	K	L	547	566	20	2	20K(174.0463)	sp|P30153|2AAA_HUMAN	P30153	2AAA_HUMAN	PPP2R1A	Serine/threonine-protein phosphatase 2A 65 kDa regulatory subunit A alpha isoform	0
IGPILDNSTLQSEVKPILEK	IGPILDNSTLQSEVK[174.0463]PILEK	K	L	547	566	20	3	15K(174.0463)	sp|P30153|2AAA_HUMAN	P30153	2AAA_HUMAN	PPP2R1A	Serine/threonine-protein phosphatase 2A 65 kDa regulatory subunit A alpha isoform	44961.4
IGQGYLIKDGK	IGQGYLIKDGK[174.0463]	K	L	287	297	11	2	11K(174.0463)	sp|P39023|RL3_HUMAN	P39023	RL3_HUMAN	RPL3	Large ribosomal subunit protein uL3	38030.2
IGQGYLIKDGK	IGQGYLIK[174.0463]DGK	K	L	287	297	11	2	8K(174.0463)	sp|P39023|RL3_HUMAN	P39023	RL3_HUMAN	RPL3	Large ribosomal subunit protein uL3	0
IGTDIQDNKCSWLVVQCLQR	IGTDIQDNK[174.0463]C[57.0215]SWLVVQC[57.0215]LQR	K	A	324	343	20	3	10C(57.0215),17C(57.0215),9K(174.0463)	sp|P14324|FPPS_HUMAN	P14324	FPPS_HUMAN	FDPS	Farnesyl pyrophosphate synthase	9476.76
IGVLDEGK	IGVLDEGK[174.0463]	R	M	84	91	8	2	8K(174.0463)	sp|P46781|RS9_HUMAN	P46781	RS9_HUMAN	RPS9	Small ribosomal subunit protein uS4	0
IHDVLCKLVEK	IHDVLC[57.0215]K[174.0463]LVEK	R	G	858	868	11	2,3	6C(57.0215),7K(174.0463)	sp|P42704|LPPRC_HUMAN	P42704	LPPRC_HUMAN	LRPPRC	Leucine-rich PPR motif-containing protein, mitochondrial	30763.7
IHFPLATYAPVISAEK	IHFPLATYAPVISAEK[174.0463]	R	A	265	280	16	3	16K(174.0463)	sp|P0DPH7|TBA3C_HUMAN	P0DPH7	TBA3C_HUMAN	TUBA3C	Tubulin alpha-3C chain	69615.7
IHFPLATYAPVISAEKAYHEQLSVAEITNACFEPANQMVK	IHFPLATYAPVISAEK[174.0463]AYHEQLSVAEITNAC[57.0215]FEPANQMVK	R	C	265	304	40	4,5	16K(174.0463),31C(57.0215)	sp|P0DPH7|TBA3C_HUMAN	P0DPH7	TBA3C_HUMAN	TUBA3C	Tubulin alpha-3C chain	43603.9
IHQIEYAMEAVKQGSATVGLK	IHQIEYAMEAVK[174.0463]QGSATVGLK	R	S	19	39	21	3	12K(174.0463)	sp|P25786|PSA1_HUMAN	P25786	PSA1_HUMAN	PSMA1	Proteasome subunit alpha type-1	11572.3
IIANALSSEPACLAEIEEDKAR	IIANALSSEPAC[57.0215]LAEIEEDK[174.0463]AR	R	R	3336	3357	22	3	12C(57.0215),20K(174.0463)	sp|P78527|PRKDC_HUMAN	P78527	PRKDC_HUMAN	PRKDC	DNA-dependent protein kinase catalytic subunit	17648.8
IIAQKIYGADDIELLPEAQHK	IIAQK[174.0463]IYGADDIELLPEAQHK	R	A	828	848	21	3	5K(174.0463)	sp|P11586|C1TC_HUMAN	P11586	C1TC_HUMAN	MTHFD1	C-1-tetrahydrofolate synthase, cytoplasmic	19171.1
IIDDSEITKEDDALWPPPDR	IIDDSEITK[174.0463]EDDALWPPPDR	R	V	63	82	20	2,3	9K(174.0463)	sp|P61326|MGN_HUMAN	P61326	MGN_HUMAN	MAGOH	Protein mago nashi homolog	53853.5
IIEDCSNSEETVKLLR	IIEDC[57.0215]SNSEETVK[174.0463]LLR	K	F	2289	2304	16	3	13K(174.0463),5C(57.0215)	sp|Q93008|USP9X_HUMAN	Q93008	USP9X_HUMAN	USP9X	Probable ubiquitin carboxyl-terminal hydrolase FAF-X	0
IIEDQQESLNKWK	IIEDQQESLNK[174.0463]WK	K	S	318	330	13	2,3	11K(174.0463)	sp|P05455|LA_HUMAN	P05455	LA_HUMAN	SSB	Lupus La protein	38402.7
IIGDPYK	IIGDPYK[174.0463]	R	V	285	291	7	2	7K(174.0463)	sp|Q92945|FUBP2_HUMAN	Q92945	FUBP2_HUMAN	KHSRP	Far upstream element-binding protein 2	0
IIGLKPEGVPR	IIGLK[174.0463]PEGVPR	R	I	178	188	11	2,3	5K(174.0463)	sp|P54709|AT1B3_HUMAN	P54709	AT1B3_HUMAN	ATP1B3	Sodium/potassium-transporting ATPase subunit beta-3	38376.7
IIGVDINKDK	IIGVDINK[174.0463]DK	R	F	219	228	10	2	8K(174.0463)	sp|P11766|ADHX_HUMAN	P11766	ADHX_HUMAN	ADH5	Alcohol dehydrogenase class-3	0
IIKPVLTQESATYIAEEYSR	IIK[174.0463]PVLTQESATYIAEEYSR	K	L	577	596	20	3	3K(174.0463)	sp|P25205|MCM3_HUMAN	P25205	MCM3_HUMAN	MCM3	DNA replication licensing factor MCM3	32380.2
IILDLISESPIK	IILDLISESPIK[174.0463]	K	G	208	219	12	2	12K(174.0463)	sp|P61978|HNRPK_HUMAN	P61978	HNRPK_HUMAN	HNRNPK	Heterogeneous nuclear ribonucleoprotein K	32887.8
IILDLISESPIKGR	IILDLISESPIK[174.0463]GR	K	A	208	221	14	2,3	12K(174.0463)	sp|P61978|HNRPK_HUMAN	P61978	HNRPK_HUMAN	HNRNPK	Heterogeneous nuclear ribonucleoprotein K	415150
IILLVKAGQAVDDFIEK	IILLVK[174.0463]AGQAVDDFIEK	R	L	71	87	17	2,3	6K(174.0463)	sp|P52209|6PGD_HUMAN	P52209	6PGD_HUMAN	PGD	6-phosphogluconate dehydrogenase, decarboxylating	39979.3
IILPEGAKNIEIDSPYEISR	IILPEGAK[174.0463]NIEIDSPYEISR	K	A	372	391	20	3	8K(174.0463)	sp|P04843|RPN1_HUMAN	P04843	RPN1_HUMAN	RPN1	Dolichyl-diphosphooligosaccharide--protein glycosyltransferase subunit 1	35206.2
IIMEDERIFPK	IIMEDERIFPK[174.0463]	R	S	158	168	11	3	11K(174.0463)	sp|Q96LI9|CX058_HUMAN	Q96LI9	CX058_HUMAN	CXorf58	Uncharacterized protein CXorf58	4841.08
IINEPTAAAIAYGLDKK	IINEPTAAAIAYGLDKK[174.0463]	R	V	172	188	17	2	17K(174.0463)	sp|P11142|HSP7C_HUMAN	P11142	HSP7C_HUMAN	HSPA8	Heat shock cognate 71 kDa protein	205711
IINEPTAAAIAYGLDK	IINEPTAAAIAYGLDK[174.0463]	R	K	172	187	16	2	16K(174.0463)	sp|P11142|HSP7C_HUMAN	P11142	HSP7C_HUMAN	HSPA8	Heat shock cognate 71 kDa protein	128248
IINEPTAAAIAYGLDKK	IINEPTAAAIAYGLDK[174.0463]K	R	V	172	188	17	2,3	16K(174.0463)	sp|P11142|HSP7C_HUMAN	P11142	HSP7C_HUMAN	HSPA8	Heat shock cognate 71 kDa protein	224816
IINEPTAAAIAYGLDKK	IINEPTAAAIAYGLDK[174.0463]K[174.0463]	R	V	172	188	17	2	16K(174.0463),17K(174.0463)	sp|P11142|HSP7C_HUMAN	P11142	HSP7C_HUMAN	HSPA8	Heat shock cognate 71 kDa protein	12444.3
IINEPTAAAIAYGLDKKVGAER	IINEPTAAAIAYGLDK[174.0463]K[174.0463]VGAER	R	N	172	193	22	3	16K(174.0463),17K(174.0463)	sp|P11142|HSP7C_HUMAN	P11142	HSP7C_HUMAN	HSPA8	Heat shock cognate 71 kDa protein	29860.4
IINEPTAAAIAYGLDKR	IINEPTAAAIAYGLDK[174.0463]R	R	E	198	214	17	2,3	16K(174.0463)	sp|P11021|BIP_HUMAN	P11021	BIP_HUMAN	HSPA5	Endoplasmic reticulum chaperone BiP	119867
IIQLLDDYPK	IIQLLDDYPK[174.0463]	K	C	17	26	10	2	10K(174.0463)	sp|P05388|RLA0_HUMAN	P05388	RLA0_HUMAN	RPLP0	Large ribosomal subunit protein uL10	20258.4
IIQLLDDYPKCFIVGADNVGSK	IIQLLDDYPK[174.0463]C[57.0215]FIVGADNVGSK	K	Q	17	38	22	2,3	10K(174.0463),11C(57.0215)	sp|P05388|RLA0_HUMAN	P05388	RLA0_HUMAN	RPLP0	Large ribosomal subunit protein uL10	99100.5
IISKIENHEGVR	IISK[174.0463]IENHEGVR	K	R	267	278	12	2,3	4K(174.0463)	sp|P14618|KPYM_HUMAN	P14618	KPYM_HUMAN	PKM	Pyruvate kinase PKM	91938.2
IISLDAKLNLENK	IISLDAK[174.0463]LNLENK	K	D	587	599	13	2	7K(174.0463)	sp|P07814|SYEP_HUMAN	P07814	SYEP_HUMAN	EPRS1	Bifunctional glutamate/proline--tRNA ligase	9122.92
IISNASCTTNCLAPLAK	IISNASC[57.0215]TTNC[57.0215]LAPLAK[174.0463]	K	V	146	162	17	2	11C(57.0215),17K(174.0463),7C(57.0215)	sp|P04406|G3P_HUMAN	P04406	G3P_HUMAN	GAPDH	Glyceraldehyde-3-phosphate dehydrogenase	36240.6
IISSIEQKEENK	IISSIEQKEENK[174.0463]	R	G	62	73	12	2	12K(174.0463)	sp|P62258|1433E_HUMAN	P62258	1433E_HUMAN	YWHAE	14-3-3 protein epsilon	18160.1
IISSIEQK	IISSIEQK[174.0463]	R	E	62	69	8	2	8K(174.0463)	sp|P62258|1433E_HUMAN	P62258	1433E_HUMAN	YWHAE	14-3-3 protein epsilon	27861
IISSIEQKEENK	IISSIEQK[174.0463]EENK	R	G	62	73	12	2	8K(174.0463)	sp|P62258|1433E_HUMAN	P62258	1433E_HUMAN	YWHAE	14-3-3 protein epsilon	20965.3
IITEGFEAAK	IITEGFEAAK[174.0463]	R	E	118	127	10	2	10K(174.0463)	sp|P40227|TCPZ_HUMAN	P40227	TCPZ_HUMAN	CCT6A	T-complex protein 1 subunit zeta	12754.7
IITEGFEAAKEK	IITEGFEAAK[174.0463]EK	R	A	118	129	12	2	10K(174.0463)	sp|P40227|TCPZ_HUMAN	P40227	TCPZ_HUMAN	CCT6A	T-complex protein 1 subunit zeta	21320
IITITGTQDQIQNAQYLLQNSVK	IITITGTQDQIQNAQYLLQNSVK[174.0463]	R	Q	434	456	23	2	23K(174.0463)	sp|P61978|HNRPK_HUMAN	P61978	HNRPK_HUMAN	HNRNPK	Heterogeneous nuclear ribonucleoprotein K	29307.6
IITITGTQDQIQNAQYLLQNSVKQYSGK	IITITGTQDQIQNAQYLLQNSVK[174.0463]QYSGK	R	F	434	461	28	3	23K(174.0463)	sp|P61978|HNRPK_HUMAN	P61978	HNRPK_HUMAN	HNRNPK	Heterogeneous nuclear ribonucleoprotein K	37933.6
IITVEKHPDADSLYVEK	IITVEK[174.0463]HPDADSLYVEK	K	I	375	391	17	3	6K(174.0463)	sp|P54577|SYYC_HUMAN	P54577	SYYC_HUMAN	YARS1	Tyrosine--tRNA ligase, cytoplasmic	27834.2
IIVDELK	IIVDELK[174.0463]	K	Q	265	271	7	2	7K(174.0463)	sp|P63244|RACK1_HUMAN	P63244	RACK1_HUMAN	RACK1	Small ribosomal subunit protein RACK1	0
IIVDELKQEVISTSSK	IIVDELK[174.0463]QEVISTSSK	K	A	265	280	16	2,3	7K(174.0463)	sp|P63244|RACK1_HUMAN	P63244	RACK1_HUMAN	RACK1	Small ribosomal subunit protein RACK1	89926.3
IIVEKPFGR	IIVEK[174.0463]PFGR	R	D	167	175	9	2	5K(174.0463)	sp|P11413|G6PD_HUMAN	P11413	G6PD_HUMAN	G6PD	Glucose-6-phosphate 1-dehydrogenase	0
IIYGGSVTGATCKELASQPDVDGFLVGGASLKPEFVDIINAKQ	IIYGGSVTGATC[57.0215]KELASQPDVDGFLVGGASLKPEFVDIINAK[174.0463]Q	R	-	207	249	43	4	12C(57.0215),42K(174.0463)	sp|P60174|TPIS_HUMAN	P60174	TPIS_HUMAN	TPI1	Triosephosphate isomerase	172971
IIYGGSVTGATCKELASQPDVDGFLVGGASLKPEFVDIINAKQ	IIYGGSVTGATC[57.0215]KELASQPDVDGFLVGGASLK[174.0463]PEFVDIINAKQ	R	-	207	249	43	4	12C(57.0215),32K(174.0463)	sp|P60174|TPIS_HUMAN	P60174	TPIS_HUMAN	TPI1	Triosephosphate isomerase	174447
IIYGGSVTGATCKELASQPDVDGFLVGGASLKPEFVDIINAKQ	IIYGGSVTGATC[57.0215]KELASQPDVDGFLVGGASLK[174.0463]PEFVDIINAK[174.0463]Q	R	-	207	249	43	4	12C(57.0215),32K(174.0463),42K(174.0463)	sp|P60174|TPIS_HUMAN	P60174	TPIS_HUMAN	TPI1	Triosephosphate isomerase	84882
IKDPDASKPEDWDER	IKDPDASK[174.0463]PEDWDER	K	A	208	222	15	3	8K(174.0463)	sp|P27797|CALR_HUMAN	P27797	CALR_HUMAN	CALR	Calreticulin	17608.7
IKAALEAVGGTVVLE	IK[174.0463]AALEAVGGTVVLE	K	-	184	198	15	2	2K(174.0463)	sp|P52815|RM12_HUMAN	P52815	RM12_HUMAN	MRPL12	Large ribosomal subunit protein bL12m	30767.2
IKAEYEGDGIPTVFVAVAGR	IK[174.0463]AEYEGDGIPTVFVAVAGR	R	S	312	331	20	2,3	2K(174.0463)	sp|P22234|PUR6_HUMAN	P22234	PUR6_HUMAN	PAICS	Bifunctional phosphoribosylaminoimidazole carboxylase/phosphoribosylaminoimidazole succinocarboxamide synthetase	112923
IKDLSTIEPLK	IK[174.0463]DLSTIEPLK	K	K	100	110	11	2	2K(174.0463)	sp|P39687|AN32A_HUMAN	P39687	AN32A_HUMAN	ANP32A	Acidic leucine-rich nuclear phosphoprotein 32 family member A	55412.5
IKDLSTVEALQNLK	IK[174.0463]DLSTVEALQNLK	K	N	100	113	14	2,3	2K(174.0463)	sp|Q9BTT0|AN32E_HUMAN	Q9BTT0	AN32E_HUMAN	ANP32E	Acidic leucine-rich nuclear phosphoprotein 32 family member E	61037.4
IKDPDASKPEDWDER	IK[174.0463]DPDASKPEDWDER	K	A	208	222	15	3	2K(174.0463)	sp|P27797|CALR_HUMAN	P27797	CALR_HUMAN	CALR	Calreticulin	24489.1
IKDTVLQR	IK[174.0463]DTVLQR	K	T	250	257	8	2	2K(174.0463)	sp|P22102|PUR2_HUMAN	P22102	PUR2_HUMAN	GART	Trifunctional purine biosynthetic protein adenosine-3	19461.4
IKEIAVTVK	IK[174.0463]EIAVTVK	K	K	136	144	9	2	2K(174.0463)	sp|Q99832|TCPH_HUMAN	Q99832	TCPH_HUMAN	CCT7	T-complex protein 1 subunit eta	12263.7
IKEKYIDQEELNK	IK[174.0463]EK[174.0463]YIDQEELNK	K	T	280	292	13	3	2K(174.0463),4K(174.0463)	sp|P07900|HS90A_HUMAN	P07900	HS90A_HUMAN	HSP90AA1	Heat shock protein HSP 90-alpha	41495.6
IKELTSTCSPIISK	IK[174.0463]ELTSTC[57.0215]SPIISK	K	P	772	785	14	3	2K(174.0463),8C(57.0215)	sp|P34932|HSP74_HUMAN	P34932	HSP74_HUMAN	HSPA4	Heat shock 70 kDa protein 4	5044.98
IKGCWDSIHVVEVQEK	IK[174.0463]GC[57.0215]WDSIHVVEVQEK	K	S	144	159	16	3	2K(174.0463),4C(57.0215)	sp|P47756|CAPZB_HUMAN	P47756	CAPZB_HUMAN	CAPZB	F-actin-capping protein subunit beta	18276.7
KHPDASVNFSEFSK	KHPDASVNFSEFSK[174.0463]	K	K	30	43	14	3	14K(174.0463)	sp|P09429|HMGB1_HUMAN	P09429	HMGB1_HUMAN	HMGB1	High mobility group protein B1	9405.09
IKIIAPPER	IK[174.0463]IIAPPER	K	K	327	335	9	2,3	2K(174.0463)	sp|P60709|ACTB_HUMAN	P60709	ACTB_HUMAN	ACTB	Actin, cytoplasmic 1	316165
IKSDFFELLSNHHLDSQSR	IK[174.0463]SDFFELLSNHHLDSQSR	K	W	795	813	19	4	2K(174.0463)	sp|O14776|TCRG1_HUMAN	O14776	TCRG1_HUMAN	TCERG1	Transcription elongation regulator 1	14421.7
KFKDPNAPK	K[174.0463]FK[174.0463]DPNAPK	K	R	88	96	9	2	1K(174.0463),3K(174.0463)	sp|P09429|HMGB1_HUMAN	P09429	HMGB1_HUMAN	HMGB1	High mobility group protein B1	0
IKSTNPGISIGDVAK	IK[174.0463]STNPGISIGDVAK	K	K	111	125	15	2,3	2K(174.0463)	sp|O15347|HMGB3_HUMAN	O15347	HMGB3_HUMAN	HMGB3	High mobility group protein B3	31081.7
IKSVGGACVLVA	IK[174.0463]SVGGAC[57.0215]VLVA	K	-	137	148	12	2	2K(174.0463),8C(57.0215)	sp|P46776|RL27A_HUMAN	P46776	RL27A_HUMAN	RPL27A	Large ribosomal subunit protein uL15	91642
IKWGDAGAEYVVESTGVFTTMEK	IK[174.0463]WGDAGAEYVVESTGVFTTMEK	K	A	85	107	23	2,3	2K(174.0463)	sp|P04406|G3P_HUMAN	P04406	G3P_HUMAN	GAPDH	Glyceraldehyde-3-phosphate dehydrogenase	103600
IKWGDAGAEYVVESTGVFTTMEK	IK[174.0463]WGDAGAEYVVESTGVFTTM[15.9949]EK	K	A	85	107	23	3	21M(15.9949),2K(174.0463)	sp|P04406|G3P_HUMAN	P04406	G3P_HUMAN	GAPDH	Glyceraldehyde-3-phosphate dehydrogenase	42184.8
ILAKLPIEPR	ILAK[174.0463]LPIEPR	R	F	854	863	10	2,3	4K(174.0463)	sp|Q08211|DHX9_HUMAN	Q08211	DHX9_HUMAN	DHX9	ATP-dependent RNA helicase A	36851.7
ILAKYLLETSGNLDGLEYK	ILAK[174.0463]YLLETSGNLDGLEYK	K	L	171	189	19	2	4K(174.0463)	sp|P43490|NAMPT_HUMAN	P43490	NAMPT_HUMAN	NAMPT	Nicotinamide phosphoribosyltransferase	35522.6
ILDDDTIITTLENLKR	ILDDDTIITTLENLK[174.0463]R	R	E	3760	3775	16	3	15K(174.0463)	sp|Q14204|DYHC1_HUMAN	Q14204	DYHC1_HUMAN	DYNC1H1	Cytoplasmic dynein 1 heavy chain 1	14539.2
ILDILGETCK	ILDILGETC[57.0215]K[174.0463]	K	S	216	225	10	2	10K(174.0463),9C(57.0215)	sp|Q14151|SAFB2_HUMAN	Q14151	SAFB2_HUMAN	SAFB2	Scaffold attachment factor B2	0
ILDKCNEIINWLDK	ILDK[174.0463]C[57.0215]NEIINWLDK	K	N	570	583	14	2,3	4K(174.0463),5C(57.0215)	sp|P11142|HSP7C_HUMAN	P11142	HSP7C_HUMAN	HSPA8	Heat shock cognate 71 kDa protein	325561
ILDSVGIEADDDRLNKVISELNGK	ILDSVGIEADDDRLNK[174.0463]VISELNGK	K	N	26	49	24	3	16K(174.0463)	sp|P05387|RLA2_HUMAN	P05387	RLA2_HUMAN	RPLP2	Large ribosomal subunit protein P2	73436.4
ILDVGFEEELKQIIK	ILDVGFEEELKQIIK[174.0463]	R	L	338	352	15	2	15K(174.0463)	sp|Q9NVP1|DDX18_HUMAN	Q9NVP1	DDX18_HUMAN	DDX18	ATP-dependent RNA helicase DDX18	20177.3
ILDWHVANTDKK	ILDWHVANTDK[174.0463]K	R	S	193	204	12	3	11K(174.0463)	sp|P37837|TALDO_HUMAN	P37837	TALDO_HUMAN	TALDO1	Transaldolase	0
ILEDNSIPQVKDIIFAIK	ILEDNSIPQVK[174.0463]DIIFAIK	K	K	337	354	18	3	11K(174.0463)	sp|P11177|ODPB_HUMAN	P11177	ODPB_HUMAN	PDHB	Pyruvate dehydrogenase E1 component subunit beta, mitochondrial	20772.7
ILELDQFKGQQGQK	ILELDQFK[174.0463]GQQGQK	R	R	116	129	14	2,3	8K(174.0463)	sp|P12956|XRCC6_HUMAN	P12956	XRCC6_HUMAN	XRCC6	X-ray repair cross-complementing protein 6	36347.8
ILELDQFKGQQGQK	ILELDQFK[174.0463]GQQGQK[174.0463]	R	R	116	129	14	3	14K(174.0463),8K(174.0463)	sp|P12956|XRCC6_HUMAN	P12956	XRCC6_HUMAN	XRCC6	X-ray repair cross-complementing protein 6	0
ILELSGSSSEDSEKVIAGLYQR	ILELSGSSSEDSEK[174.0463]VIAGLYQR	R	A	3359	3380	22	3	14K(174.0463)	sp|P78527|PRKDC_HUMAN	P78527	PRKDC_HUMAN	PRKDC	DNA-dependent protein kinase catalytic subunit	38462.7
ILENEKDLEEAEEYKEAR	ILENEKDLEEAEEYK[174.0463]EAR	R	L	81	98	18	3	15K(174.0463)	sp|O75347|TBCA_HUMAN	O75347	TBCA_HUMAN	TBCA	Tubulin-specific chaperone A	0
ILENEKDLEEAEEYK	ILENEK[174.0463]DLEEAEEYK	R	E	81	95	15	2,3	6K(174.0463)	sp|O75347|TBCA_HUMAN	O75347	TBCA_HUMAN	TBCA	Tubulin-specific chaperone A	28563.4
ILEVVKDK	ILEVVK[174.0463]DK	R	A	108	115	8	2	6K(174.0463)	sp|P20674|COX5A_HUMAN	P20674	COX5A_HUMAN	COX5A	Cytochrome c oxidase subunit 5A, mitochondrial	0
ILGPGLNK	ILGPGLNK[174.0463]	R	A	123	130	8	2	8K(174.0463)	sp|P62906|RL10A_HUMAN	P62906	RL10A_HUMAN	RPL10A	Large ribosomal subunit protein uL1	13790.4
ILIKLSSTWEGIQAGK	ILIK[174.0463]LSSTWEGIQAGK	R	E	139	154	16	3	4K(174.0463)	sp|P37837|TALDO_HUMAN	P37837	TALDO_HUMAN	TALDO1	Transaldolase	0
ILKCAGNEDIITLR	ILK[174.0463]C[57.0215]AGNEDIITLR	K	A	78	91	14	2,3	3K(174.0463),4C(57.0215)	sp|P12004|PCNA_HUMAN	P12004	PCNA_HUMAN	PCNA	Proliferating cell nuclear antigen	100493
ILLAELEQLKGQGK	ILLAELEQLK[174.0463]GQGK	K	S	130	143	14	2,3	10K(174.0463)	sp|P08670|VIME_HUMAN	P08670	VIME_HUMAN	VIM	Vimentin	128989
ILLAELEQLKGQGK	ILLAELEQLK[174.0463]GQGK[174.0463]	K	S	130	143	14	2	10K(174.0463),14K(174.0463)	sp|P08670|VIME_HUMAN	P08670	VIME_HUMAN	VIM	Vimentin	18213.8
ILLQSKNAGAVIGK	ILLQSK[174.0463]NAGAVIGK	R	G	47	60	14	3	6K(174.0463)	sp|P61978|HNRPK_HUMAN	P61978	HNRPK_HUMAN	HNRNPK	Heterogeneous nuclear ribonucleoprotein K	0
ILNPEEIEKYVAEIEK	ILNPEEIEK[174.0463]YVAEIEK	K	E	219	234	16	2,3	9K(174.0463)	sp|O14818|PSA7_HUMAN	O14818	PSA7_HUMAN	PSMA7	Proteasome subunit alpha type-7	56329.2
ILQDGGLQVVEKQNLSKEELIAELQDCEGLIVR	ILQDGGLQVVEK[174.0463]QNLSK[174.0463]EELIAELQDC[57.0215]EGLIVR	K	S	22	54	33	4	12K(174.0463),17K(174.0463),27C(57.0215)	sp|O43175|SERA_HUMAN	O43175	SERA_HUMAN	PHGDH	D-3-phosphoglycerate dehydrogenase	9611.45
ILSGVVTK	ILSGVVTK[174.0463]	R	M	72	79	8	2	8K(174.0463)	sp|P62280|RS11_HUMAN	P62280	RS11_HUMAN	RPS11	Small ribosomal subunit protein uS17	9776.12
ILTFDQLALDSPKGCGTVLLSGPR	ILTFDQLALDSPK[174.0463]GC[57.0215]GTVLLSGPR	K	K	120	143	24	3	13K(174.0463),15C(57.0215)	sp|Q07020|RL18_HUMAN	Q07020	RL18_HUMAN	RPL18	Large ribosomal subunit protein eL18	63617.2
ILTGGADKNVVVFDK	ILTGGADK[174.0463]NVVVFDK	K	S	237	251	15	2	8K(174.0463)	sp|Q9UMS4|PRP19_HUMAN	Q9UMS4	PRP19_HUMAN	PRPF19	Pre-mRNA-processing factor 19	15620.8
IMLNTPEDVQALVSGKLALR	IMLNTPEDVQALVSGK[174.0463]LALR	K	Y	259	278	20	3	16K(174.0463)	sp|O00231|PSD11_HUMAN	O00231	PSD11_HUMAN	PSMD11	26S proteasome non-ATPase regulatory subunit 11	20469.9
IMKDILEK	IM[15.9949]K[174.0463]DILEK	K	K	574	581	8	2	2M(15.9949),3K(174.0463)	sp|P07900|HS90A_HUMAN	P07900	HS90A_HUMAN	HSP90AA1	Heat shock protein HSP 90-alpha	12462.6
IMLNTPEDVQALVSGKLALR	IM[15.9949]LNTPEDVQALVSGK[174.0463]LALR	K	Y	259	278	20	3	16K(174.0463),2M(15.9949)	sp|O00231|PSD11_HUMAN	O00231	PSD11_HUMAN	PSMD11	26S proteasome non-ATPase regulatory subunit 11	9526.44
INAKLNYVPLEK	INAK[174.0463]LNYVPLEK	K	Q	904	915	12	2	4K(174.0463)	sp|Q7L014|DDX46_HUMAN	Q7L014	DDX46_HUMAN	DDX46	Probable ATP-dependent RNA helicase DDX46	8918.61
INEAVECLLSLKAQYK	INEAVEC[57.0215]LLSLK[174.0463]AQYK	K	E	850	865	16	3	12K(174.0463),7C(57.0215)	sp|P07814|SYEP_HUMAN	P07814	SYEP_HUMAN	EPRS1	Bifunctional glutamate/proline--tRNA ligase	17349.1
INEAVECLLSLKAQYK	INEAVEC[57.0215]LLSLK[174.0463]AQYK[174.0463]	K	E	850	865	16	2	12K(174.0463),16K(174.0463),7C(57.0215)	sp|P07814|SYEP_HUMAN	P07814	SYEP_HUMAN	EPRS1	Bifunctional glutamate/proline--tRNA ligase	0
INEILSNALK	INEILSNALK[174.0463]	R	R	372	381	10	2	10K(174.0463)	sp|P52272|HNRPM_HUMAN	P52272	HNRPM_HUMAN	HNRNPM	Heterogeneous nuclear ribonucleoprotein M	11246.2
INEKPQVIADYESGR	INEK[174.0463]PQVIADYESGR	K	A	99	113	15	3	4K(174.0463)	sp|O60869|EDF1_HUMAN	O60869	EDF1_HUMAN	EDF1	Endothelial differentiation-related factor 1	8977.62
INETFVDKDFVPYQDIR	INETFVDK[174.0463]DFVPYQDIR	K	I	139	155	17	3	8K(174.0463)	sp|Q8WUA2|PPIL4_HUMAN	Q8WUA2	PPIL4_HUMAN	PPIL4	Peptidyl-prolyl cis-trans isomerase-like 4	30071.5
INNACFEAVVVTNTIPQEDK	INNAC[57.0215]FEAVVVTNTIPQEDK[174.0463]	R	M	261	280	20	2	20K(174.0463),5C(57.0215)	sp|P60891|PRPS1_HUMAN	P60891	PRPS1_HUMAN	PRPS1	Ribose-phosphate pyrophosphokinase 1	0
INNFSADIKDSK	INNFSADIKDSK[174.0463]	K	A	289	300	12	2	12K(174.0463)	sp|P13797|PLST_HUMAN	P13797	PLST_HUMAN	PLS3	Plastin-3	13974.9
INPENSKLSDLDSETR	INPENSK[174.0463]LSDLDSETR	K	S	269	284	16	3	7K(174.0463)	sp|Q9Y266|NUDC_HUMAN	Q9Y266	NUDC_HUMAN	NUDC	Nuclear migration protein nudC	10674.2
INQLSEENGDLSFKLR	INQLSEENGDLSFK[174.0463]LR	K	E	313	328	16	3	14K(174.0463)	sp|Q14980|NUMA1_HUMAN	Q14980	NUMA1_HUMAN	NUMA1	Nuclear mitotic apparatus protein 1	0
INQVFHGSCITEGNELTKTLIK	INQVFHGSC[57.0215]ITEGNELTK[174.0463]TLIK	K	L	1896	1917	22	3	18K(174.0463),9C(57.0215)	sp|P78527|PRKDC_HUMAN	P78527	PRKDC_HUMAN	PRKDC	DNA-dependent protein kinase catalytic subunit	12573.2
INSGGKLPNFGFVVFDDSEPVQK	INSGGK[174.0463]LPNFGFVVFDDSEPVQK	R	V	371	393	23	3	6K(174.0463)	sp|Q13283|G3BP1_HUMAN	Q13283	G3BP1_HUMAN	G3BP1	Ras GTPase-activating protein-binding protein 1	48678.5
INVYYNEATGGK	INVYYNEATGGK[174.0463]	R	Y	47	58	12	2	12K(174.0463)	sp|P68371|TBB4B_HUMAN	P68371	TBB4B_HUMAN	TUBB4B	Tubulin beta-4B chain	0
INVYYNEATGGKYVPR	INVYYNEATGGK[174.0463]YVPR	R	A	47	62	16	2,3	12K(174.0463)	sp|P68371|TBB4B_HUMAN	P68371	TBB4B_HUMAN	TUBB4B	Tubulin beta-4B chain	79980.2
IPAMTIAKNAGVEGSLIVEK	IPAMTIAK[174.0463]NAGVEGSLIVEK	K	I	474	493	20	2	8K(174.0463)	sp|P10809|CH60_HUMAN	P10809	CH60_HUMAN	HSPD1	60 kDa heat shock protein, mitochondrial	4877.64
IPEQSVLLLHACAHNPTGVDPRPEQWKEIATVVK	IPEQSVLLLHAC[57.0215]AHNPTGVDPRPEQWK[174.0463]EIATVVK	K	K	201	234	34	5	12C(57.0215),27K(174.0463)	sp|P00505|AATM_HUMAN	P00505	AATM_HUMAN	GOT2	Aspartate aminotransferase, mitochondrial	35039.3
IPKEQGVLSFWR	IPK[174.0463]EQGVLSFWR	R	G	61	72	12	3	3K(174.0463)	sp|P05141|ADT2_HUMAN	P05141	ADT2_HUMAN	SLC25A5	ADP/ATP translocase 2	51743
IPKIQKLLQDFFNGK	IPK[174.0463]IQK[174.0463]LLQDFFNGK	R	E	343	357	15	3	3K(174.0463),6K(174.0463)	sp|P11142|HSP7C_HUMAN	P11142	HSP7C_HUMAN	HSPA8	Heat shock cognate 71 kDa protein	19912.4
IPKVQKLLQDFFNGR	IPK[174.0463]VQK[174.0463]LLQDFFNGR	R	D	343	357	15	3	3K(174.0463),6K(174.0463)	sp|P0DMV8|HS71A_HUMAN	P0DMV8	HS71A_HUMAN	HSPA1A	Heat shock 70 kDa protein 1A	23977.9
IQDGLGELK	IQDGLGELK[174.0463]	R	K	329	337	9	2	9K(174.0463)	sp|Q13616|CUL1_HUMAN	Q13616	CUL1_HUMAN	CUL1	Cullin-1	0
IQDKEGIPPDQQR	IQDK[174.0463]EGIPPDQQR	K	L	30	42	13	2,3	4K(174.0463)	sp|P62979|RS27A_HUMAN	P62979	RS27A_HUMAN	RPS27A	Ubiquitin-ribosomal protein eS31 fusion protein	122471
IQEAGTEVVK	IQEAGTEVVK[174.0463]	R	A	230	239	10	2	10K(174.0463)	sp|P40926|MDHM_HUMAN	P40926	MDHM_HUMAN	MDH2	Malate dehydrogenase, mitochondrial	0
IQEIIEQLDVTTSEYEK	IQEIIEQLDVTTSEYEK[174.0463]	R	E	371	387	17	2	17K(174.0463)	sp|P10809|CH60_HUMAN	P10809	CH60_HUMAN	HSPD1	60 kDa heat shock protein, mitochondrial	74237.8
IQEIIEQLDVTTSEYEKEK	IQEIIEQLDVTTSEYEK[174.0463]EK	R	L	371	389	19	2,3	17K(174.0463)	sp|P10809|CH60_HUMAN	P10809	CH60_HUMAN	HSPD1	60 kDa heat shock protein, mitochondrial	105047
IQEIIEQLDVTTSEYEKEKLNER	IQEIIEQLDVTTSEYEK[174.0463]EK[174.0463]LNER	R	L	371	393	23	3	17K(174.0463),19K(174.0463)	sp|P10809|CH60_HUMAN	P10809	CH60_HUMAN	HSPD1	60 kDa heat shock protein, mitochondrial	51164.1
IQEVADELQKMLLVDELR	IQEVADELQK[174.0463]MLLVDELR	R	D	100	117	18	2,3	10K(174.0463)	sp|P18085|ARF4_HUMAN	P18085	ARF4_HUMAN	ARF4	ADP-ribosylation factor 4	70208.1
IQFKPDDGTTPER	IQFK[174.0463]PDDGTTPER	R	I	309	321	13	3	4K(174.0463)	sp|Q96AE4|FUBP1_HUMAN	Q96AE4	FUBP1_HUMAN	FUBP1	Far upstream element-binding protein 1	4945.04
IQKDINELNLPK	IQK[174.0463]DINELNLPK	R	T	34	45	12	3	3K(174.0463)	sp|P61081|UBC12_HUMAN	P61081	UBC12_HUMAN	UBE2M	NEDD8-conjugating enzyme Ubc12	0
IQKELER	IQK[174.0463]ELER	R	H	88	94	7	2	3K(174.0463)	sp|Q9UII2|ATIF1_HUMAN	Q9UII2	ATIF1_HUMAN	ATP5IF1	ATPase inhibitor, mitochondrial	53457
IQKLLQDFFNGK	IQK[174.0463]LLQDFFNGK	K	E	346	357	12	2,3	3K(174.0463)	sp|P11142|HSP7C_HUMAN	P11142	HSP7C_HUMAN	HSPA8	Heat shock cognate 71 kDa protein	160591
IQLPSEKAIFLFVDK	IQLPSEK[174.0463]AIFLFVDK	R	T	68	82	15	2	7K(174.0463)	sp|P60520|GBRL2_HUMAN	P60520	GBRL2_HUMAN	GABARAPL2	Gamma-aminobutyric acid receptor-associated protein-like 2	21159.1
IQQLVKEFFNGK	IQQLVK[174.0463]EFFNGK	K	E	371	382	12	2	6K(174.0463)	sp|P11021|BIP_HUMAN	P11021	BIP_HUMAN	HSPA5	Endoplasmic reticulum chaperone BiP	45171
IRPTVQEDGGDVIYKGFEDGIVQLK	IRPTVQEDGGDVIYK[174.0463]GFEDGIVQLK	R	L	181	205	25	3	15K(174.0463)	sp|Q9UMS0|NFU1_HUMAN	Q9UMS0	NFU1_HUMAN	NFU1	NFU1 iron-sulfur cluster scaffold homolog, mitochondrial	21262.6
ISDIQSQLEKLIEK	ISDIQSQLEK[174.0463]LIEK	K	N	558	571	14	2,3	10K(174.0463)	sp|Q9NVP1|DDX18_HUMAN	Q9NVP1	DDX18_HUMAN	DDX18	ATP-dependent RNA helicase DDX18	50324.7
ISDSEGFKANLSLLR	ISDSEGFK[174.0463]ANLSLLR	K	R	272	286	15	3	8K(174.0463)	sp|P23246|SFPQ_HUMAN	P23246	SFPQ_HUMAN	SFPQ	Splicing factor, proline- and glutamine-rich	0
ISEDKNPDYR	ISEDK[174.0463]NPDYR	R	K	652	661	10	2	5K(174.0463)	sp|P14923|PLAK_HUMAN	P14923	PLAK_HUMAN	JUP	Junction plakoglobin	10107.7
ISEEDELDTKLTR	ISEEDELDTK[174.0463]LTR	K	I	89	101	13	2	10K(174.0463)	sp|Q15121|PEA15_HUMAN	Q15121	PEA15_HUMAN	PEA15	Astrocytic phosphoprotein PEA-15	35442.9
ISEKEEVTTR	ISEK[174.0463]EEVTTR	K	E	78	87	10	2	4K(174.0463)	sp|Q03252|LMNB2_HUMAN	Q03252	LMNB2_HUMAN	LMNB2	Lamin-B2	16951.3
ISEVLQKLQNEILK	ISEVLQK[174.0463]LQNEILK	R	D	200	213	14	2,3	7K(174.0463)	sp|Q07065|CKAP4_HUMAN	Q07065	CKAP4_HUMAN	CKAP4	Cytoskeleton-associated protein 4	145553
ISFENLKLATELPDAELR	ISFENLK[174.0463]LATELPDAELR	K	R	614	631	18	2,3	7K(174.0463)	sp|Q93034|CUL5_HUMAN	Q93034	CUL5_HUMAN	CUL5	Cullin-5	73613.9
ISKEEAMR	ISK[174.0463]EEAMR	R	W	157	164	8	2	3K(174.0463)	sp|P62913|RL11_HUMAN	P62913	RL11_HUMAN	RPL11	Large ribosomal subunit protein uL5	36886
ISKEIGGDVQK	ISK[174.0463]EIGGDVQK	K	H	61	71	11	2	3K(174.0463)	sp|Q01518|CAP1_HUMAN	Q01518	CAP1_HUMAN	CAP1	Adenylyl cyclase-associated protein 1	21931.7
ISKGANPVEIR	ISK[174.0463]GANPVEIR	K	R	131	141	11	2,3	3K(174.0463)	sp|P10809|CH60_HUMAN	P10809	CH60_HUMAN	HSPD1	60 kDa heat shock protein, mitochondrial	40833.7
ISLEDIQAFEKTYK	ISLEDIQAFEKTYK[174.0463]	K	G	108	121	14	3	14K(174.0463)	sp|Q8WXX5|DNJC9_HUMAN	Q8WXX5	DNJC9_HUMAN	DNAJC9	DnaJ homolog subfamily C member 9	20299.6
ISLGLPVGAVINCADNTGAK	ISLGLPVGAVINC[57.0215]ADNTGAK[174.0463]	R	N	16	35	20	2	13C(57.0215),20K(174.0463)	sp|P62829|RL23_HUMAN	P62829	RL23_HUMAN	RPL23	Large ribosomal subunit protein uL14	63291.9
ISNTAISISDHTALAQFCKEK	ISNTAISISDHTALAQFC[57.0215]K[174.0463]EK	K	K	45	65	21	3	18C(57.0215),19K(174.0463)	sp|P22102|PUR2_HUMAN	P22102	PUR2_HUMAN	GART	Trifunctional purine biosynthetic protein adenosine-3	0
ISNYGWDQSDKFVK	ISNYGWDQSDK[174.0463]FVK	K	I	75	88	14	2	11K(174.0463)	sp|Q9HB71|CYBP_HUMAN	Q9HB71	CYBP_HUMAN	CACYBP	Calcyclin-binding protein	4962.35
ISNYGWDQSDKFVKIYITLTGVHQVPTENVQVHFTER	ISNYGWDQSDK[174.0463]FVKIYITLTGVHQVPTENVQVHFTER	K	S	75	111	37	5	11K(174.0463)	sp|Q9HB71|CYBP_HUMAN	Q9HB71	CYBP_HUMAN	CACYBP	Calcyclin-binding protein	0
ISSLLEEQFQQGK	ISSLLEEQFQQGK[174.0463]	K	L	158	170	13	2	13K(174.0463)	sp|P62241|RS8_HUMAN	P62241	RS8_HUMAN	RPS8	Small ribosomal subunit protein eS8	14852.8
ISVYYNEATGGK	ISVYYNEATGGK[174.0463]	R	Y	47	58	12	2	12K(174.0463)	sp|P07437|TBB5_HUMAN	P07437	TBB5_HUMAN	TUBB	Tubulin beta chain	32049
ISVYYNEATGGKYVPR	ISVYYNEATGGK[174.0463]YVPR	R	A	47	62	16	2,3	12K(174.0463)	sp|P07437|TBB5_HUMAN	P07437	TBB5_HUMAN	TUBB	Tubulin beta chain	199010
ITAEEMYDIFGKYGPIR	ITAEEMYDIFGK[174.0463]YGPIR	K	Q	30	46	17	2	12K(174.0463)	sp|Q9Y3B4|SF3B6_HUMAN	Q9Y3B4	SF3B6_HUMAN	SF3B6	Splicing factor 3B subunit 6	18805.3
ITDAYLDQYLWYEADKR	ITDAYLDQYLWYEADK[174.0463]R	K	R	917	933	17	2,3	16K(174.0463)	sp|Q6P2Q9|PRP8_HUMAN	Q6P2Q9	PRP8_HUMAN	PRPF8	Pre-mRNA-processing-splicing factor 8	57223.6
ITDFIKFDTGNLCMVTGGANLGR	ITDFIK[174.0463]FDTGNLC[57.0215]MVTGGANLGR	K	I	169	191	23	3	13C(57.0215),6K(174.0463)	sp|P62701|RS4X_HUMAN	P62701	RS4X_HUMAN	RPS4X	Small ribosomal subunit protein eS4, X isoform	43245.4
ITGCASPGKTVTIVVR	ITGC[57.0215]ASPGK[174.0463]TVTIVVR	K	G	376	391	16	3	4C(57.0215),9K(174.0463)	sp|P50991|TCPD_HUMAN	P50991	TCPD_HUMAN	CCT4	T-complex protein 1 subunit delta	12214.5
ITKFENAFLSHVVSQHQALLGTIR	ITK[174.0463]FENAFLSHVVSQHQALLGTIR	K	A	504	527	24	4	3K(174.0463)	sp|P25705|ATPA_HUMAN	P25705	ATPA_HUMAN	ATP5F1A	ATP synthase subunit alpha, mitochondrial	18822.3
ITKPGSIDSNNQLFAPGGR	ITK[174.0463]PGSIDSNNQLFAPGGR	K	L	1072	1090	19	3	3K(174.0463)	sp|Q04637|IF4G1_HUMAN	Q04637	IF4G1_HUMAN	EIF4G1	Eukaryotic translation initiation factor 4 gamma 1	29833
ITKVFDFAGEEVR	ITK[174.0463]VFDFAGEEVR	K	V	165	177	13	2,3	3K(174.0463)	sp|Q9UEE9|CFDP1_HUMAN	Q9UEE9	CFDP1_HUMAN	CFDP1	Craniofacial development protein 1	17325.6
ITLDNAYMEKCDENILWLDYK	ITLDNAYMEK[174.0463]C[57.0215]DENILWLDYK	K	N	142	162	21	3	10K(174.0463),11C(57.0215)	sp|P14618|KPYM_HUMAN	P14618	KPYM_HUMAN	PKM	Pyruvate kinase PKM	32844.5
ITLKETFLTSPEELYR	ITLK[174.0463]ETFLTSPEELYR	K	V	209	224	16	2,3	4K(174.0463)	sp|O95433|AHSA1_HUMAN	O95433	AHSA1_HUMAN	AHSA1	Activator of 90 kDa heat shock protein ATPase homolog 1	98102.2
ITLPVDFVTADKFDENAK	ITLPVDFVTADK[174.0463]FDENAK	K	T	280	297	18	2,3	12K(174.0463)	sp|P00558|PGK1_HUMAN	P00558	PGK1_HUMAN	PGK1	Phosphoglycerate kinase 1	113309
ITPEEAKYK	ITPEEAK[174.0463]YK	R	L	114	122	9	2	7K(174.0463)	sp|P62701|RS4X_HUMAN	P62701	RS4X_HUMAN	RPS4X	Small ribosomal subunit protein eS4, X isoform	24463.7
ITPIQSKEAY	ITPIQSK[174.0463]EAY	K	-	214	223	10	2	7K(174.0463)	sp|P27144|KAD4_HUMAN	P27144	KAD4_HUMAN	AK4	Adenylate kinase 4, mitochondrial	0
ITSDEPLTKDDIPVFLR	ITSDEPLTK[174.0463]DDIPVFLR	K	H	254	270	17	3	9K(174.0463)	sp|Q9UBB4|ATX10_HUMAN	Q9UBB4	ATX10_HUMAN	ATXN10	Ataxin-10	51955.3
ITVTSEVPFSK	ITVTSEVPFSK[174.0463]	K	R	70	80	11	2	11K(174.0463)	sp|P35268|RL22_HUMAN	P35268	RL22_HUMAN	RPL22	Large ribosomal subunit protein eL22	36323.4
ITVTSEVPFSKR	ITVTSEVPFSK[174.0463]R	K	Y	70	81	12	2	11K(174.0463)	sp|P35268|RL22_HUMAN	P35268	RL22_HUMAN	RPL22	Large ribosomal subunit protein eL22	6318.59
IVADKDYSVTANSK	IVADK[174.0463]DYSVTANSK	K	I	78	91	14	3	5K(174.0463)	sp|P07195|LDHB_HUMAN	P07195	LDHB_HUMAN	LDHB	L-lactate dehydrogenase B chain	7424.18
IVAPGKGILAADESTGSIAK	IVAPGK[174.0463]GILAADESTGSIAK	R	R	23	42	20	2,3	6K(174.0463)	sp|P04075|ALDOA_HUMAN	P04075	ALDOA_HUMAN	ALDOA	Fructose-bisphosphate aldolase A	42517.6
IVAVTGAEAQKALR	IVAVTGAEAQK[174.0463]ALR	R	K	752	765	14	2,3	11K(174.0463)	sp|P49588|SYAC_HUMAN	P49588	SYAC_HUMAN	AARS1	Alanine--tRNA ligase, cytoplasmic	54486.2
IVDDWANDGWGLK	IVDDWANDGWGLK[174.0463]	R	K	446	458	13	2	13K(174.0463)	sp|P27824|CALX_HUMAN	P27824	CALX_HUMAN	CANX	Calnexin	105438
IVDPEIALKILHR	IVDPEIALK[174.0463]ILHR	R	Q	181	193	13	2,3	9K(174.0463)	sp|P33240|CSTF2_HUMAN	P33240	CSTF2_HUMAN	CSTF2	Cleavage stimulation factor subunit 2	209730
IVEGILKR	IVEGILK[174.0463]R	R	P	30	37	8	2	7K(174.0463)	sp|Q15370|ELOB_HUMAN	Q15370	ELOB_HUMAN	ELOB	Elongin-B	41353.5
IVGCICEEDNTSVVWFWLHKGEAQR	IVGC[57.0215]IC[57.0215]EEDNTSVVWFWLHK[174.0463]GEAQR	R	C	88	112	25	4	20K(174.0463),4C(57.0215),6C(57.0215)	sp|P10606|COX5B_HUMAN	P10606	COX5B_HUMAN	COX5B	Cytochrome c oxidase subunit 5B, mitochondrial	39996.8
IVGCSVHKGFAFVQYVNER	IVGC[57.0215]SVHK[174.0463]GFAFVQYVNER	K	N	43	61	19	3	4C(57.0215),8K(174.0463)	sp|P07910|HNRPC_HUMAN	P07910	HNRPC_HUMAN	HNRNPC	Heterogeneous nuclear ribonucleoproteins C1/C2	35905.7
IVKPNGEKPDEFESGISQALLELEMNSDLKAQLR	IVKPNGEKPDEFESGISQALLELEMNSDLK[174.0463]AQLR	K	E	8	41	34	4	30K(174.0463)	sp|P62081|RS7_HUMAN	P62081	RS7_HUMAN	RPS7	Small ribosomal subunit protein eS7	19171.6
IVKPNGEKPDEFESGISQALLELEMNSDLK	IVK[174.0463]PNGEKPDEFESGISQALLELEMNSDLK	K	A	8	37	30	3	3K(174.0463)	sp|P62081|RS7_HUMAN	P62081	RS7_HUMAN	RPS7	Small ribosomal subunit protein eS7	29642.4
IVLAAAGGVSHDELLDLAKFHFGDSLCTHK	IVLAAAGGVSHDELLDLAK[174.0463]FHFGDSLC[57.0215]THK	R	G	239	268	30	5	19K(174.0463),27C(57.0215)	sp|O75439|MPPB_HUMAN	O75439	MPPB_HUMAN	PMPCB	Mitochondrial-processing peptidase subunit beta	0
IVLLDSSLEYK	IVLLDSSLEYK[174.0463]	R	K	238	248	11	2	11K(174.0463)	sp|P49368|TCPG_HUMAN	P49368	TCPG_HUMAN	CCT3	T-complex protein 1 subunit gamma	38296.5
IVLLDSSLEYKK	IVLLDSSLEYK[174.0463]K	R	G	238	249	12	2	11K(174.0463)	sp|P49368|TCPG_HUMAN	P49368	TCPG_HUMAN	CCT3	T-complex protein 1 subunit gamma	3260.03
IVNLGSSKTDLFYER	IVNLGSSK[174.0463]TDLFYER	K	K	88	102	15	3	8K(174.0463)	sp|Q7RTV0|PHF5A_HUMAN	Q7RTV0	PHF5A_HUMAN	PHF5A	PHD finger-like domain-containing protein 5A	16657.5
IVSGKDYNVTANSK	IVSGK[174.0463]DYNVTANSK	K	L	77	90	14	2,3	5K(174.0463)	sp|P00338|LDHA_HUMAN	P00338	LDHA_HUMAN	LDHA	L-lactate dehydrogenase A chain	57358.2
IVSRPEELREDDVGTGAGLLEIKK	IVSRPEELREDDVGTGAGLLEIK[174.0463]K	R	I	331	354	24	4	23K(174.0463)	sp|P49368|TCPG_HUMAN	P49368	TCPG_HUMAN	CCT3	T-complex protein 1 subunit gamma	20070.7
IVSWLEYESSFSNEEAQK	IVSWLEYESSFSNEEAQK[174.0463]	K	A	296	313	18	2	18K(174.0463)	sp|Q02790|FKBP4_HUMAN	Q02790	FKBP4_HUMAN	FKBP4	Peptidyl-prolyl cis-trans isomerase FKBP4	0
IVSWLEYESSFSNEEAQKAQALR	IVSWLEYESSFSNEEAQK[174.0463]AQALR	K	L	296	318	23	3	18K(174.0463)	sp|Q02790|FKBP4_HUMAN	Q02790	FKBP4_HUMAN	FKBP4	Peptidyl-prolyl cis-trans isomerase FKBP4	73884.6
IVTLEEEPIK	IVTLEEEPIK[174.0463]	R	I	836	845	10	2	10K(174.0463)	sp|Q9NR09|BIRC6_HUMAN	Q9NR09	BIRC6_HUMAN	BIRC6	Baculoviral IAP repeat-containing protein 6	23428.8
IWADIPAPKR	IWADIPAPK[174.0463]R	K	G	101	110	10	3	9K(174.0463)	sp|P49419|AL7A1_HUMAN	P49419	AL7A1_HUMAN	ALDH7A1	Alpha-aminoadipic semialdehyde dehydrogenase	0
IWDLEGK	IWDLEGK[174.0463]	K	I	258	264	7	2	7K(174.0463)	sp|P63244|RACK1_HUMAN	P63244	RACK1_HUMAN	RACK1	Small ribosomal subunit protein RACK1	17440.7
IWDLEGKIIVDELK	IWDLEGK[174.0463]IIVDELK	K	Q	258	271	14	2,3	7K(174.0463)	sp|P63244|RACK1_HUMAN	P63244	RACK1_HUMAN	RACK1	Small ribosomal subunit protein RACK1	186904
IWDLEGKIIVDELKQEVISTSSK	IWDLEGK[174.0463]IIVDELKQEVISTSSK	K	A	258	280	23	3	7K(174.0463)	sp|P63244|RACK1_HUMAN	P63244	RACK1_HUMAN	RACK1	Small ribosomal subunit protein RACK1	25878.9
IWDLKER	IWDLK[174.0463]ER	K	T	376	382	7	2	5K(174.0463)	sp|Q9UMS4|PRP19_HUMAN	Q9UMS4	PRP19_HUMAN	PRPF19	Pre-mRNA-processing factor 19	23566.1
IWGTEGDSWICKSVLSEGHQR	IWGTEGDSWIC[57.0215]K[174.0463]SVLSEGHQR	R	T	42	62	21	3	11C(57.0215),12K(174.0463)	sp|O76071|CIAO1_HUMAN	O76071	CIAO1_HUMAN	CIAO1	Probable cytosolic iron-sulfur protein assembly protein CIAO1	20580.5
IWLQLCGAQEAVHSAKEYIK	IWLQLC[57.0215]GAQEAVHSAK[174.0463]EYIK	R	G	51	70	20	3	16K(174.0463),6C(57.0215)	sp|O75113|N4BP1_HUMAN	O75113	N4BP1_HUMAN	N4BP1	NEDD4-binding protein 1	16431.9
IYADKAADIIDGLR	IYADK[174.0463]AADIIDGLR	R	K	672	685	14	2	5K(174.0463)	sp|Q96ST3|SIN3A_HUMAN	Q96ST3	SIN3A_HUMAN	SIN3A	Paired amphipathic helix protein Sin3a	15542.1
IYADTFGDINYQEFAK	IYADTFGDINYQEFAK[174.0463]	K	R	326	341	16	2	16K(174.0463)	sp|Q15029|U5S1_HUMAN	Q15029	U5S1_HUMAN	EFTUD2	116 kDa U5 small nuclear ribonucleoprotein component	33689.9
IYDLNKPEAEPK	IYDLNK[174.0463]PEAEPK	R	E	126	137	12	2,3	6K(174.0463)	sp|Q9Y3F4|STRAP_HUMAN	Q9Y3F4	STRAP_HUMAN	STRAP	Serine-threonine kinase receptor-associated protein	0
IYGLGSLALYEKADIK	IYGLGSLALYEK[174.0463]ADIK	R	G	68	83	16	2	12K(174.0463)	sp|P36542|ATPG_HUMAN	P36542	ATPG_HUMAN	ATP5F1C	ATP synthase subunit gamma, mitochondrial	34164.4
IYKSDGIK	IYK[174.0463]SDGIK	K	G	164	171	8	2	3K(174.0463)	sp|P05141|ADT2_HUMAN	P05141	ADT2_HUMAN	SLC25A5	ADP/ATP translocase 2	14725
IYVDDGLISLQVKQK	IYVDDGLISLQVK[174.0463]QK	K	G	174	188	15	2,3	13K(174.0463)	sp|P14618|KPYM_HUMAN	P14618	KPYM_HUMAN	PKM	Pyruvate kinase PKM	118903
IYVDDGLISLQVKQKGADFLVTEVENGGSLGSK	IYVDDGLISLQVK[174.0463]QK[174.0463]GADFLVTEVENGGSLGSK	K	K	174	206	33	4	13K(174.0463),15K(174.0463)	sp|P14618|KPYM_HUMAN	P14618	KPYM_HUMAN	PKM	Pyruvate kinase PKM	0
KAEAQIAAKNLDK	KAEAQIAAK[174.0463]NLDK	R	E	82	94	13	2,3	9K(174.0463)	sp|P00505|AATM_HUMAN	P00505	AATM_HUMAN	GOT2	Aspartate aminotransferase, mitochondrial	24770.2
KAEEIANEMIEAAKAVYTQDCPLAAAKAIQGLR	KAEEIANEMIEAAK[174.0463]AVYTQDC[57.0215]PLAAAK[174.0463]AIQGLR	K	A	651	683	33	4	14K(174.0463),21C(57.0215),27K(174.0463)	sp|P49588|SYAC_HUMAN	P49588	SYAC_HUMAN	AARS1	Alanine--tRNA ligase, cytoplasmic	0
KASGPPVSELITK	KASGPPVSELITK[174.0463]	R	A	34	46	13	2	13K(174.0463)	sp|P10412|H14_HUMAN	P10412	H14_HUMAN	H1-4	Histone H1.4	11106.9
KCLELFTELAEDKENYK	KC[57.0215]LELFTELAEDK[174.0463]ENYK	K	K	419	435	17	3	13K(174.0463),2C(57.0215)	sp|P07900|HS90A_HUMAN	P07900	HS90A_HUMAN	HSP90AA1	Heat shock protein HSP 90-alpha	11488.8
KDEEKEDPKGIPEFWLTVFK	KDEEKEDPK[174.0463]GIPEFWLTVFK	K	N	157	176	20	3	9K(174.0463)	sp|P55209|NP1L1_HUMAN	P55209	NP1L1_HUMAN	NAP1L1	Nucleosome assembly protein 1-like 1	31118.9
KDGNASGTTLLEALDCILPPTRPTDKPLR	KDGNASGTTLLEALDC[57.0215]ILPPTRPTDK[174.0463]PLR	R	L	219	247	29	3,4,5	16C(57.0215),26K(174.0463)	sp|P68104|EF1A1_HUMAN	P68104	EF1A1_HUMAN	EEF1A1	Elongation factor 1-alpha 1	606112
KDWYDVK	KDWYDVK[174.0463]	K	A	28	34	7	2	7K(174.0463)	sp|P61247|RS3A_HUMAN	P61247	RS3A_HUMAN	RPS3A	Small ribosomal subunit protein eS1	17562.1
KEDALLYQSKGYNDDYYEESYFTTR	KEDALLYQSK[174.0463]GYNDDYYEESYFTTR	K	T	79	103	25	3	10K(174.0463)	sp|P50402|EMD_HUMAN	P50402	EMD_HUMAN	EMD	Emerin	16789.2
KEDLVFIFWAPESAPLKSK	KEDLVFIFWAPESAPLK[174.0463]SK	K	M	96	114	19	3,4	17K(174.0463)	sp|P23528|COF1_HUMAN	P23528	COF1_HUMAN	CFL1	Cofilin-1	67836.1
KEDLYLKPIQR	KEDLYLK[174.0463]PIQR	K	T	439	449	11	3	7K(174.0463)	sp|P13639|EF2_HUMAN	P13639	EF2_HUMAN	EEF2	Elongation factor 2	141893
KEIKDILIQYDR	KEIK[174.0463]DILIQYDR	K	T	106	117	12	3	4K(174.0463)	sp|P62249|RS16_HUMAN	P62249	RS16_HUMAN	RPS16	Small ribosomal subunit protein uS9	0
KESYSIYVYKVLK	KESYSIYVYK[174.0463]VLK	R	Q	35	47	13	2,3	10K(174.0463)	sp|P33778|H2B1B_HUMAN	P33778	H2B1B_HUMAN	H2BC3	Histone H2B type 1-B	104136
KESYSIYVYKVLKQVHPDTGISSK	KESYSIYVYK[174.0463]VLK[174.0463]QVHPDTGISSK	R	A	35	58	24	4	10K(174.0463),13K(174.0463)	sp|P33778|H2B1B_HUMAN	P33778	H2B1B_HUMAN	H2BC3	Histone H2B type 1-B	29645.6
KESYSVYVYK	KESYSVYVYK[174.0463]	R	V	35	44	10	2	10K(174.0463)	sp|O60814|H2B1K_HUMAN	O60814	H2B1K_HUMAN	H2BC12	Histone H2B type 1-K	24275.1
KESYSVYVYKVLK	KESYSVYVYK[174.0463]VLK	R	Q	35	47	13	3	10K(174.0463)	sp|O60814|H2B1K_HUMAN	O60814	H2B1K_HUMAN	H2BC12	Histone H2B type 1-K	118891
KFLDGIYVSEKGTVQQADE	KFLDGIYVSEK[174.0463]GTVQQADE	R	-	174	192	19	3	11K(174.0463)	sp|P32969|RL9_HUMAN	P32969	RL9_HUMAN	RPL9	Large ribosomal subunit protein uL6	0
KGDSSAEELKLATQLTGPVMPVR	KGDSSAEELK[174.0463]LATQLTGPVM[15.9949]PVR	K	N	136	158	23	4	10K(174.0463),20M(15.9949)	sp|P26373|RL13_HUMAN	P26373	RL13_HUMAN	RPL13	Large ribosomal subunit protein eL13	0
KGEDFVKTLK	KGEDFVK[174.0463]TLK	K	-	329	338	10	2,3	7K(174.0463)	sp|P40926|MDHM_HUMAN	P40926	MDHM_HUMAN	MDH2	Malate dehydrogenase, mitochondrial	23405.9
KHPDASVNFSEFSK	K[174.0463]HPDASVNFSEFSK	K	K	30	43	14	3	1K(174.0463)	sp|P09429|HMGB1_HUMAN	P09429	HMGB1_HUMAN	HMGB1	High mobility group protein B1	19222.2
KHPDASVNFSEFSK	K[174.0463]HPDASVNFSEFSK[174.0463]	K	K	30	43	14	3	14K(174.0463),1K(174.0463)	sp|P09429|HMGB1_HUMAN	P09429	HMGB1_HUMAN	HMGB1	High mobility group protein B1	17595.1
KIEEIKDFLLTAR	KIEEIK[174.0463]DFLLTAR	R	R	4	16	13	2,3	6K(174.0463)	sp|P63173|RL38_HUMAN	P63173	RL38_HUMAN	RPL38	Large ribosomal subunit protein eL38	67719.4
KLEDGPKFLK	KLEDGPK[174.0463]FLK	K	S	386	395	10	2	7K(174.0463)	sp|P68104|EF1A1_HUMAN	P68104	EF1A1_HUMAN	EEF1A1	Elongation factor 1-alpha 1	0
KLNVTEQEKIDK	KLNVTEQEK[174.0463]IDK	K	L	81	92	12	2,3	9K(174.0463)	sp|P06733|ENOA_HUMAN	P06733	ENOA_HUMAN	ENO1	Alpha-enolase	88534.4
KQELLEALTKHFQD	KQELLEALTK[174.0463]HFQD	K	-	596	609	14	3	10K(174.0463)	sp|P12956|XRCC6_HUMAN	P12956	XRCC6_HUMAN	XRCC6	X-ray repair cross-complementing protein 6	31108.8
KQSLGELIGTLNAAKVPADTEVVCAPPTAYIDFAR	KQSLGELIGTLNAAK[174.0463]VPADTEVVC[57.0215]APPTAYIDFAR	R	Q	19	53	35	4	15K(174.0463),24C(57.0215)	sp|P60174|TPIS_HUMAN	P60174	TPIS_HUMAN	TPI1	Triosephosphate isomerase	21807.5
KSDVEAIFSKYGK	KSDVEAIFSK[174.0463]YGK	K	I	30	42	13	3	10K(174.0463)	sp|P07910|HNRPC_HUMAN	P07910	HNRPC_HUMAN	HNRNPC	Heterogeneous nuclear ribonucleoproteins C1/C2	0
KVEEAEPEEFVVEKVLDR	KVEEAEPEEFVVEK[174.0463]VLDR	K	R	21	38	18	3	14K(174.0463)	sp|Q13185|CBX3_HUMAN	Q13185	CBX3_HUMAN	CBX3	Chromobox protein homolog 3	121449
KVEKVVVSNR	KVEK[174.0463]VVVSNR	K	L	582	591	10	2	4K(174.0463)	sp|P07900|HS90A_HUMAN	P07900	HS90A_HUMAN	HSP90AA1	Heat shock protein HSP 90-alpha	13968.1
KVESLQEEIAFLK	KVESLQEEIAFLK[174.0463]	R	K	223	235	13	2	13K(174.0463)	sp|P08670|VIME_HUMAN	P08670	VIME_HUMAN	VIM	Vimentin	33225.3
KYDAFLASESLIKQIPR	KYDAFLASESLIK[174.0463]QIPR	K	I	106	122	17	3	13K(174.0463)	sp|P62906|RL10A_HUMAN	P62906	RL10A_HUMAN	RPL10A	Large ribosomal subunit protein uL1	72557.4
KYEQGFITDPVVLSPKDR	KYEQGFITDPVVLSPK[174.0463]DR	K	V	109	126	18	3	16K(174.0463)	sp|P12268|IMDH2_HUMAN	P12268	IMDH2_HUMAN	IMPDH2	Inosine-5'-monophosphate dehydrogenase 2	0
KAAIISAEGDSK	K[174.0463]AAIISAEGDSK	K	A	208	219	12	2	1K(174.0463)	sp|P35232|PHB1_HUMAN	P35232	PHB1_HUMAN	PHB1	Prohibitin 1	12566.6
KACGDSTLTQITAGLDPVGR	K[174.0463]AC[57.0215]GDSTLTQITAGLDPVGR	R	I	23	42	20	3	1K(174.0463),3C(57.0215)	sp|P62879|GBB2_HUMAN	P62879	GBB2_HUMAN	GNB2	Guanine nucleotide-binding protein G(I)/G(S)/G(T) subunit beta-2	0
KADIDLTK	K[174.0463]ADIDLTK	R	R	47	54	8	2	1K(174.0463)	sp|P62269|RS18_HUMAN	P62269	RS18_HUMAN	RPS18	Small ribosomal subunit protein uS13	10786.8
KAEAQIAAKNLDK	K[174.0463]AEAQIAAK[174.0463]NLDK	R	E	82	94	13	3	1K(174.0463),9K(174.0463)	sp|P00505|AATM_HUMAN	P00505	AATM_HUMAN	GOT2	Aspartate aminotransferase, mitochondrial	21048.8
KAELLDNEKPAAVVAPITTGYTVK	K[174.0463]AELLDNEKPAAVVAPITTGYTVK	K	I	51	74	24	3,4	1K(174.0463)	sp|Q9HB71|CYBP_HUMAN	Q9HB71	CYBP_HUMAN	CACYBP	Calcyclin-binding protein	45734
KAGNFYVPAEPK	K[174.0463]AGNFYVPAEPK	R	L	77	88	12	3	1K(174.0463)	sp|P18124|RL7_HUMAN	P18124	RL7_HUMAN	RPL7	Large ribosomal subunit protein uL30	0
KAIIIFVPVPQLK	K[174.0463]AIIIFVPVPQLK	R	S	58	70	13	3	1K(174.0463)	sp|P62081|RS7_HUMAN	P62081	RS7_HUMAN	RPS7	Small ribosomal subunit protein eS7	0
KALAAAGYDVEK	K[174.0463]ALAAAGYDVEK	K	N	64	75	12	2,3	1K(174.0463)	sp|P10412|H14_HUMAN	P10412	H14_HUMAN	H1-4	Histone H1.4	212768
KALAAAGYDVEK	K[174.0463]ALAAAGYDVEK[174.0463]	K	N	64	75	12	2,3	12K(174.0463),1K(174.0463)	sp|P10412|H14_HUMAN	P10412	H14_HUMAN	H1-4	Histone H1.4	7464.85
KALAAAGYDVEKNNSR	K[174.0463]ALAAAGYDVEK[174.0463]NNSR	K	I	64	79	16	3	12K(174.0463),1K(174.0463)	sp|P10412|H14_HUMAN	P10412	H14_HUMAN	H1-4	Histone H1.4	10926.4
KALLLLCGEDD	K[174.0463]ALLLLC[57.0215]GEDD	K	-	310	320	11	2	1K(174.0463),7C(57.0215)	sp|P08758|ANXA5_HUMAN	P08758	ANXA5_HUMAN	ANXA5	Annexin A5	116630
KALLLLLVGGVDQSPR	K[174.0463]ALLLLLVGGVDQSPR	K	G	352	367	16	3	1K(174.0463)	sp|P33993|MCM7_HUMAN	P33993	MCM7_HUMAN	MCM7	DNA replication licensing factor MCM7	21302.4
KALVLDCHYPEDEVGQEDEAESDIFSIR	K[174.0463]ALVLDC[57.0215]HYPEDEVGQEDEAESDIFSIR	K	E	180	207	28	3,4	1K(174.0463),7C(57.0215)	sp|Q07021|C1QBP_HUMAN	Q07021	C1QBP_HUMAN	C1QBP	Complement component 1 Q subcomponent-binding protein, mitochondrial	87244.6
KAQCPIVER	K[174.0463]AQC[57.0215]PIVER	R	L	63	71	9	2	1K(174.0463),4C(57.0215)	sp|P46782|RS5_HUMAN	P46782	RS5_HUMAN	RPS5	Small ribosomal subunit protein uS7	16955.3
KASGPPVSELITK	K[174.0463]ASGPPVSELITK	R	A	34	46	13	2,3	1K(174.0463)	sp|P10412|H14_HUMAN	P10412	H14_HUMAN	H1-4	Histone H1.4	334630
KASGPPVSELITK	K[174.0463]ASGPPVSELITK[174.0463]	R	A	34	46	13	2,3	13K(174.0463),1K(174.0463)	sp|P10412|H14_HUMAN	P10412	H14_HUMAN	H1-4	Histone H1.4	43233.3
KASGPPVSELITKAVAASK	K[174.0463]ASGPPVSELITK[174.0463]AVAASK	R	E	34	52	19	3	13K(174.0463),1K(174.0463)	sp|P10412|H14_HUMAN	P10412	H14_HUMAN	H1-4	Histone H1.4	133676
KAVLFCLSEDK	K[174.0463]AVLFC[57.0215]LSEDK	K	K	34	44	11	2	1K(174.0463),6C(57.0215)	sp|P23528|COF1_HUMAN	P23528	COF1_HUMAN	CFL1	Cofilin-1	16865.2
KCLELFSELAEDK	K[174.0463]C[57.0215]LELFSELAEDK	K	E	411	423	13	2,3	1K(174.0463),2C(57.0215)	sp|P08238|HS90B_HUMAN	P08238	HS90B_HUMAN	HSP90AB1	Heat shock protein HSP 90-beta	16676.1
KCLELFSELAEDKENYK	K[174.0463]C[57.0215]LELFSELAEDKENYK	K	K	411	427	17	3	1K(174.0463),2C(57.0215)	sp|P08238|HS90B_HUMAN	P08238	HS90B_HUMAN	HSP90AB1	Heat shock protein HSP 90-beta	159618
KCLELFSELAEDKENYK	K[174.0463]C[57.0215]LELFSELAEDKENYK[174.0463]	K	K	411	427	17	3	17K(174.0463),1K(174.0463),2C(57.0215)	sp|P08238|HS90B_HUMAN	P08238	HS90B_HUMAN	HSP90AB1	Heat shock protein HSP 90-beta	62398.7
KCLELFTELAEDK	K[174.0463]C[57.0215]LELFTELAEDK	K	E	419	431	13	3	1K(174.0463),2C(57.0215)	sp|P07900|HS90A_HUMAN	P07900	HS90A_HUMAN	HSP90AA1	Heat shock protein HSP 90-alpha	0
KCLELFTELAEDKENYK	K[174.0463]C[57.0215]LELFTELAEDKENYK	K	K	419	435	17	3	1K(174.0463),2C(57.0215)	sp|P07900|HS90A_HUMAN	P07900	HS90A_HUMAN	HSP90AA1	Heat shock protein HSP 90-alpha	170295
KCLELFTELAEDKENYK	K[174.0463]C[57.0215]LELFTELAEDKENYK[174.0463]	K	K	419	435	17	3	17K(174.0463),1K(174.0463),2C(57.0215)	sp|P07900|HS90A_HUMAN	P07900	HS90A_HUMAN	HSP90AA1	Heat shock protein HSP 90-alpha	56394.5
KCLELFTELAEDKENYK	K[174.0463]C[57.0215]LELFTELAEDK[174.0463]ENYK	K	K	419	435	17	3	13K(174.0463),1K(174.0463),2C(57.0215)	sp|P07900|HS90A_HUMAN	P07900	HS90A_HUMAN	HSP90AA1	Heat shock protein HSP 90-alpha	84872.7
KDAFADAVQR	K[174.0463]DAFADAVQR	R	A	71	80	10	2	1K(174.0463)	sp|Q92945|FUBP2_HUMAN	Q92945	FUBP2_HUMAN	KHSRP	Far upstream element-binding protein 2	30336.5
KDDEENYLDLFSHK	K[174.0463]DDEENYLDLFSHK	K	N	139	152	14	3	1K(174.0463)	sp|Q07666|KHDR1_HUMAN	Q07666	KHDR1_HUMAN	KHDRBS1	KH domain-containing, RNA-binding, signal transduction-associated protein 1	23925.3
KDEDLFR	K[174.0463]DEDLFR	K	E	54	60	7	2	1K(174.0463)	sp|O75531|BAF_HUMAN	O75531	BAF_HUMAN	BANF1	Barrier-to-autointegration factor	13073.5
KDFDTALK	K[174.0463]DFDTALK	K	H	239	246	8	2	1K(174.0463)	sp|P31948|STIP1_HUMAN	P31948	STIP1_HUMAN	STIP1	Stress-induced-phosphoprotein 1	8541.06
KDFINFISDK	K[174.0463]DFINFISDK	K	E	121	130	10	2	1K(174.0463)	sp|Q9H3N1|TMX1_HUMAN	Q9H3N1	TMX1_HUMAN	TMX1	Thioredoxin-related transmembrane protein 1	7907.45
KDGNASGTTLLEALDCILPPTRPTDK	K[174.0463]DGNASGTTLLEALDC[57.0215]ILPPTRPTDK	R	P	219	244	26	4	16C(57.0215),1K(174.0463)	sp|P68104|EF1A1_HUMAN	P68104	EF1A1_HUMAN	EEF1A1	Elongation factor 1-alpha 1	26574.8
KDGNASGTTLLEALDCILPPTRPTDKPLR	K[174.0463]DGNASGTTLLEALDC[57.0215]ILPPTRPTDKPLR	R	L	219	247	29	4	16C(57.0215),1K(174.0463)	sp|P68104|EF1A1_HUMAN	P68104	EF1A1_HUMAN	EEF1A1	Elongation factor 1-alpha 1	202755
KDGNASGTTLLEALDCILPPTRPTDKPLR	K[174.0463]DGNASGTTLLEALDC[57.0215]ILPPTRPTDK[174.0463]PLR	R	L	219	247	29	3,4,5	16C(57.0215),1K(174.0463),26K(174.0463)	sp|P68104|EF1A1_HUMAN	P68104	EF1A1_HUMAN	EEF1A1	Elongation factor 1-alpha 1	274962
KDLHDANTDLIGR	K[174.0463]DLHDANTDLIGR	K	H	224	236	13	3	1K(174.0463)	sp|P53985|MOT1_HUMAN	P53985	MOT1_HUMAN	SLC16A1	Monocarboxylate transporter 1	18338.3
KDLSLEEIQK	K[174.0463]DLSLEEIQK	K	K	43	52	10	2	1K(174.0463)	sp|P16949|STMN1_HUMAN	P16949	STMN1_HUMAN	STMN1	Stathmin	13654.6
KDLTEYLSR	K[174.0463]DLTEYLSR	K	F	162	170	9	2	1K(174.0463)	sp|O14979|HNRDL_HUMAN	O14979	HNRDL_HUMAN	HNRNPDL	Heterogeneous nuclear ribonucleoprotein D-like	0
KDLYANNVLSGGTTMYPGIADR	K[174.0463]DLYANNVLSGGTTMYPGIADR	R	M	293	314	22	3	1K(174.0463)	sp|P68032|ACTC_HUMAN	P68032	ACTC_HUMAN	ACTC1	Actin, alpha cardiac muscle 1	0
KDLYANTVLSGGTTMYPGIADR	K[174.0463]DLYANTVLSGGTTM[15.9949]YPGIADR	R	M	291	312	22	3	15M(15.9949),1K(174.0463)	sp|P60709|ACTB_HUMAN	P60709	ACTB_HUMAN	ACTB	Actin, cytoplasmic 1	43338.7
KDPELWGSVLLESNPYR	K[174.0463]DPELWGSVLLESNPYR	R	R	951	967	17	2,3	1K(174.0463)	sp|Q00610|CLH1_HUMAN	Q00610	CLH1_HUMAN	CLTC	Clathrin heavy chain 1	38315.8
KDVYVQLYLQHLTAR	K[174.0463]DVYVQLYLQHLTAR	R	N	34	48	15	3	1K(174.0463)	sp|P42167|LAP2B_HUMAN	P42167	LAP2B_HUMAN	TMPO	Lamina-associated polypeptide 2, isoforms beta/gamma	26212.3
KDWYDVK	K[174.0463]DWYDVK	K	A	28	34	7	2	1K(174.0463)	sp|P61247|RS3A_HUMAN	P61247	RS3A_HUMAN	RPS3A	Small ribosomal subunit protein eS1	64493.7
KEAAENSLVAYK	K[174.0463]EAAENSLVAYK	R	A	142	153	12	2	1K(174.0463)	sp|P62258|1433E_HUMAN	P62258	1433E_HUMAN	YWHAE	14-3-3 protein epsilon	29064.2
KEDLYLKPIQR	K[174.0463]EDLYLKPIQR	K	T	439	449	11	2,3	1K(174.0463)	sp|P13639|EF2_HUMAN	P13639	EF2_HUMAN	EEF2	Elongation factor 2	96647.7
KEDLYLKPIQR	K[174.0463]EDLYLK[174.0463]PIQR	K	T	439	449	11	3	1K(174.0463),7K(174.0463)	sp|P13639|EF2_HUMAN	P13639	EF2_HUMAN	EEF2	Elongation factor 2	30575.2
KEELTLEGIR	K[174.0463]EELTLEGIR	K	Q	238	247	10	2,3	1K(174.0463)	sp|P60842|IF4A1_HUMAN	P60842	IF4A1_HUMAN	EIF4A1	Eukaryotic initiation factor 4A-I	25234.9
KEENLADWYSQVITK	K[174.0463]EENLADWYSQVITK	K	S	1020	1034	15	2,3	1K(174.0463)	sp|P07814|SYEP_HUMAN	P07814	SYEP_HUMAN	EPRS1	Bifunctional glutamate/proline--tRNA ligase	60054.1
KEFGGGHIKDELFGTVKDDLSFAGYQK	K[174.0463]EFGGGHIKDELFGTVKDDLSFAGYQK	K	H	110	136	27	4	1K(174.0463)	sp|Q6IBS0|TWF2_HUMAN	Q6IBS0	TWF2_HUMAN	TWF2	Twinfilin-2	114480
KEGGLGPLNIPLLADVTR	K[174.0463]EGGLGPLNIPLLADVTR	R	R	92	109	18	3	1K(174.0463)	sp|P32119|PRDX2_HUMAN	P32119	PRDX2_HUMAN	PRDX2	Peroxiredoxin-2	22895.2
KEGPYDVVVLPGGNLGAQNLSESAAVK	K[174.0463]EGPYDVVVLPGGNLGAQNLSESAAVK	K	E	63	89	27	3	1K(174.0463)	sp|Q99497|PARK7_HUMAN	Q99497	PARK7_HUMAN	PARK7	Parkinson disease protein 7	15646.5
KEIKDILIQYDR	K[174.0463]EIKDILIQYDR	K	T	106	117	12	3	1K(174.0463)	sp|P62249|RS16_HUMAN	P62249	RS16_HUMAN	RPS16	Small ribosomal subunit protein uS9	3892.93
KEIPAKIIFEDDR	K[174.0463]EIPAK[174.0463]IIFEDDR	R	C	25	37	13	3	1K(174.0463),6K(174.0463)	sp|P49773|HINT1_HUMAN	P49773	HINT1_HUMAN	HINT1	Adenosine 5'-monophosphoramidase HINT1	3950.15
KELEEDFIK	K[174.0463]ELEEDFIK	R	S	118	126	9	2	1K(174.0463)	sp|Q14019|COTL1_HUMAN	Q14019	COTL1_HUMAN	COTL1	Coactosin-like protein	0
KELEQVCNPIISGLYQGAGGPGPGGFGAQGPK	K[174.0463]ELEQVC[57.0215]NPIISGLYQGAGGPGPGGFGAQGPK	R	G	597	628	32	3	1K(174.0463),7C(57.0215)	sp|P0DMV8|HS71A_HUMAN	P0DMV8	HS71A_HUMAN	HSPA1A	Heat shock 70 kDa protein 1A	127531
KELLFLSNANPSLLER	K[174.0463]ELLFLSNANPSLLER	K	H	378	393	16	3	1K(174.0463)	sp|P51398|RT29_HUMAN	P51398	RT29_HUMAN	DAP3	Small ribosomal subunit protein mS29	18423.3
KELSDIAHR	K[174.0463]ELSDIAHR	K	I	14	22	9	2,3	1K(174.0463)	sp|P04075|ALDOA_HUMAN	P04075	ALDOA_HUMAN	ALDOA	Fructose-bisphosphate aldolase A	47638.1
KEMQPTHPIR	K[174.0463]EMQPTHPIR	K	L	158	167	10	2	1K(174.0463)	sp|P63104|1433Z_HUMAN	P63104	1433Z_HUMAN	YWHAZ	14-3-3 protein zeta/delta	0
KESYSIYVYK	K[174.0463]ESYSIYVYK	R	V	35	44	10	2	1K(174.0463)	sp|P33778|H2B1B_HUMAN	P33778	H2B1B_HUMAN	H2BC3	Histone H2B type 1-B	47262.6
KESYSIYVYKVLK	K[174.0463]ESYSIYVYKVLK[174.0463]	R	Q	35	47	13	3	13K(174.0463),1K(174.0463)	sp|P33778|H2B1B_HUMAN	P33778	H2B1B_HUMAN	H2BC3	Histone H2B type 1-B	59699.4
KESYSIYVYKVLK	K[174.0463]ESYSIYVYK[174.0463]VLK	R	Q	35	47	13	3	10K(174.0463),1K(174.0463)	sp|P33778|H2B1B_HUMAN	P33778	H2B1B_HUMAN	H2BC3	Histone H2B type 1-B	61038.2
KESYSVYVYK	K[174.0463]ESYSVYVYK	R	V	35	44	10	2	1K(174.0463)	sp|O60814|H2B1K_HUMAN	O60814	H2B1K_HUMAN	H2BC12	Histone H2B type 1-K	163145
KESYSVYVYKVLK	K[174.0463]ESYSVYVYKVLK	R	Q	35	47	13	3	1K(174.0463)	sp|O60814|H2B1K_HUMAN	O60814	H2B1K_HUMAN	H2BC12	Histone H2B type 1-K	0
KESYSVYVYKVLK	K[174.0463]ESYSVYVYK[174.0463]VLK	R	Q	35	47	13	3	10K(174.0463),1K(174.0463)	sp|O60814|H2B1K_HUMAN	O60814	H2B1K_HUMAN	H2BC12	Histone H2B type 1-K	69764.2
KEWVTPK	K[174.0463]EWVTPK	R	E	331	337	7	2	1K(174.0463)	sp|P09874|PARP1_HUMAN	P09874	PARP1_HUMAN	PARP1	Poly [ADP-ribose] polymerase 1	57637.2
KFAEAFEAIPR	K[174.0463]FAEAFEAIPR	K	A	440	450	11	2,3	1K(174.0463)	sp|P50990|TCPQ_HUMAN	P50990	TCPQ_HUMAN	CCT8	T-complex protein 1 subunit theta	64397.1
KFDEVLVNHFCEEFGK	K[174.0463]FDEVLVNHFC[57.0215]EEFGK	R	K	235	250	16	3	11C(57.0215),1K(174.0463)	sp|P34932|HSP74_HUMAN	P34932	HSP74_HUMAN	HSPA4	Heat shock 70 kDa protein 4	62530.4
KFDQLLAEEK	K[174.0463]FDQLLAEEK	K	T	1445	1454	10	2	1K(174.0463)	sp|P35579|MYH9_HUMAN	P35579	MYH9_HUMAN	MYH9	Myosin-9	26573.8
KFESEILEAISQNSVVIIR	K[174.0463]FESEILEAISQNSVVIIR	K	G	392	410	19	2,3	1K(174.0463)	sp|Q08211|DHX9_HUMAN	Q08211	DHX9_HUMAN	DHX9	ATP-dependent RNA helicase A	49110.6
KFFDANYDGK	K[174.0463]FFDANYDGK	K	D	113	122	10	2	1K(174.0463)	sp|Q15691|MARE1_HUMAN	Q15691	MARE1_HUMAN	MAPRE1	Microtubule-associated protein RP/EB family member 1	9877.61
KFFVGGNWK	K[174.0463]FFVGGNWK	R	M	6	14	9	2	1K(174.0463)	sp|P60174|TPIS_HUMAN	P60174	TPIS_HUMAN	TPI1	Triosephosphate isomerase	93426.6
KFGYVDFESAEDLEK	K[174.0463]FGYVDFESAEDLEK	R	A	348	362	15	2,3	1K(174.0463)	sp|P19338|NUCL_HUMAN	P19338	NUCL_HUMAN	NCL	Nucleolin	507436
KFGYVDFESAEDLEK	K[174.0463]FGYVDFESAEDLEK[174.0463]	R	A	348	362	15	3	15K(174.0463),1K(174.0463)	sp|P19338|NUCL_HUMAN	P19338	NUCL_HUMAN	NCL	Nucleolin	11557.9
KLGEMWNNTAADDK	K[174.0463]LGEM[15.9949]WNNTAADDK	K	Q	128	141	14	3	1K(174.0463),5M(15.9949)	sp|P09429|HMGB1_HUMAN	P09429	HMGB1_HUMAN	HMGB1	High mobility group protein B1	10712.8
KFLDGIYVSEK	K[174.0463]FLDGIYVSEK	R	G	174	184	11	2	1K(174.0463)	sp|P32969|RL9_HUMAN	P32969	RL9_HUMAN	RPL9	Large ribosomal subunit protein uL6	39215.6
KFLDGNELTLADCNLLPK	K[174.0463]FLDGNELTLADC[57.0215]NLLPK	R	L	166	183	18	3	13C(57.0215),1K(174.0463)	sp|O00299|CLIC1_HUMAN	O00299	CLIC1_HUMAN	CLIC1	Chloride intracellular channel protein 1	31373
KFLPLFDR	K[174.0463]FLPLFDR	R	V	8	15	8	2	1K(174.0463)	sp|P61604|CH10_HUMAN	P61604	CH10_HUMAN	HSPE1	10 kDa heat shock protein, mitochondrial	116157
KFLVFVANFDENDPK	K[174.0463]FLVFVANFDENDPK	R	T	142	156	15	3	1K(174.0463)	sp|P31150|GDIA_HUMAN	P31150	GDIA_HUMAN	GDI1	Rab GDP dissociation inhibitor alpha	20126.8
KFVADGIFK	K[174.0463]FVADGIFK	R	A	10	18	9	2	1K(174.0463)	sp|P23396|RS3_HUMAN	P23396	RS3_HUMAN	RPS3	Small ribosomal subunit protein uS3	30947
KFYGPEGPYGVFAGR	K[174.0463]FYGPEGPYGVFAGR	R	D	105	119	15	3	1K(174.0463)	sp|O00264|PGRC1_HUMAN	O00264	PGRC1_HUMAN	PGRMC1	Membrane-associated progesterone receptor component 1	22520.4
KFYPLEIDYGQDEEAVK	K[174.0463]FYPLEIDYGQDEEAVK	K	K	637	653	17	2	1K(174.0463)	sp|P09874|PARP1_HUMAN	P09874	PARP1_HUMAN	PARP1	Poly [ADP-ribose] polymerase 1	40310.8
KFYPLEIDYGQDEEAVKK	K[174.0463]FYPLEIDYGQDEEAVKK	K	L	637	654	18	3	1K(174.0463)	sp|P09874|PARP1_HUMAN	P09874	PARP1_HUMAN	PARP1	Poly [ADP-ribose] polymerase 1	8399.75
KFYPLEIDYGQDEEAVKK	K[174.0463]FYPLEIDYGQDEEAVK[174.0463]K	K	L	637	654	18	3	17K(174.0463),1K(174.0463)	sp|P09874|PARP1_HUMAN	P09874	PARP1_HUMAN	PARP1	Poly [ADP-ribose] polymerase 1	0
KGADSLEDFLYHEGYACTSIHGDR	K[174.0463]GADSLEDFLYHEGYAC[57.0215]TSIHGDR	K	S	452	475	24	4	17C(57.0215),1K(174.0463)	sp|O00571|DDX3X_HUMAN	O00571	DDX3X_HUMAN	DDX3X	ATP-dependent RNA helicase DDX3X	23246.8
KGDIFLVR	K[174.0463]GDIFLVR	R	G	148	155	8	2	1K(174.0463)	sp|P55072|TERA_HUMAN	P55072	TERA_HUMAN	VCP	Transitional endoplasmic reticulum ATPase	17578.3
KGDIVDIK	K[174.0463]GDIVDIK	K	G	36	43	8	2	1K(174.0463)	sp|P46778|RL21_HUMAN	P46778	RL21_HUMAN	RPL21	Large ribosomal subunit protein eL21	24573.9
KGDVVIVLTGWR	K[174.0463]GDVVIVLTGWR	K	P	505	516	12	3	1K(174.0463)	sp|P14618|KPYM_HUMAN	P14618	KPYM_HUMAN	PKM	Pyruvate kinase PKM	41129.4
KGEDFVK	K[174.0463]GEDFVK	K	T	329	335	7	2	1K(174.0463)	sp|P40926|MDHM_HUMAN	P40926	MDHM_HUMAN	MDH2	Malate dehydrogenase, mitochondrial	45640
KGEFETGFEK	K[174.0463]GEFETGFEK	R	G	187	196	10	2	1K(174.0463)	sp|P15170|ERF3A_HUMAN	P15170	ERF3A_HUMAN	GSPT1	Eukaryotic peptide chain release factor GTP-binding subunit ERF3A	4493.94
KGEKDIPGLTDTTVPR	K[174.0463]GEKDIPGLTDTTVPR	K	R	116	131	16	3	1K(174.0463)	sp|P62753|RS6_HUMAN	P62753	RS6_HUMAN	RPS6	Small ribosomal subunit protein eS6	32721.6
KGESGQSWPR	K[174.0463]GESGQSWPR	R	L	79	88	10	2,3	1K(174.0463)	sp|Q15185|TEBP_HUMAN	Q15185	TEBP_HUMAN	PTGES3	Prostaglandin E synthase 3	72138.9
KGFNEGLWEIDNNPK	K[174.0463]GFNEGLWEIDNNPK	R	V	75	89	15	2,3	1K(174.0463)	sp|O75475|PSIP1_HUMAN	O75475	PSIP1_HUMAN	PSIP1	PC4 and SFRS1-interacting protein	44410.5
KGFSEGLWEIENNPTVK	K[174.0463]GFSEGLWEIENNPTVK	R	A	80	96	17	2,3	1K(174.0463)	sp|P51858|HDGF_HUMAN	P51858	HDGF_HUMAN	HDGF	Hepatoma-derived growth factor	100782
KGGSWIQEINVAEK	K[174.0463]GGSWIQEINVAEK	K	N	4023	4036	14	3	1K(174.0463)	sp|P78527|PRKDC_HUMAN	P78527	PRKDC_HUMAN	PRKDC	DNA-dependent protein kinase catalytic subunit	25821.5
KGISLNPEQWSQLK	K[174.0463]GISLNPEQWSQLK	R	E	101	114	14	2,3	1K(174.0463)	sp|P53999|TCP4_HUMAN	P53999	TCP4_HUMAN	SUB1	Activated RNA polymerase II transcriptional coactivator p15	35876.1
KGLDPYNVLAPK	K[174.0463]GLDPYNVLAPK	K	G	57	68	12	2,3	1K(174.0463)	sp|P10606|COX5B_HUMAN	P10606	COX5B_HUMAN	COX5B	Cytochrome c oxidase subunit 5B, mitochondrial	33147.9
KGLKEGIPALDNFLDKL	K[174.0463]GLKEGIPALDNFLDKL	R	-	842	858	17	3	1K(174.0463)	sp|P13639|EF2_HUMAN	P13639	EF2_HUMAN	EEF2	Elongation factor 2	33099.7
KGLTPSQIGVILR	K[174.0463]GLTPSQIGVILR	K	D	43	55	13	3	1K(174.0463)	sp|P62277|RS13_HUMAN	P62277	RS13_HUMAN	RPS13	Small ribosomal subunit protein uS15	34655.6
KGNYAER	K[174.0463]GNYAER	R	V	37	43	7	2	1K(174.0463)	sp|P0C0S8|H2A1_HUMAN	P0C0S8	H2A1_HUMAN	H2AC11	Histone H2A type 1	0
KGQVIQF	K[174.0463]GQVIQF	R	-	100	106	7	2	1K(174.0463)	sp|P83881|RL36A_HUMAN	P83881	RL36A_HUMAN	RPL36A	Large ribosomal subunit protein eL42	77454.2
KGSELWLGVDALGLNIYEQNDR	K[174.0463]GSELWLGVDALGLNIYEQNDR	K	L	212	233	22	3	1K(174.0463)	sp|P26038|MOES_HUMAN	P26038	MOES_HUMAN	MSN	Moesin	16547.4
KGSITSVQAIYVPADDLTDPAPATTFAHLDATTVLSR	K[174.0463]GSITSVQAIYVPADDLTDPAPATTFAHLDATTVLSR	K	A	351	387	37	4	1K(174.0463)	sp|P06576|ATPB_HUMAN	P06576	ATPB_HUMAN	ATP5F1B	ATP synthase subunit beta, mitochondrial	16381.3
KGTQCVEQIQELVLR	K[174.0463]GTQC[57.0215]VEQIQELVLR	R	F	137	151	15	3	1K(174.0463),5C(57.0215)	sp|Q9P287|BCCIP_HUMAN	Q9P287	BCCIP_HUMAN	BCCIP	BRCA2 and CDKN1A-interacting protein	0
KGVNLPGAAVDLPAVSEK	K[174.0463]GVNLPGAAVDLPAVSEK	K	D	207	224	18	2,3	1K(174.0463)	sp|P14618|KPYM_HUMAN	P14618	KPYM_HUMAN	PKM	Pyruvate kinase PKM	135217
KGVNLPGAAVDLPAVSEKDIQDLK	K[174.0463]GVNLPGAAVDLPAVSEK[174.0463]DIQDLK	K	F	207	230	24	3	18K(174.0463),1K(174.0463)	sp|P14618|KPYM_HUMAN	P14618	KPYM_HUMAN	PKM	Pyruvate kinase PKM	29136.1
KGYEVIYLTEPVDEYCIQALPEFDGK	K[174.0463]GYEVIYLTEPVDEYC[57.0215]IQALPEFDGK	K	R	561	586	26	3	16C(57.0215),1K(174.0463)	sp|P14625|ENPL_HUMAN	P14625	ENPL_HUMAN	HSP90B1	Endoplasmin	67229.4
KGYEVIYLTEPVDEYCIQALPEFDGKR	K[174.0463]GYEVIYLTEPVDEYC[57.0215]IQALPEFDGK[174.0463]R	K	F	561	587	27	4	16C(57.0215),1K(174.0463),26K(174.0463)	sp|P14625|ENPL_HUMAN	P14625	ENPL_HUMAN	HSP90B1	Endoplasmin	20012.7
KHEAFESDLAAHQDR	K[174.0463]HEAFESDLAAHQDR	R	V	455	469	15	3	1K(174.0463)	sp|O43707|ACTN4_HUMAN	O43707	ACTN4_HUMAN	ACTN4	Alpha-actinin-4	21574.8
KHEAFETDFTVHK	K[174.0463]HEAFETDFTVHK	K	D	1911	1923	13	3	1K(174.0463)	sp|Q13813|SPTN1_HUMAN	Q13813	SPTN1_HUMAN	SPTAN1	Spectrin alpha chain, non-erythrocytic 1	0
KHGLEVIYMIEPIDEYCVQQLK	K[174.0463]HGLEVIYMIEPIDEYC[57.0215]VQQLK	R	E	513	534	22	3	17C(57.0215),1K(174.0463)	sp|P07900|HS90A_HUMAN	P07900	HS90A_HUMAN	HSP90AA1	Heat shock protein HSP 90-alpha	37201.2
KHGLEVIYMIEPIDEYCVQQLKEFEGK	K[174.0463]HGLEVIYMIEPIDEYC[57.0215]VQQLK[174.0463]EFEGK	R	T	513	539	27	4	17C(57.0215),1K(174.0463),22K(174.0463)	sp|P07900|HS90A_HUMAN	P07900	HS90A_HUMAN	HSP90AA1	Heat shock protein HSP 90-alpha	22220.9
KHLEINPDHPIVETLR	K[174.0463]HLEINPDHPIVETLR	K	Q	624	639	16	3,4	1K(174.0463)	sp|P08238|HS90B_HUMAN	P08238	HS90B_HUMAN	HSP90AB1	Heat shock protein HSP 90-beta	252451
KHLEINPDHSIIETLR	K[174.0463]HLEINPDHSIIETLR	K	Q	632	647	16	3,4	1K(174.0463)	sp|P07900|HS90A_HUMAN	P07900	HS90A_HUMAN	HSP90AA1	Heat shock protein HSP 90-alpha	340676
RPPSAFFLFCSEYRPKIK	RPPSAFFLFC[57.0215]SEYRPK[174.0463]IK	K	G	97	114	18	4	10C(57.0215),16K(174.0463)	sp|P09429|HMGB1_HUMAN	P09429	HMGB1_HUMAN	HMGB1	High mobility group protein B1	40314.1
TYIPPKGETK	TYIPPK[174.0463]GETK	K	K	77	86	10	2	6K(174.0463)	sp|P09429|HMGB1_HUMAN	P09429	HMGB1_HUMAN	HMGB1	High mobility group protein B1	76639.4
KHPEVDVLINFASLR	K[174.0463]HPEVDVLINFASLR	R	S	562	576	15	3	1K(174.0463)	sp|P53396|ACLY_HUMAN	P53396	ACLY_HUMAN	ACLY	ATP-citrate synthase	10515.2
KIDYFER	K[174.0463]IDYFER	K	A	694	700	7	2	1K(174.0463)	sp|Q14152|EIF3A_HUMAN	Q14152	EIF3A_HUMAN	EIF3A	Eukaryotic translation initiation factor 3 subunit A	12555.8
KIEEIKDFLLTAR	K[174.0463]IEEIKDFLLTAR	R	R	4	16	13	2,3	1K(174.0463)	sp|P63173|RL38_HUMAN	P63173	RL38_HUMAN	RPL38	Large ribosomal subunit protein eL38	64672.9
KIEEIKDFLLTAR	K[174.0463]IEEIK[174.0463]DFLLTAR	R	R	4	16	13	3	1K(174.0463),6K(174.0463)	sp|P63173|RL38_HUMAN	P63173	RL38_HUMAN	RPL38	Large ribosomal subunit protein eL38	89155.5
KIEFVVVGPEAPLAAGIVGNLR	K[174.0463]IEFVVVGPEAPLAAGIVGNLR	K	S	66	87	22	3	1K(174.0463)	sp|P22102|PUR2_HUMAN	P22102	PUR2_HUMAN	GART	Trifunctional purine biosynthetic protein adenosine-3	19992.3
KIEPELDGSAQVTSHDASTNGLINFIK	K[174.0463]IEPELDGSAQVTSHDASTNGLINFIK	K	Q	524	550	27	4	1K(174.0463)	sp|P06744|G6PI_HUMAN	P06744	G6PI_HUMAN	GPI	Glucose-6-phosphate isomerase	27335.4
KIFDIDEAEEGVK	K[174.0463]IFDIDEAEEGVK	K	D	87	99	13	3	1K(174.0463)	sp|P20042|IF2B_HUMAN	P20042	IF2B_HUMAN	EIF2S2	Eukaryotic translation initiation factor 2 subunit 2	0
KIFEYETQR	K[174.0463]IFEYETQR	K	R	37	45	9	2	1K(174.0463)	sp|P50402|EMD_HUMAN	P50402	EMD_HUMAN	EMD	Emerin	15656.3
KIFVGGIK	K[174.0463]IFVGGIK	K	E	113	120	8	2	1K(174.0463)	sp|P22626|ROA2_HUMAN	P22626	ROA2_HUMAN	HNRNPA2B1	Heterogeneous nuclear ribonucleoproteins A2/B1	114516
KIFVGGIKEDTEEHHLR	K[174.0463]IFVGGIK[174.0463]EDTEEHHLR	K	D	113	129	17	3,4	1K(174.0463),8K(174.0463)	sp|P22626|ROA2_HUMAN	P22626	ROA2_HUMAN	HNRNPA2B1	Heterogeneous nuclear ribonucleoproteins A2/B1	6378.02
KIFVGGIKEDTEEYNLR	K[174.0463]IFVGGIK[174.0463]EDTEEYNLR	K	D	127	143	17	3	1K(174.0463),8K(174.0463)	sp|P51991|ROA3_HUMAN	P51991	ROA3_HUMAN	HNRNPA3	Heterogeneous nuclear ribonucleoprotein A3	0
KIFVGGLSPDTPEEK	K[174.0463]IFVGGLSPDTPEEK	K	I	183	197	15	2,3	1K(174.0463)	sp|Q14103|HNRPD_HUMAN	Q14103	HNRPD_HUMAN	HNRNPD	Heterogeneous nuclear ribonucleoprotein D0	124805
KIFVGGLSPDTPEEKIR	K[174.0463]IFVGGLSPDTPEEK[174.0463]IR	K	E	183	199	17	3	15K(174.0463),1K(174.0463)	sp|Q14103|HNRPD_HUMAN	Q14103	HNRPD_HUMAN	HNRNPD	Heterogeneous nuclear ribonucleoprotein D0	25091.9
KIGDEYFTFITDCK	K[174.0463]IGDEYFTFITDC[57.0215]K	K	D	354	367	14	3	13C(57.0215),1K(174.0463)	sp|P49368|TCPG_HUMAN	P49368	TCPG_HUMAN	CCT3	T-complex protein 1 subunit gamma	8078.36
KILDSVGIEADDDR	K[174.0463]ILDSVGIEADDDR	K	L	25	38	14	2,3	1K(174.0463)	sp|P05387|RLA2_HUMAN	P05387	RLA2_HUMAN	RPLP2	Large ribosomal subunit protein P2	53710.3
KILGQEGDASYLASEISTWDGVIVTPSEK	K[174.0463]ILGQEGDASYLASEISTWDGVIVTPSEK	R	A	328	356	29	3	1K(174.0463)	sp|Q12905|ILF2_HUMAN	Q12905	ILF2_HUMAN	ILF2	Interleukin enhancer-binding factor 2	92709.4
KILIEDWK	K[174.0463]ILIEDWK	K	K	142	149	8	2	1K(174.0463)	sp|P14314|GLU2B_HUMAN	P14314	GLU2B_HUMAN	PRKCSH	Glucosidase 2 subunit beta	55780.6
KILQDGGLQVVEK	K[174.0463]ILQDGGLQVVEK	R	Q	21	33	13	2	1K(174.0463)	sp|O43175|SERA_HUMAN	O43175	SERA_HUMAN	PHGDH	D-3-phosphoglycerate dehydrogenase	15904.9
KIPNPDFFEDLEPFR	K[174.0463]IPNPDFFEDLEPFR	R	M	401	415	15	2	1K(174.0463)	sp|P27824|CALX_HUMAN	P27824	CALX_HUMAN	CANX	Calnexin	54280.1
KITDYGGDK	K[174.0463]ITDYGGDK	K	E	178	186	9	2	1K(174.0463)	sp|O75643|U520_HUMAN	O75643	U520_HUMAN	SNRNP200	U5 small nuclear ribonucleoprotein 200 kDa helicase	12239.7
KITIADCGQLE	K[174.0463]ITIADC[57.0215]GQLE	K	-	155	165	11	2	1K(174.0463),7C(57.0215)	sp|P62937|PPIA_HUMAN	P62937	PPIA_HUMAN	PPIA	Peptidyl-prolyl cis-trans isomerase A	718773
KIVFVPGCSIPLTIVK	K[174.0463]IVFVPGC[57.0215]SIPLTIVK	R	S	362	377	16	3	1K(174.0463),8C(57.0215)	sp|P54136|SYRC_HUMAN	P54136	SYRC_HUMAN	RARS1	Arginine--tRNA ligase, cytoplasmic	0
KIVITDCGQLS	K[174.0463]IVITDC[57.0215]GQLS	K	-	197	207	11	2	1K(174.0463),7C(57.0215)	sp|P30405|PPIF_HUMAN	P30405	PPIF_HUMAN	PPIF	Peptidyl-prolyl cis-trans isomerase F, mitochondrial	37996.2
KIVSWLEYESSFSNEEAQK	K[174.0463]IVSWLEYESSFSNEEAQK	K	A	295	313	19	2,3	1K(174.0463)	sp|Q02790|FKBP4_HUMAN	Q02790	FKBP4_HUMAN	FKBP4	Peptidyl-prolyl cis-trans isomerase FKBP4	36672.7
KIWCFGPDGTGPNILTDITK	K[174.0463]IWC[57.0215]FGPDGTGPNILTDITK	R	G	648	667	20	3	1K(174.0463),4C(57.0215)	sp|P13639|EF2_HUMAN	P13639	EF2_HUMAN	EEF2	Elongation factor 2	63296.8
KKELEEIVQPIISK	K[174.0463]KELEEIVQPIISK	K	L	620	633	14	3	1K(174.0463)	sp|P11021|BIP_HUMAN	P11021	BIP_HUMAN	HSPA5	Endoplasmic reticulum chaperone BiP	23790.5
KLAQQYYLVYQEPIPTAQLVQR	K[174.0463]LAQQYYLVYQEPIPTAQLVQR	R	V	92	113	22	3	1K(174.0463)	sp|P25787|PSA2_HUMAN	P25787	PSA2_HUMAN	PSMA2	Proteasome subunit alpha type-2	104651
KLDEAVAEAHLGK	K[174.0463]LDEAVAEAHLGK	K	L	389	401	13	3	1K(174.0463)	sp|P23526|SAHH_HUMAN	P23526	SAHH_HUMAN	AHCY	Adenosylhomocysteinase	8340.36
KLDELYGTWR	K[174.0463]LDELYGTWR	R	K	259	268	10	2,3	1K(174.0463)	sp|P36578|RL4_HUMAN	P36578	RL4_HUMAN	RPL4	Large ribosomal subunit protein uL4	80028
KLDLEAWFPGSGAFR	K[174.0463]LDLEAWFPGSGAFR	K	E	376	390	15	2,3	1K(174.0463)	sp|P49591|SYSC_HUMAN	P49591	SYSC_HUMAN	SARS1	Serine--tRNA ligase, cytoplasmic	46248.3
KLDPELHLDIK	K[174.0463]LDPELHLDIK	R	V	186	196	11	3	1K(174.0463)	sp|Q12905|ILF2_HUMAN	Q12905	ILF2_HUMAN	ILF2	Interleukin enhancer-binding factor 2	21374.9
KLDPGSEETQTLVR	K[174.0463]LDPGSEETQTLVR	R	E	401	414	14	2,3	1K(174.0463)	sp|P26641|EF1G_HUMAN	P26641	EF1G_HUMAN	EEF1G	Elongation factor 1-gamma	15409.5
KLECLKSLDLFNCEVTNLNDYR	K[174.0463]LEC[57.0215]LK[174.0463]SLDLFNC[57.0215]EVTNLNDYR	K	E	111	132	22	3,4	13C(57.0215),1K(174.0463),4C(57.0215),6K(174.0463)	sp|Q92688|AN32B_HUMAN	Q92688	AN32B_HUMAN	ANP32B	Acidic leucine-rich nuclear phosphoprotein 32 family member B	52295.8
KLELDILPLQEANAELSEK	K[174.0463]LELDILPLQEANAELSEK	R	S	1299	1317	19	3	1K(174.0463)	sp|P12270|TPR_HUMAN	P12270	TPR_HUMAN	TPR	Nucleoprotein TPR	15672.3
KLELSDNIISGGLEVLAEK	K[174.0463]LELSDNIISGGLEVLAEK	R	C	68	86	19	2,3	1K(174.0463)	sp|Q9BTT0|AN32E_HUMAN	Q9BTT0	AN32E_HUMAN	ANP32E	Acidic leucine-rich nuclear phosphoprotein 32 family member E	86096.2
KLELSDNR	K[174.0463]LELSDNR	K	V	68	75	8	2	1K(174.0463)	sp|P39687|AN32A_HUMAN	P39687	AN32A_HUMAN	ANP32A	Acidic leucine-rich nuclear phosphoprotein 32 family member A	84688.1
KLELSENR	K[174.0463]LELSENR	K	I	68	75	8	2	1K(174.0463)	sp|Q92688|AN32B_HUMAN	Q92688	AN32B_HUMAN	ANP32B	Acidic leucine-rich nuclear phosphoprotein 32 family member B	51660.6
KLENCNYAVELGK	K[174.0463]LENC[57.0215]NYAVELGK	K	H	459	471	13	2	1K(174.0463),5C(57.0215)	sp|P13797|PLST_HUMAN	P13797	PLST_HUMAN	PLS3	Plastin-3	5754.98
KLENLKSLDLFNCEVTNLNDYR	K[174.0463]LENLK[174.0463]SLDLFNC[57.0215]EVTNLNDYR	K	E	111	132	22	3,4	13C(57.0215),1K(174.0463),6K(174.0463)	sp|P39687|AN32A_HUMAN	P39687	AN32A_HUMAN	ANP32A	Acidic leucine-rich nuclear phosphoprotein 32 family member A	64160.6
KLFIGGLSFETTDDSLR	K[174.0463]LFIGGLSFETTDDSLR	R	E	36	52	17	2,3	1K(174.0463)	sp|P51991|ROA3_HUMAN	P51991	ROA3_HUMAN	HNRNPA3	Heterogeneous nuclear ribonucleoprotein A3	303334
KLFIGGLSFETTDESLR	K[174.0463]LFIGGLSFETTDESLR	R	S	15	31	17	2,3	1K(174.0463)	sp|P09651|ROA1_HUMAN	P09651	ROA1_HUMAN	HNRNPA1	Heterogeneous nuclear ribonucleoprotein A1	849336
KLFIGGLSFETTEESLR	K[174.0463]LFIGGLSFETTEESLR	R	N	22	38	17	2,3	1K(174.0463)	sp|P22626|ROA2_HUMAN	P22626	ROA2_HUMAN	HNRNPA2B1	Heterogeneous nuclear ribonucleoproteins A2/B1	689443
YEKDIAAYR	YEK[174.0463]DIAAYR	K	A	155	163	9	2,3	3K(174.0463)	sp|P09429|HMGB1_HUMAN	P09429	HMGB1_HUMAN	HMGB1	High mobility group protein B1	200813
KLGGSLADSYLDEGFLLDK	K[174.0463]LGGSLADSYLDEGFLLDK	K	K	204	222	19	2,3	1K(174.0463)	sp|P78371|TCPB_HUMAN	P78371	TCPB_HUMAN	CCT2	T-complex protein 1 subunit beta	106522
KLGGSLADSYLDEGFLLDK	K[174.0463]LGGSLADSYLDEGFLLDK[174.0463]	K	K	204	222	19	3	19K(174.0463),1K(174.0463)	sp|P78371|TCPB_HUMAN	P78371	TCPB_HUMAN	CCT2	T-complex protein 1 subunit beta	16070.2
KLGGSLADSYLDEGFLLDKK	K[174.0463]LGGSLADSYLDEGFLLDK[174.0463]K	K	I	204	223	20	3	19K(174.0463),1K(174.0463)	sp|P78371|TCPB_HUMAN	P78371	TCPB_HUMAN	CCT2	T-complex protein 1 subunit beta	12098.6
KLGGTIDDCELVEGLVLTQK	K[174.0463]LGGTIDDC[57.0215]ELVEGLVLTQK	K	V	213	232	20	3	1K(174.0463),9C(57.0215)	sp|P50991|TCPD_HUMAN	P50991	TCPD_HUMAN	CCT4	T-complex protein 1 subunit delta	28826
KLIELQAGK	K[174.0463]LIELQAGK	K	K	158	166	9	2	1K(174.0463)	sp|P14314|GLU2B_HUMAN	P14314	GLU2B_HUMAN	PRKCSH	Glucosidase 2 subunit beta	11210
KLLEGEEER	K[174.0463]LLEGEEER	R	L	379	387	9	2	1K(174.0463)	sp|P20700|LMNB1_HUMAN	P20700	LMNB1_HUMAN	LMNB1	Lamin-B1	31511.3
KLLEGEESR	K[174.0463]LLEGEESR	R	I	402	410	9	2	1K(174.0463)	sp|P08670|VIME_HUMAN	P08670	VIME_HUMAN	VIM	Vimentin	0
KLNCQVIGASVDSHFCHLAWVNTPK	K[174.0463]LNC[57.0215]QVIGASVDSHFC[57.0215]HLAWVNTPK	K	K	68	92	25	4	16C(57.0215),1K(174.0463),4C(57.0215)	sp|Q06830|PRDX1_HUMAN	Q06830	PRDX1_HUMAN	PRDX1	Peroxiredoxin-1	16600.4
KLNVTEQEK	K[174.0463]LNVTEQEK	K	I	81	89	9	2	1K(174.0463)	sp|P06733|ENOA_HUMAN	P06733	ENOA_HUMAN	ENO1	Alpha-enolase	46497.3
KLNVTEQEKIDK	K[174.0463]LNVTEQEKIDK[174.0463]	K	L	81	92	12	3	12K(174.0463),1K(174.0463)	sp|P06733|ENOA_HUMAN	P06733	ENOA_HUMAN	ENO1	Alpha-enolase	65845.9
KLNVTEQEKIDK	K[174.0463]LNVTEQEK[174.0463]IDK	K	L	81	92	12	2	1K(174.0463),9K(174.0463)	sp|P06733|ENOA_HUMAN	P06733	ENOA_HUMAN	ENO1	Alpha-enolase	0
KLPIDVTEGEVISLGLPFGK	K[174.0463]LPIDVTEGEVISLGLPFGK	R	V	65	84	20	3	1K(174.0463)	sp|P26599|PTBP1_HUMAN	P26599	PTBP1_HUMAN	PTBP1	Polypyrimidine tract-binding protein 1	19488.8
KLSELLR	K[174.0463]LSELLR	K	Y	458	464	7	2	1K(174.0463)	sp|P07900|HS90A_HUMAN	P07900	HS90A_HUMAN	HSP90AA1	Heat shock protein HSP 90-alpha	31788.7
KLSGLNAFDIAEELVK	K[174.0463]LSGLNAFDIAEELVK	K	T	142	157	16	3	1K(174.0463)	sp|O95983|MBD3_HUMAN	O95983	MBD3_HUMAN	MBD3	Methyl-CpG-binding domain protein 3	0
KLTGKDVNFEFPEFQL	K[174.0463]LTGKDVNFEFPEFQL	K	-	179	194	16	3	1K(174.0463)	sp|P62081|RS7_HUMAN	P62081	RS7_HUMAN	RPS7	Small ribosomal subunit protein eS7	20861.4
KLVIIEGDLER	K[174.0463]LVIIEGDLER	R	T	169	179	11	2,3	1K(174.0463)	sp|P06753|TPM3_HUMAN	P06753	TPM3_HUMAN	TPM3	Tropomyosin alpha-3 chain	65202.6
KLVILEGELER	K[174.0463]LVILEGELER	R	A	132	142	11	2,3	1K(174.0463)	sp|P67936|TPM4_HUMAN	P67936	TPM4_HUMAN	TPM4	Tropomyosin alpha-4 chain	13750.1
KLVIPSELGYGER	K[174.0463]LVIPSELGYGER	R	G	103	115	13	3	1K(174.0463)	sp|P26885|FKBP2_HUMAN	P26885	FKBP2_HUMAN	FKBP2	Peptidyl-prolyl cis-trans isomerase FKBP2	0
KLVIVGDGACGK	K[174.0463]LVIVGDGAC[57.0215]GK	K	T	7	18	12	2	10C(57.0215),1K(174.0463)	sp|P08134|RHOC_HUMAN	P08134	RHOC_HUMAN	RHOC	Rho-related GTP-binding protein RhoC	11952.4
KLVTDQNISENWR	K[174.0463]LVTDQNISENWR	R	V	29	41	13	3	1K(174.0463)	sp|P24666|PPAC_HUMAN	P24666	PPAC_HUMAN	ACP1	Low molecular weight phosphotyrosine protein phosphatase	14002.9
KLYCIYVAIGQK	K[174.0463]LYC[57.0215]IYVAIGQK	K	R	241	252	12	2	1K(174.0463),4C(57.0215)	sp|P25705|ATPA_HUMAN	P25705	ATPA_HUMAN	ATP5F1A	ATP synthase subunit alpha, mitochondrial	16580.4
KLYDIDVAK	K[174.0463]LYDIDVAK	K	V	115	123	9	2	1K(174.0463)	sp|P62750|RL23A_HUMAN	P62750	RL23A_HUMAN	RPL23A	Large ribosomal subunit protein uL23	27335.7
KNFEWVAER	K[174.0463]NFEWVAER	K	V	247	255	9	3	1K(174.0463)	sp|P22234|PUR6_HUMAN	P22234	PUR6_HUMAN	PAICS	Bifunctional phosphoribosylaminoimidazole carboxylase/phosphoribosylaminoimidazole succinocarboxamide synthetase	15845.9
KNIILEEGK	K[174.0463]NIILEEGK	K	E	45	53	9	2	1K(174.0463)	sp|P23528|COF1_HUMAN	P23528	COF1_HUMAN	CFL1	Cofilin-1	50676.8
KNIILEEGKEILVGDVGQTVDDPYATFVK	K[174.0463]NIILEEGK[174.0463]EILVGDVGQTVDDPYATFVK	K	M	45	73	29	4	1K(174.0463),9K(174.0463)	sp|P23528|COF1_HUMAN	P23528	COF1_HUMAN	CFL1	Cofilin-1	0
KNWQNVR	K[174.0463]NWQNVR	K	A	196	202	7	2	1K(174.0463)	sp|P62906|RL10A_HUMAN	P62906	RL10A_HUMAN	RPL10A	Large ribosomal subunit protein uL1	0
KNYVHFAATQVQNR	K[174.0463]NYVHFAATQVQNR	K	I	334	347	14	3	1K(174.0463)	sp|Q9UPN9|TRI33_HUMAN	Q9UPN9	TRI33_HUMAN	TRIM33	E3 ubiquitin-protein ligase TRIM33	25478.7
KPAAATVTK	K[174.0463]PAAATVTK	K	K	160	168	9	2	1K(174.0463)	sp|P16403|H12_HUMAN	P16403	H12_HUMAN	H1-2	Histone H1.2	0
KPANDITSQLEINFGDLGR	K[174.0463]PANDITSQLEINFGDLGR	R	P	346	364	19	3	1K(174.0463)	sp|Q8NC51|SERB1_HUMAN	Q8NC51	SERB1_HUMAN	SERBP1	SERPINE1 mRNA-binding protein 1	49653.5
KPLLESGTLGTK	K[174.0463]PLLESGTLGTK	R	G	593	604	12	2	1K(174.0463)	sp|P22314|UBA1_HUMAN	P22314	UBA1_HUMAN	UBA1	Ubiquitin-like modifier-activating enzyme 1	34069.4
KPLPDHVSIVEPK	K[174.0463]PLPDHVSIVEPK	K	D	202	214	13	3	1K(174.0463)	sp|P23396|RS3_HUMAN	P23396	RS3_HUMAN	RPS3	Small ribosomal subunit protein uS3	17499.1
KPLVIIAEDVDGEALSTLVLNR	K[174.0463]PLVIIAEDVDGEALSTLVLNR	R	L	269	290	22	3	1K(174.0463)	sp|P10809|CH60_HUMAN	P10809	CH60_HUMAN	HSPD1	60 kDa heat shock protein, mitochondrial	23136
KPLVLCGDLNVAHEEIDLR	K[174.0463]PLVLC[57.0215]GDLNVAHEEIDLR	R	N	203	221	19	3	1K(174.0463),6C(57.0215)	sp|P27695|APEX1_HUMAN	P27695	APEX1_HUMAN	APEX1	DNA-(apurinic or apyrimidinic site) endonuclease	22264.7
KPNEGADGQWK	K[174.0463]PNEGADGQWK	R	K	310	320	11	2	1K(174.0463)	sp|Q8NC51|SERB1_HUMAN	Q8NC51	SERB1_HUMAN	SERBP1	SERPINE1 mRNA-binding protein 1	11197.1
KPTDGASSSNCVTDISHLVR	K[174.0463]PTDGASSSNC[57.0215]VTDISHLVR	R	K	698	717	20	3	11C(57.0215),1K(174.0463)	sp|P49321|NASP_HUMAN	P49321	NASP_HUMAN	NASP	Nuclear autoantigenic sperm protein	8584.53
KPVADCVISIPSFFTDAER	K[174.0463]PVADC[57.0215]VISIPSFFTDAER	K	R	135	153	19	3	1K(174.0463),6C(57.0215)	sp|O95757|HS74L_HUMAN	O95757	HS74L_HUMAN	HSPA4L	Heat shock 70 kDa protein 4L	14930.1
KPVTDCVISVPSFFTDAER	K[174.0463]PVTDC[57.0215]VISVPSFFTDAER	K	R	135	153	19	3	1K(174.0463),6C(57.0215)	sp|Q92598|HS105_HUMAN	Q92598	HS105_HUMAN	HSPH1	Heat shock protein 105 kDa	25969.8
KPVVDCVVSVPCFYTDAER	K[174.0463]PVVDC[57.0215]VVSVPC[57.0215]FYTDAER	K	R	135	153	19	3	12C(57.0215),1K(174.0463),6C(57.0215)	sp|P34932|HSP74_HUMAN	P34932	HSP74_HUMAN	HSPA4	Heat shock 70 kDa protein 4	55827.4
KQEFLEK	K[174.0463]QEFLEK	K	K	39	45	7	2	1K(174.0463)	sp|Q9H444|CHM4B_HUMAN	Q9H444	CHM4B_HUMAN	CHMP4B	Charged multivesicular body protein 4b	16536.9
KQELEEICHDLEAR	K[174.0463]QELEEIC[57.0215]HDLEAR	K	V	910	923	14	3	1K(174.0463),8C(57.0215)	sp|P35579|MYH9_HUMAN	P35579	MYH9_HUMAN	MYH9	Myosin-9	17787.1
KQELEEILHDLESR	K[174.0463]QELEEILHDLESR	K	V	917	930	14	3	1K(174.0463)	sp|P35580|MYH10_HUMAN	P35580	MYH10_HUMAN	MYH10	Myosin-10	62604.8
KQELLEALTK	K[174.0463]QELLEALTK	K	H	596	605	10	2	1K(174.0463)	sp|P12956|XRCC6_HUMAN	P12956	XRCC6_HUMAN	XRCC6	X-ray repair cross-complementing protein 6	149812
KQIFILLFQR	K[174.0463]QIFILLFQR	R	L	768	777	10	2,3	1K(174.0463)	sp|P55060|XPO2_HUMAN	P55060	XPO2_HUMAN	CSE1L	Exportin-2	53581.7
KQLLCGAAIGTHEDDKYR	K[174.0463]QLLC[57.0215]GAAIGTHEDDKYR	K	L	242	259	18	4	1K(174.0463),5C(57.0215)	sp|P12268|IMDH2_HUMAN	P12268	IMDH2_HUMAN	IMPDH2	Inosine-5'-monophosphate dehydrogenase 2	0
KQNWFEAFEILDK	K[174.0463]QNWFEAFEILDK	R	L	280	292	13	3	1K(174.0463)	sp|Q9H3G5|CPVL_HUMAN	Q9H3G5	CPVL_HUMAN	CPVL	Probable serine carboxypeptidase CPVL	0
KQTIDNSQGAYQEAFDISK	K[174.0463]QTIDNSQGAYQEAFDISK	R	K	139	157	19	3	1K(174.0463)	sp|P27348|1433T_HUMAN	P27348	1433T_HUMAN	YWHAQ	14-3-3 protein theta	6326
KQVEELFER	K[174.0463]QVEELFER	R	K	363	371	9	2	1K(174.0463)	sp|P78347|GTF2I_HUMAN	P78347	GTF2I_HUMAN	GTF2I	General transcription factor II-I	10086.2
KQVVNIPSFIVR	K[174.0463]QVVNIPSFIVR	R	L	139	150	12	3	1K(174.0463)	sp|P46781|RS9_HUMAN	P46781	RS9_HUMAN	RPS9	Small ribosomal subunit protein uS4	30610.4
KQWLQEVK	K[174.0463]QWLQEVK	R	V	338	345	8	2	1K(174.0463)	sp|P00505|AATM_HUMAN	P00505	AATM_HUMAN	GOT2	Aspartate aminotransferase, mitochondrial	29799.1
KSADTLWDIQK	K[174.0463]SADTLWDIQK	K	D	319	329	11	2,3	1K(174.0463)	sp|P07195|LDHB_HUMAN	P07195	LDHB_HUMAN	LDHB	L-lactate dehydrogenase B chain	105868
KSADTLWDIQKDLK	K[174.0463]SADTLWDIQKDLK[174.0463]	K	D	319	332	14	3	14K(174.0463),1K(174.0463)	sp|P07195|LDHB_HUMAN	P07195	LDHB_HUMAN	LDHB	L-lactate dehydrogenase B chain	21978.7
KSADTLWDIQK	K[174.0463]SADTLWDIQK[174.0463]	K	D	319	329	11	2,3	11K(174.0463),1K(174.0463)	sp|P07195|LDHB_HUMAN	P07195	LDHB_HUMAN	LDHB	L-lactate dehydrogenase B chain	15066.5
KSADTLWDIQKDLK	K[174.0463]SADTLWDIQK[174.0463]DLK	K	D	319	332	14	3	11K(174.0463),1K(174.0463)	sp|P07195|LDHB_HUMAN	P07195	LDHB_HUMAN	LDHB	L-lactate dehydrogenase B chain	30808.4
KSADTLWGIQK	K[174.0463]SADTLWGIQK	K	E	318	328	11	2	1K(174.0463)	sp|P00338|LDHA_HUMAN	P00338	LDHA_HUMAN	LDHA	L-lactate dehydrogenase A chain	28000.4
KSADTLWGIQKELQF	K[174.0463]SADTLWGIQK[174.0463]ELQF	K	-	318	332	15	2,3	11K(174.0463),1K(174.0463)	sp|P00338|LDHA_HUMAN	P00338	LDHA_HUMAN	LDHA	L-lactate dehydrogenase A chain	140239
KSDGIYIINLK	K[174.0463]SDGIYIINLK	R	R	42	52	11	2	1K(174.0463)	sp|A0A8I5KQE6|RPSA2_HUMAN	A0A8I5KQE6	RPSA2_HUMAN	RPSA2	Small ribosomal subunit protein uS2B	25197.4
KSDIDEIVLVGGSTR	K[174.0463]SDIDEIVLVGGSTR	K	I	353	367	15	2,3	1K(174.0463)	sp|P11021|BIP_HUMAN	P11021	BIP_HUMAN	HSPA5	Endoplasmic reticulum chaperone BiP	28838.7
KSDPVVSYR	K[174.0463]SDPVVSYR	K	E	572	580	9	2	1K(174.0463)	sp|P13639|EF2_HUMAN	P13639	EF2_HUMAN	EEF2	Elongation factor 2	42647.5
KSDVEAIFSK	K[174.0463]SDVEAIFSK	K	Y	30	39	10	2	1K(174.0463)	sp|P07910|HNRPC_HUMAN	P07910	HNRPC_HUMAN	HNRNPC	Heterogeneous nuclear ribonucleoproteins C1/C2	0
KSEEEIDFLR	K[174.0463]SEEEIDFLR	K	S	207	216	10	2	1K(174.0463)	sp|Q9Y262|EIF3L_HUMAN	Q9Y262	EIF3L_HUMAN	EIF3L	Eukaryotic translation initiation factor 3 subunit L	19692.8
KSESEVEEAAAIIAQRPDNPR	K[174.0463]SESEVEEAAAIIAQRPDNPR	K	E	271	291	21	3	1K(174.0463)	sp|Q16643|DREB_HUMAN	Q16643	DREB_HUMAN	DBN1	Drebrin	39457.1
KSGEKPLLGGSLMEYAILSAIAAMNEPK	K[174.0463]SGEKPLLGGSLM[15.9949]EYAILSAIAAMNEPK	K	T	330	357	28	3	13M(15.9949),1K(174.0463)	sp|Q5SSJ5|HP1B3_HUMAN	Q5SSJ5	HP1B3_HUMAN	HP1BP3	Heterochromatin protein 1-binding protein 3	68907.4
KSGNYFFLDD	K[174.0463]SGNYFFLDD	K	-	590	599	10	2	1K(174.0463)	sp|P61221|ABCE1_HUMAN	P61221	ABCE1_HUMAN	ABCE1	ATP-binding cassette sub-family E member 1	25791.4
KSLDFYTR	K[174.0463]SLDFYTR	K	V	44	51	8	2	1K(174.0463)	sp|Q04760|LGUL_HUMAN	Q04760	LGUL_HUMAN	GLO1	Lactoylglutathione lyase	22884.7
KSNFAEALAAHK	K[174.0463]SNFAEALAAHK	R	Y	31	42	12	3	1K(174.0463)	sp|P07237|PDIA1_HUMAN	P07237	PDIA1_HUMAN	P4HB	Protein disulfide-isomerase	0
KSQIFSTASDNQPTVTIK	K[174.0463]SQIFSTASDNQPTVTIK	K	V	447	464	18	2,3	1K(174.0463)	sp|P11021|BIP_HUMAN	P11021	BIP_HUMAN	HSPA5	Endoplasmic reticulum chaperone BiP	42997.4
KSSGEIVYCGQVFEK	K[174.0463]SSGEIVYC[57.0215]GQVFEK	K	S	56	70	15	2,3	1K(174.0463),9C(57.0215)	sp|Q02543|RL18A_HUMAN	Q02543	RL18A_HUMAN	RPL18A	Large ribosomal subunit protein eL20	48714.8
KSVFEEEVR	K[174.0463]SVFEEEVR	R	E	223	231	9	2	1K(174.0463)	sp|Q03252|LMNB2_HUMAN	Q03252	LMNB2_HUMAN	LMNB2	Lamin-B2	0
KTFEINPR	K[174.0463]TFEINPR	K	H	683	690	8	2	1K(174.0463)	sp|P14625|ENPL_HUMAN	P14625	ENPL_HUMAN	HSP90B1	Endoplasmin	27534.1
KTFSHELSDFGLESTAGEIPVVAIR	K[174.0463]TFSHELSDFGLESTAGEIPVVAIR	R	T	305	329	25	3,4	1K(174.0463)	sp|P30101|PDIA3_HUMAN	P30101	PDIA3_HUMAN	PDIA3	Protein disulfide-isomerase A3	74410.6
KTGQAPGYSYTAANK	K[174.0463]TGQAPGYSYTAANK	R	N	40	54	15	2	1K(174.0463)	sp|P99999|CYC_HUMAN	P99999	CYC_HUMAN	CYCS	Cytochrome c	0
KTLDPDPAIR	K[174.0463]TLDPDPAIR	K	R	17	26	10	2	1K(174.0463)	sp|P55060|XPO2_HUMAN	P55060	XPO2_HUMAN	CSE1L	Exportin-2	0
KTLTTVQGIADDYDK	K[174.0463]TLTTVQGIADDYDK	R	K	42	56	15	3	1K(174.0463)	sp|P41567|EIF1_HUMAN	P41567	EIF1_HUMAN	EIF1	Eukaryotic translation initiation factor 1	0
KTNLVWDEVSGQWR	K[174.0463]TNLVWDEVSGQWR	K	R	128	141	14	3	1K(174.0463)	sp|Q15050|RRS1_HUMAN	Q15050	RRS1_HUMAN	RRS1	Ribosome biogenesis regulatory protein homolog	0
KTVGVEPAADGK	K[174.0463]TVGVEPAADGK	R	G	47	58	12	2	1K(174.0463)	sp|P46779|RL28_HUMAN	P46779	RL28_HUMAN	RPL28	Large ribosomal subunit protein eL28	27511.5
KTVTAMDVVYALK	K[174.0463]TVTAMDVVYALK	R	R	80	92	13	2,3	1K(174.0463)	sp|P62805|H4_HUMAN	P62805	H4_HUMAN	H4C1	Histone H4	35110.9
KTVTAMDVVYALK	K[174.0463]TVTAM[15.9949]DVVYALK	R	R	80	92	13	3	1K(174.0463),6M(15.9949)	sp|P62805|H4_HUMAN	P62805	H4_HUMAN	H4C1	Histone H4	0
KTVTAMDVVYALK	K[174.0463]TVTAM[15.9949]DVVYALK[174.0463]	R	R	80	92	13	3	13K(174.0463),1K(174.0463),6M(15.9949)	sp|P62805|H4_HUMAN	P62805	H4_HUMAN	H4C1	Histone H4	0
KVAAIEALNDGELQK	K[174.0463]VAAIEALNDGELQK	K	A	118	132	15	3	1K(174.0463)	sp|P50502|F10A1_HUMAN	P50502	F10A1_HUMAN	ST13	Hsc70-interacting protein	0
KVAPAPAVVK	K[174.0463]VAPAPAVVK	K	K	11	20	10	2	1K(174.0463)	sp|P62424|RL7A_HUMAN	P62424	RL7A_HUMAN	RPL7A	Large ribosomal subunit protein eL8	16692.8
KVDWLTEK	K[174.0463]VDWLTEK	R	M	284	291	8	2	1K(174.0463)	sp|P60842|IF4A1_HUMAN	P60842	IF4A1_HUMAN	EIF4A1	Eukaryotic initiation factor 4A-I	128704
KVEEAEPEEFVVEKVLDR	K[174.0463]VEEAEPEEFVVEK[174.0463]VLDR	K	R	21	38	18	3	14K(174.0463),1K(174.0463)	sp|Q13185|CBX3_HUMAN	Q13185	CBX3_HUMAN	CBX3	Chromobox protein homolog 3	40146.5
KVEKVTISNR	K[174.0463]VEK[174.0463]VTISNR	K	L	574	583	10	2	1K(174.0463),4K(174.0463)	sp|P08238|HS90B_HUMAN	P08238	HS90B_HUMAN	HSP90AB1	Heat shock protein HSP 90-beta	19943.9
KVEKVVVSNR	K[174.0463]VEK[174.0463]VVVSNR	K	L	582	591	10	2	1K(174.0463),4K(174.0463)	sp|P07900|HS90A_HUMAN	P07900	HS90A_HUMAN	HSP90AA1	Heat shock protein HSP 90-alpha	13054.9
KVESLQEEIAFLK	K[174.0463]VESLQEEIAFLK	R	K	223	235	13	2,3	1K(174.0463)	sp|P08670|VIME_HUMAN	P08670	VIME_HUMAN	VIM	Vimentin	96704
KVESLQEEIAFLK	K[174.0463]VESLQEEIAFLK[174.0463]	R	K	223	235	13	2,3	13K(174.0463),1K(174.0463)	sp|P08670|VIME_HUMAN	P08670	VIME_HUMAN	VIM	Vimentin	73804
KVFDPVPVGVTK	K[174.0463]VFDPVPVGVTK	R	V	697	708	12	2	1K(174.0463)	sp|Q08211|DHX9_HUMAN	Q08211	DHX9_HUMAN	DHX9	ATP-dependent RNA helicase A	9581.76
KVFVGGLSPDTSEEQIK	K[174.0463]VFVGGLSPDTSEEQIK	K	E	234	250	17	2,3	1K(174.0463)	sp|O14979|HNRDL_HUMAN	O14979	HNRDL_HUMAN	HNRNPDL	Heterogeneous nuclear ribonucleoprotein D-like	47680.6
KVGWIFTDLVSEDTR	K[174.0463]VGWIFTDLVSEDTR	R	K	307	321	15	3	1K(174.0463)	sp|Q8TAT6|NPL4_HUMAN	Q8TAT6	NPL4_HUMAN	NPLOC4	Nuclear protein localization protein 4 homolog	12033.4
KVIGIECSSISDYAVK	K[174.0463]VIGIEC[57.0215]SSISDYAVK	R	I	113	128	16	3	1K(174.0463),7C(57.0215)	sp|Q99873|ANM1_HUMAN	Q99873	ANM1_HUMAN	PRMT1	Protein arginine N-methyltransferase 1	20664.2
KVLISDSLDPCCR	K[174.0463]VLISDSLDPC[57.0215]C[57.0215]R	R	K	8	20	13	2,3	11C(57.0215),12C(57.0215),1K(174.0463)	sp|O43175|SERA_HUMAN	O43175	SERA_HUMAN	PHGDH	D-3-phosphoglycerate dehydrogenase	32535.6
KVPEFQFLIGDEAATHLK	K[174.0463]VPEFQFLIGDEAATHLK	K	Q	163	180	18	3	1K(174.0463)	sp|P34949|MPI_HUMAN	P34949	MPI_HUMAN	MPI	Mannose-6-phosphate isomerase	9137.88
KVTQLDLDGPK	K[174.0463]VTQLDLDGPK	K	E	95	105	11	2	1K(174.0463)	sp|Q13442|HAP28_HUMAN	Q13442	HAP28_HUMAN	PDAP1	28 kDa heat- and acid-stable phosphoprotein	10311.3
KVTSVVFHPSQDLVFSASPDATIR	K[174.0463]VTSVVFHPSQDLVFSASPDATIR	K	I	266	289	24	3,4	1K(174.0463)	sp|Q9UMS4|PRP19_HUMAN	Q9UMS4	PRP19_HUMAN	PRPF19	Pre-mRNA-processing factor 19	70681.2
KVVKQASEGPLK	K[174.0463]VVK[174.0463]QASEGPLK	K	G	260	271	12	3	1K(174.0463),4K(174.0463)	sp|P04406|G3P_HUMAN	P04406	G3P_HUMAN	GAPDH	Glyceraldehyde-3-phosphate dehydrogenase	0
KVVNPLFEK	K[174.0463]VVNPLFEK	K	R	26	34	9	2	1K(174.0463)	sp|P62424|RL7A_HUMAN	P62424	RL7A_HUMAN	RPL7A	Large ribosomal subunit protein eL8	17632.3
KVWLDPNETNEIANANSR	K[174.0463]VWLDPNETNEIANANSR	K	Q	21	38	18	3	1K(174.0463)	sp|P84098|RL19_HUMAN	P84098	RL19_HUMAN	RPL19	Large ribosomal subunit protein eL19	32601.5
KVYENYPTYDLTER	K[174.0463]VYENYPTYDLTER	K	K	349	362	14	2,3	1K(174.0463)	sp|P35659|DEK_HUMAN	P35659	DEK_HUMAN	DEK	Protein DEK	47468.5
KWDLSELPK	K[174.0463]WDLSELPK	K	F	121	129	9	2	1K(174.0463)	sp|Q92841|DDX17_HUMAN	Q92841	DDX17_HUMAN	DDX17	Probable ATP-dependent RNA helicase DDX17	38284
KWLEVEIAPDIR	K[174.0463]WLEVEIAPDIR	K	G	1164	1175	12	3	1K(174.0463)	sp|Q14690|RRP5_HUMAN	Q14690	RRP5_HUMAN	PDCD11	Protein RRP5 homolog	10832.8
KWNLDELPK	K[174.0463]WNLDELPK	K	F	45	53	9	2	1K(174.0463)	sp|P17844|DDX5_HUMAN	P17844	DDX5_HUMAN	DDX5	Probable ATP-dependent RNA helicase DDX5	17963
KYDAFLASESLIK	K[174.0463]YDAFLASESLIK	K	Q	106	118	13	2	1K(174.0463)	sp|P62906|RL10A_HUMAN	P62906	RL10A_HUMAN	RPL10A	Large ribosomal subunit protein uL1	68905.8
KYDAFLASESLIKQIPR	K[174.0463]YDAFLASESLIK[174.0463]QIPR	K	I	106	122	17	3	13K(174.0463),1K(174.0463)	sp|P62906|RL10A_HUMAN	P62906	RL10A_HUMAN	RPL10A	Large ribosomal subunit protein uL1	46948.2
KYEQGFITDPVVLSPK	K[174.0463]YEQGFITDPVVLSPK	K	D	109	124	16	2,3	1K(174.0463)	sp|P12268|IMDH2_HUMAN	P12268	IMDH2_HUMAN	IMPDH2	Inosine-5'-monophosphate dehydrogenase 2	51120.4
KYFEEYALVNQDILENK	K[174.0463]YFEEYALVNQDILENK	K	E	221	237	17	3	1K(174.0463)	sp|P49642|PRI1_HUMAN	P49642	PRI1_HUMAN	PRIM1	DNA primase small subunit	13703.9
KYGVAWEK	K[174.0463]YGVAWEK	K	Y	594	601	8	2	1K(174.0463)	sp|Q14739|LBR_HUMAN	Q14739	LBR_HUMAN	LBR	Delta(14)-sterol reductase LBR	0
KYPYWPHQPIENL	K[174.0463]YPYWPHQPIENL	K	-	149	161	13	2,3	1K(174.0463)	sp|O75947|ATP5H_HUMAN	O75947	ATP5H_HUMAN	ATP5PD	ATP synthase subunit d, mitochondrial	71893.9
KYSNEDTLSVALPYFWEHFDK	K[174.0463]YSNEDTLSVALPYFWEHFDK	R	D	296	316	21	3,4	1K(174.0463)	sp|P26641|EF1G_HUMAN	P26641	EF1G_HUMAN	EEF1G	Elongation factor 1-gamma	78554
KYVIYIER	K[174.0463]YVIYIER	K	V	77	84	8	2	1K(174.0463)	sp|P61254|RL26_HUMAN	P61254	RL26_HUMAN	RPL26	Large ribosomal subunit protein uL24	32505
LAAAILGGVDQIHIKPGAK	LAAAILGGVDQIHIK[174.0463]PGAK	K	V	144	162	19	3	15K(174.0463)	sp|P22087|FBRL_HUMAN	P22087	FBRL_HUMAN	FBL	rRNA 2'-O-methyltransferase fibrillarin	33569.4
LAADVGKAGAER	LAADVGK[174.0463]AGAER	R	E	141	152	12	2	7K(174.0463)	sp|P05141|ADT2_HUMAN	P05141	ADT2_HUMAN	SLC25A5	ADP/ATP translocase 2	59492.5
LAADVGKSGTER	LAADVGK[174.0463]SGTER	R	E	141	152	12	2	7K(174.0463)	sp|P12236|ADT3_HUMAN	P12236	ADT3_HUMAN	SLC25A6	ADP/ATP translocase 3	16108.6
LAAIVAKQVLLGR	LAAIVAK[174.0463]QVLLGR	R	K	19	31	13	2	7K(174.0463)	sp|P40429|RL13A_HUMAN	P40429	RL13A_HUMAN	RPL13A	Large ribosomal subunit protein uL13	14057
LAAKKQELEEILHDLESR	LAAK[174.0463]K[174.0463]QELEEILHDLESR	R	V	913	930	18	3	4K(174.0463),5K(174.0463)	sp|P35580|MYH10_HUMAN	P35580	MYH10_HUMAN	MYH10	Myosin-10	29945.9
LAASIAPEIYGHEDVKK	LAASIAPEIYGHEDVKK[174.0463]	K	A	336	352	17	3	17K(174.0463)	sp|P33993|MCM7_HUMAN	P33993	MCM7_HUMAN	MCM7	DNA replication licensing factor MCM7	19768.4
LAATNALLNSLEFTK	LAATNALLNSLEFTK[174.0463]	K	A	192	206	15	2	15K(174.0463)	sp|Q14974|IMB1_HUMAN	Q14974	IMB1_HUMAN	KPNB1	Importin subunit beta-1	33170.6
LAATNALLNSLEFTKANFDK	LAATNALLNSLEFTK[174.0463]ANFDK	K	E	192	211	20	2,3	15K(174.0463)	sp|Q14974|IMB1_HUMAN	Q14974	IMB1_HUMAN	KPNB1	Importin subunit beta-1	94922.6
LADHFGGKLHLGFIEIR	LADHFGGK[174.0463]LHLGFIEIR	R	E	206	222	17	3	8K(174.0463)	sp|Q9Y383|LC7L2_HUMAN	Q9Y383	LC7L2_HUMAN	LUC7L2	Putative RNA-binding protein Luc7-like 2	11704.1
LAEEKAQASSIPVGSR	LAEEK[174.0463]AQASSIPVGSR	R	C	149	164	16	3	5K(174.0463)	sp|Q99426|TBCB_HUMAN	Q99426	TBCB_HUMAN	TBCB	Tubulin-folding cofactor B	0
LAEGLKLTLDTIFVPNTGK	LAEGLK[174.0463]LTLDTIFVPNTGK	K	K	91	109	19	2,3	6K(174.0463)	sp|Q9Y277|VDAC3_HUMAN	Q9Y277	VDAC3_HUMAN	VDAC3	Voltage-dependent anion-selective channel protein 3	59521.2
LAETQEEISAEVAAKAER	LAETQEEISAEVAAK[174.0463]AER	R	V	108	125	18	2,3	15K(174.0463)	sp|Q9Y383|LC7L2_HUMAN	Q9Y383	LC7L2_HUMAN	LUC7L2	Putative RNA-binding protein Luc7-like 2	25437.1
LAGANPAVITCDELLLGHEK	LAGANPAVITC[57.0215]DELLLGHEK[174.0463]	K	A	4051	4070	20	3	11C(57.0215),20K(174.0463)	sp|P78527|PRKDC_HUMAN	P78527	PRKDC_HUMAN	PRKDC	DNA-dependent protein kinase catalytic subunit	10081.4
LAGANPAVITCDELLLGHEKAPAFR	LAGANPAVITC[57.0215]DELLLGHEK[174.0463]APAFR	K	D	4051	4075	25	4	11C(57.0215),20K(174.0463)	sp|P78527|PRKDC_HUMAN	P78527	PRKDC_HUMAN	PRKDC	DNA-dependent protein kinase catalytic subunit	30499.4
LAHEVGWKYQAVTATLEEK	LAHEVGWK[174.0463]YQAVTATLEEK	R	R	141	159	19	3	8K(174.0463)	sp|P40429|RL13A_HUMAN	P40429	RL13A_HUMAN	RPL13A	Large ribosomal subunit protein uL13	26877
LAKAAFDDAIAELDTLSEESYK	LAK[174.0463]AAFDDAIAELDTLSEESYK	R	D	194	215	22	2,3	3K(174.0463)	sp|P62258|1433E_HUMAN	P62258	1433E_HUMAN	YWHAE	14-3-3 protein epsilon	222649
LAKLSDGVAVLK	LAK[174.0463]LSDGVAVLK	R	V	394	405	12	2,3	3K(174.0463)	sp|P10809|CH60_HUMAN	P10809	CH60_HUMAN	HSPD1	60 kDa heat shock protein, mitochondrial	63681.9
LALVTGGEIASTFDHPELVK	LALVTGGEIASTFDHPELVK[174.0463]	R	L	323	342	20	2	20K(174.0463)	sp|P78371|TCPB_HUMAN	P78371	TCPB_HUMAN	CCT2	T-complex protein 1 subunit beta	23695.9
LALVTGGEIASTFDHPELVKLGSCK	LALVTGGEIASTFDHPELVK[174.0463]LGSC[57.0215]K	R	L	323	347	25	3	20K(174.0463),24C(57.0215)	sp|P78371|TCPB_HUMAN	P78371	TCPB_HUMAN	CCT2	T-complex protein 1 subunit beta	74371.7
LAPDYDALDVANK	LAPDYDALDVANK[174.0463]	R	I	140	152	13	2	13K(174.0463)	sp|P62750|RL23A_HUMAN	P62750	RL23A_HUMAN	RPL23A	Large ribosomal subunit protein uL23	15883.2
LAPEFAK	LAPEFAK[174.0463]	K	R	57	63	7	2	7K(174.0463)	sp|P30041|PRDX6_HUMAN	P30041	PRDX6_HUMAN	PRDX6	Peroxiredoxin-6	15700.5
LAPITSDPTEATAVGAVEASFK	LAPITSDPTEATAVGAVEASFK[174.0463]	R	C	401	422	22	2	22K(174.0463)	sp|P14618|KPYM_HUMAN	P14618	KPYM_HUMAN	PKM	Pyruvate kinase PKM	64253
LAQLEEAKQASIQHIQNAIDTEK	LAQLEEAK[174.0463]QASIQHIQNAIDTEK	K	S	132	154	23	3	8K(174.0463)	sp|P24539|AT5F1_HUMAN	P24539	AT5F1_HUMAN	ATP5PB	ATP synthase F(0) complex subunit B1, mitochondrial	0
LASALAPSIYEHEDIKK	LASALAPSIYEHEDIK[174.0463]K	R	G	462	478	17	3	16K(174.0463)	sp|P33991|MCM4_HUMAN	P33991	MCM4_HUMAN	MCM4	DNA replication licensing factor MCM4	33975.3
LASGSFDKTASVFLLEK	LASGSFDK[174.0463]TASVFLLEK	R	D	70	86	17	3	8K(174.0463)	sp|Q96J01|THOC3_HUMAN	Q96J01	THOC3_HUMAN	THOC3	THO complex subunit 3	21401.9
LASVPAGGAVAVSAAPGSAAPAAGSAPAAAEEKK	LASVPAGGAVAVSAAPGSAAPAAGSAPAAAEEK[174.0463]K	K	D	62	95	34	3	33K(174.0463)	sp|P05387|RLA2_HUMAN	P05387	RLA2_HUMAN	RPLP2	Large ribosomal subunit protein P2	40989.6
LATALQKLEEAEK	LATALQK[174.0463]LEEAEK	R	A	107	119	13	2,3	7K(174.0463)	sp|P06753|TPM3_HUMAN	P06753	TPM3_HUMAN	TPM3	Tropomyosin alpha-3 chain	138883
LATYGITVAELTGDHQLCK	LATYGITVAELTGDHQLC[57.0215]K[174.0463]	R	E	559	577	19	2	18C(57.0215),19K(174.0463)	sp|O75643|U520_HUMAN	O75643	U520_HUMAN	SNRNP200	U5 small nuclear ribonucleoprotein 200 kDa helicase	0
LAYINPDLALEEKNK	LAYINPDLALEEK[174.0463]NK	R	G	352	366	15	3	13K(174.0463)	sp|P31948|STIP1_HUMAN	P31948	STIP1_HUMAN	STIP1	Stress-induced-phosphoprotein 1	70429.7
LCAAAASILGKPADR	LC[57.0215]AAAASILGK[174.0463]PADR	R	V	23	37	15	2	11K(174.0463),2C(57.0215)	sp|P30046|DOPD_HUMAN	P30046	DOPD_HUMAN	DDT	D-dopachrome decarboxylase	57310.4
LCDKTTPTGWTLDQCIQTGVDNPGHPFIK	LC[57.0215]DK[174.0463]TTPTGWTLDQC[57.0215]IQTGVDNPGHPFIK	R	T	75	103	29	4	15C(57.0215),2C(57.0215),4K(174.0463)	sp|P12532|KCRU_HUMAN	P12532	KCRU_HUMAN	CKMT1A	Creatine kinase U-type, mitochondrial	0
LCEKMAQFDAK	LC[57.0215]EK[174.0463]M[15.9949]AQFDAK	K	K	209	219	11	2	2C(57.0215),4K(174.0463),5M(15.9949)	sp|P26641|EF1G_HUMAN	P26641	EF1G_HUMAN	EEF1G	Elongation factor 1-gamma	5589.27
LCIQSKWEDAIPLALK	LC[57.0215]IQSK[174.0463]WEDAIPLALK	R	M	542	557	16	3	2C(57.0215),6K(174.0463)	sp|P09960|LKHA4_HUMAN	P09960	LKHA4_HUMAN	LTA4H	Leukotriene A-4 hydrolase	29852.2
LCKEVPNYK	LC[57.0215]K[174.0463]EVPNYK	K	L	58	66	9	2	2C(57.0215),3K(174.0463)	sp|P62851|RS25_HUMAN	P62851	RS25_HUMAN	RPS25	Small ribosomal subunit protein eS25	0
LDDFLDLNHKYWER	LDDFLDLNHK[174.0463]YWER	K	Y	297	310	14	3	10K(174.0463)	sp|Q8WVY7|UBCP1_HUMAN	Q8WVY7	UBCP1_HUMAN	UBLCP1	Ubiquitin-like domain-containing CTD phosphatase 1	16355.9
LDDLFLK	LDDLFLK[174.0463]	K	R	1351	1357	7	2	7K(174.0463)	sp|P42704|LPPRC_HUMAN	P42704	LPPRC_HUMAN	LRPPRC	Leucine-rich PPR motif-containing protein, mitochondrial	0
LDDLVSTGKLNLSQVR	LDDLVSTGK[174.0463]LNLSQVR	R	F	350	365	16	2,3	9K(174.0463)	sp|Q92499|DDX1_HUMAN	Q92499	DDX1_HUMAN	DDX1	ATP-dependent RNA helicase DDX1	88670.4
LDDNEALIEKLK	LDDNEALIEK[174.0463]LK	K	H	312	323	12	2	10K(174.0463)	sp|P61011|SRP54_HUMAN	P61011	SRP54_HUMAN	SRP54	Signal recognition particle subunit SRP54	18443.8
LDDNEALIEKLKHGQFTLR	LDDNEALIEK[174.0463]LK[174.0463]HGQFTLR	K	D	312	330	19	3	10K(174.0463),12K(174.0463)	sp|P61011|SRP54_HUMAN	P61011	SRP54_HUMAN	SRP54	Signal recognition particle subunit SRP54	17980.1
LDDTYIKAYLR	LDDTYIK[174.0463]AYLR	K	R	323	333	11	2	7K(174.0463)	sp|Q99615|DNJC7_HUMAN	Q99615	DNJC7_HUMAN	DNAJC7	DnaJ homolog subfamily C member 7	30856.4
LDDTYSFQVINKTVK	LDDTYSFQVINK[174.0463]TVK	R	M	1337	1351	15	2	12K(174.0463)	sp|Q9H583|HEAT1_HUMAN	Q9H583	HEAT1_HUMAN	HEATR1	HEAT repeat-containing protein 1	0
LDFFEKPDYDYLR	LDFFEK[174.0463]PDYDYLR	R	K	297	309	13	3	6K(174.0463)	sp|P78368|KC1G2_HUMAN	P78368	KC1G2_HUMAN	CSNK1G2	Casein kinase I isoform gamma-2	17888.1
LDGKLIDPK	LDGK[174.0463]LIDPK	K	R	213	221	9	2	4K(174.0463)	sp|O14979|HNRDL_HUMAN	O14979	HNRDL_HUMAN	HNRNPDL	Heterogeneous nuclear ribonucleoprotein D-like	39192.1
LDIKLDSEDKDK	LDIK[174.0463]LDSEDKDK	K	E	319	330	12	3	4K(174.0463)	sp|P13639|EF2_HUMAN	P13639	EF2_HUMAN	EEF2	Elongation factor 2	10390.8
LDILKIHAGPITK	LDILK[174.0463]IHAGPITK	R	H	310	322	13	3	5K(174.0463)	sp|P62333|PRS10_HUMAN	P62333	PRS10_HUMAN	PSMC6	26S proteasome regulatory subunit 10B	0
LDKAQIHDLVLVGGSTR	LDK[174.0463]AQIHDLVLVGGSTR	K	I	326	342	17	2,3,4	3K(174.0463)	sp|P0DMV8|HS71A_HUMAN	P0DMV8	HS71A_HUMAN	HSPA1A	Heat shock 70 kDa protein 1A	702405
LDKFAAEHTIFASNTSSLQITSIANATTR	LDK[174.0463]FAAEHTIFASNTSSLQITSIANATTR	R	Q	134	162	29	4	3K(174.0463)	sp|Q16836|HCDH_HUMAN	Q16836	HCDH_HUMAN	HADH	Hydroxyacyl-coenzyme A dehydrogenase, mitochondrial	11192.1
LDKPFPELR	LDK[174.0463]PFPELR	R	E	185	193	9	2	3K(174.0463)	sp|Q13564|ULA1_HUMAN	Q13564	ULA1_HUMAN	NAE1	NEDD8-activating enzyme E1 regulatory subunit	11615.4
LDKSQIHDIVLVGGSTR	LDK[174.0463]SQIHDIVLVGGSTR	K	I	326	342	17	2,3,4	3K(174.0463)	sp|P11142|HSP7C_HUMAN	P11142	HSP7C_HUMAN	HSPA8	Heat shock cognate 71 kDa protein	697238
LDQELKLIGEYGLR	LDQELK[174.0463]LIGEYGLR	R	N	25	38	14	2,3	6K(174.0463)	sp|P46781|RS9_HUMAN	P46781	RS9_HUMAN	RPS9	Small ribosomal subunit protein uS4	331104
LDQLIYIPLPDEKSR	LDQLIYIPLPDEK[174.0463]SR	R	V	639	653	15	2,3	13K(174.0463)	sp|P55072|TERA_HUMAN	P55072	TERA_HUMAN	VCP	Transitional endoplasmic reticulum ATPase	54337.7
LDQLKQEFEFWYPVDLR	LDQLK[174.0463]QEFEFWYPVDLR	K	V	655	671	17	2,3	5K(174.0463)	sp|Q9P2J5|SYLC_HUMAN	Q9P2J5	SYLC_HUMAN	LARS1	Leucine--tRNA ligase, cytoplasmic	33092.3
LDSAKLSSDQNDK	LDSAK[174.0463]LSSDQNDK	K	A	286	298	13	2	5K(174.0463)	sp|Q03252|LMNB2_HUMAN	Q03252	LMNB2_HUMAN	LMNB2	Lamin-B2	0
LDSGKELHINLIPNK	LDSGK[174.0463]ELHINLIPNK	K	Q	70	84	15	3	5K(174.0463)	sp|P07900|HS90A_HUMAN	P07900	HS90A_HUMAN	HSP90AA1	Heat shock protein HSP 90-alpha	210739
LDSGKELHINLIPNKQDR	LDSGK[174.0463]ELHINLIPNK[174.0463]QDR	K	T	70	87	18	4	15K(174.0463),5K(174.0463)	sp|P07900|HS90A_HUMAN	P07900	HS90A_HUMAN	HSP90AA1	Heat shock protein HSP 90-alpha	26620.8
LDSGKELK	LDSGK[174.0463]ELK	K	I	65	72	8	2	5K(174.0463)	sp|P08238|HS90B_HUMAN	P08238	HS90B_HUMAN	HSP90AB1	Heat shock protein HSP 90-beta	110409
LDSGKELKIDIIPNPQER	LDSGK[174.0463]ELK[174.0463]IDIIPNPQER	K	T	65	82	18	3	5K(174.0463),8K(174.0463)	sp|P08238|HS90B_HUMAN	P08238	HS90B_HUMAN	HSP90AB1	Heat shock protein HSP 90-beta	0
LDSQKHIDFSLR	LDSQK[174.0463]HIDFSLR	R	S	151	162	12	3	5K(174.0463)	sp|P46781|RS9_HUMAN	P46781	RS9_HUMAN	RPS9	Small ribosomal subunit protein uS4	26535.5
LDSSAVLDTGKYVGLVR	LDSSAVLDTGK[174.0463]YVGLVR	R	V	740	756	17	2,3	11K(174.0463)	sp|P42704|LPPRC_HUMAN	P42704	LPPRC_HUMAN	LRPPRC	Leucine-rich PPR motif-containing protein, mitochondrial	32402
LDSTDFTGTIKLLNENSYVPR	LDSTDFTGTIK[174.0463]LLNENSYVPR	K	E	135	155	21	3	11K(174.0463)	sp|P02786|TFR1_HUMAN	P02786	TFR1_HUMAN	TFRC	Transferrin receptor protein 1	40877.2
LDVGNAEVKLEEENR	LDVGNAEVK[174.0463]LEEENR	K	S	168	182	15	3	9K(174.0463)	sp|P51572|BAP31_HUMAN	P51572	BAP31_HUMAN	BCAP31	B-cell receptor-associated protein 31	5732.91
LDVQFSGLTKGDAVR	LDVQFSGLTK[174.0463]GDAVR	K	D	907	921	15	2	10K(174.0463)	sp|P21333|FLNA_HUMAN	P21333	FLNA_HUMAN	FLNA	Filamin-A	37092.4
[truncated: 1,817 more rows]
