# Supplementary material for: N-Homocysteinylation of HMGB1/2 Promotes Corpus Cavernosum Endothelial Senescence in Erectile Dysfunction
Source: Int J Biol Sci. 2025 Oct 20;21(15):6723–44. doi: 10.7150/ijbs.119514 (PMC12631104; doi:10.7150/ijbs.119514)
Supplement: Supplementary file 1 — Supplementary figures and tables, data. [file ijbsv21p6723s1.zip › Supplementary materials/Dataset S2 chemoselective labeling-based K-Hcy proteomics.xlsx]

## Sheet: Sheet1
Accession	Gene	Description	Mw(kDa)	Length	Hcy-2/con-1	log2 Hcy-2/con-1	Diff Sig	Count	Hcy-2	con-1
O14737	PDCD5	Programmed cell death protein 5 OS=Homo sapiens OX=9606 GN=PDCD5 PE=1 SV=3	14.285	125	3.0741	1.62016	+	2	23.2587	21.6385
O14818	PSMA7	Proteasome subunit alpha type-7 OS=Homo sapiens OX=9606 GN=PSMA7 PE=1 SV=1	27.887	248	3.35053	1.74439	+	2	26.0407	24.2964
O43768	ENSA	Alpha-endosulfine OS=Homo sapiens OX=9606 GN=ENSA PE=1 SV=1	13.389	121	4.87101	2.28422	+	2	26.1884	23.9042
O43809	NUDT21	Cleavage and polyadenylation specificity factor subunit 5 OS=Homo sapiens OX=9606 GN=NUDT21 PE=1 SV=1	26.227	227	3.18472	1.67116	+	2	23.1256	21.4544
O43852	CALU	Calumenin OS=Homo sapiens OX=9606 GN=CALU PE=1 SV=2	37.107	315	2.74468	1.45664	+	2	26.2134	24.7568
O60869	EDF1	Endothelial differentiation-related factor 1 OS=Homo sapiens OX=9606 GN=EDF1 PE=1 SV=1	16.369	148	2.17671	1.12215	+	2	23.8524	22.7303
O60925	PFDN1	Prefoldin subunit 1 OS=Homo sapiens OX=9606 GN=PFDN1 PE=1 SV=2	14.21	122	4.28935	2.10076	+	2	23.7368	21.636
O75347	TBCA	Tubulin-specific chaperone A OS=Homo sapiens OX=9606 GN=TBCA PE=1 SV=3	12.855	108	2.92511	1.54849	+	2	25.7592	24.2107
O75391	SPAG7	Sperm-associated antigen 7 OS=Homo sapiens OX=9606 GN=SPAG7 PE=1 SV=2	26.034	227	2.30937	1.2075	+	2	21.5951	20.3876
O75937	DNAJC8	DnaJ homolog subfamily C member 8 OS=Homo sapiens OX=9606 GN=DNAJC8 PE=1 SV=2	29.842	253	2.69675	1.43122	+	2	25.0406	23.6094
O75940	SMNDC1	Survival of motor neuron-related-splicing factor 30 OS=Homo sapiens OX=9606 GN=SMNDC1 PE=1 SV=1	26.711	238	8.34953	3.0617	+	2	23.7568	20.6952
O75947	ATP5PD	ATP synthase subunit d, mitochondrial OS=Homo sapiens OX=9606 GN=ATP5PD PE=1 SV=3	18.491	161	3.17526	1.66688	+	2	26.3296	24.6628
O95202	LETM1	Mitochondrial proton/calcium exchanger protein OS=Homo sapiens OX=9606 GN=LETM1 PE=1 SV=1	83.354	739	5.32185	2.41193	+	2	20.848	18.4361
O95232	LUC7L3	Luc7-like protein 3 OS=Homo sapiens OX=9606 GN=LUC7L3 PE=1 SV=2	51.466	432	8.40993	3.07209	+	2	20.6862	17.6141
O95793	STAU1	Double-stranded RNA-binding protein Staufen homolog 1 OS=Homo sapiens OX=9606 GN=STAU1 PE=1 SV=2	63.182	577	2.41183	1.27013	+	2	22.0569	20.7868
O95983	MBD3	Methyl-CpG-binding domain protein 3 OS=Homo sapiens OX=9606 GN=MBD3 PE=1 SV=1	32.844	291	2.27504	1.18589	+	2	24.3995	23.2136
P00441	SOD1	Superoxide dismutase [Cu-Zn] OS=Homo sapiens OX=9606 GN=SOD1 PE=1 SV=2	15.936	154	2.54059	1.34517	+	2	28.4052	27.06
P00558	PGK1	Phosphoglycerate kinase 1 OS=Homo sapiens OX=9606 GN=PGK1 PE=1 SV=3	44.615	417	2.76113	1.46526	+	2	26.7826	25.3173
P04080	CSTB	Cystatin-B OS=Homo sapiens OX=9606 GN=CSTB PE=1 SV=2	11.14	98	4.73968	2.24479	+	2	25.2203	22.9755
P04406	GAPDH	Glyceraldehyde-3-phosphate dehydrogenase OS=Homo sapiens OX=9606 GN=GAPDH PE=1 SV=3	36.053	335	2.78062	1.47541	+	2	30.1202	28.6447
P06454	PTMA	Prothymosin alpha OS=Homo sapiens OX=9606 GN=PTMA PE=1 SV=2	12.203	111	5.07823	2.34432	+	2	22.3474	20.0031
P06493	CDK1	Cyclin-dependent kinase 1 OS=Homo sapiens OX=9606 GN=CDK1 PE=1 SV=3	34.095	297	2.78527	1.47782	+	2	22.2283	20.7505
P06733	ENO1	Alpha-enolase OS=Homo sapiens OX=9606 GN=ENO1 PE=1 SV=2	47.169	434	2.66477	1.41401	+	2	31.3855	29.9714
P06753	TPM3	Tropomyosin alpha-3 chain OS=Homo sapiens OX=9606 GN=TPM3 PE=1 SV=2	32.95	285	2.70199	1.43402	+	2	26.8221	25.3881
P07197	NEFM	Neurofilament medium polypeptide OS=Homo sapiens OX=9606 GN=NEFM PE=1 SV=3	102.472	916	3.09645	1.63061	+	2	26.4916	24.861
P07355	ANXA2	Annexin A2 OS=Homo sapiens OX=9606 GN=ANXA2 PE=1 SV=2	38.604	339	2.00747	1.00538	+	2	23.0708	22.0654
P07910	HNRNPC	Heterogeneous nuclear ribonucleoproteins C1/C2 OS=Homo sapiens OX=9606 GN=HNRNPC PE=1 SV=4	33.67	306	2.27365	1.18501	+	2	27.1004	25.9154
P07954	FH	Fumarate hydratase, mitochondrial OS=Homo sapiens OX=9606 GN=FH PE=1 SV=3	54.637	510	2.31187	1.20906	+	2	25.0701	23.8611
P08758	ANXA5	Annexin A5 OS=Homo sapiens OX=9606 GN=ANXA5 PE=1 SV=2	35.937	320	4.08967	2.03199	+	2	28.0122	25.9802
P09012	SNRPA	U1 small nuclear ribonucleoprotein A OS=Homo sapiens OX=9606 GN=SNRPA PE=1 SV=3	31.28	282	2.50086	1.32242	+	2	23.3836	22.0612
P09234	SNRPC	U1 small nuclear ribonucleoprotein C OS=Homo sapiens OX=9606 GN=SNRPC PE=1 SV=1	17.394	159	2.66472	1.41398	+	2	22.8536	21.4396
P09429	HMGB1	High mobility group protein B1 OS=Homo sapiens OX=9606 GN=HMGB1 PE=1 SV=3	24.894	215	8.93472	3.15942	+	2	27.529	24.3695
P09493	TPM1	Tropomyosin alpha-1 chain OS=Homo sapiens OX=9606 GN=TPM1 PE=1 SV=2	32.709	284	2.03369	1.0241	+	2	20.9416	19.9175
P09525	ANXA4	Annexin A4 OS=Homo sapiens OX=9606 GN=ANXA4 PE=1 SV=4	35.883	319	2.28707	1.1935	+	2	19.8008	18.6073
P14550	AKR1A1	Aldo-keto reductase family 1 member A1 OS=Homo sapiens OX=9606 GN=AKR1A1 PE=1 SV=3	36.573	325	2.58083	1.36783	+	2	20.1866	18.8188
P16949	STMN1	Stathmin OS=Homo sapiens OX=9606 GN=STMN1 PE=1 SV=3	17.303	149	2.29003	1.19537	+	2	26.0603	24.8649
P18669	PGAM1	Phosphoglycerate mutase 1 OS=Homo sapiens OX=9606 GN=PGAM1 PE=1 SV=2	28.804	254	2.23131	1.15789	+	2	26.7329	25.575
P18859	ATP5PF	ATP synthase-coupling factor 6, mitochondrial OS=Homo sapiens OX=9606 GN=ATP5PF PE=1 SV=1	12.588	108	2.5968	1.37673	+	2	22.8622	21.4854
P19338	NCL	Nucleolin OS=Homo sapiens OX=9606 GN=NCL PE=1 SV=3	76.614	710	2.62231	1.39084	+	2	30.0858	28.6949
P20042	EIF2S2	Eukaryotic translation initiation factor 2 subunit 2 OS=Homo sapiens OX=9606 GN=EIF2S2 PE=1 SV=2	38.388	333	2.63752	1.39918	+	2	24.712	23.3129
P21283	ATP6V1C1	V-type proton ATPase subunit C 1 OS=Homo sapiens OX=9606 GN=ATP6V1C1 PE=1 SV=4	43.942	382	2.45631	1.29649	+	2	20.9306	19.6341
P21796	VDAC1	Voltage-dependent anion-selective channel protein 1 OS=Homo sapiens OX=9606 GN=VDAC1 PE=1 SV=2	30.773	283	3.21892	1.68658	+	2	25.9895	24.3029
P23284	PPIB	Peptidyl-prolyl cis-trans isomerase B OS=Homo sapiens OX=9606 GN=PPIB PE=1 SV=2	23.743	216	16.4401	4.03915	+	2	27.1042	23.065
P25685	DNAJB1	DnaJ homolog subfamily B member 1 OS=Homo sapiens OX=9606 GN=DNAJB1 PE=1 SV=4	38.044	340	2.17761	1.12275	+	2	24.6665	23.5438
P26583	HMGB2	High mobility group protein B2 OS=Homo sapiens OX=9606 GN=HMGB2 PE=1 SV=2	24.034	209	3.0625	1.61471	+	2	24.437	22.8223
P27348	YWHAQ	14-3-3 protein theta OS=Homo sapiens OX=9606 GN=YWHAQ PE=1 SV=1	27.764	245	2.11655	1.08171	+	2	26.4246	25.3429
P27694	RPA1	Replication protein A 70 kDa DNA-binding subunit OS=Homo sapiens OX=9606 GN=RPA1 PE=1 SV=2	68.138	616	2.56321	1.35795	+	2	19.8898	18.5318
P27797	CALR	Calreticulin OS=Homo sapiens OX=9606 GN=CALR PE=1 SV=1	48.142	417	2.20919	1.14352	+	2	28.649	27.5055
P30519	HMOX2	Heme oxygenase 2 OS=Homo sapiens OX=9606 GN=HMOX2 PE=1 SV=2	36.033	316	2.14565	1.10142	+	2	21.8545	20.753
P32119	PRDX2	Peroxiredoxin-2 OS=Homo sapiens OX=9606 GN=PRDX2 PE=1 SV=5	21.892	198	3.56948	1.83571	+	2	25.5691	23.7333
P35269	GTF2F1	General transcription factor IIF subunit 1 OS=Homo sapiens OX=9606 GN=GTF2F1 PE=1 SV=2	58.24	517	3.50359	1.80884	+	2	23.4743	21.6655
P35659	DEK	Protein DEK OS=Homo sapiens OX=9606 GN=DEK PE=1 SV=1	42.674	375	2.48845	1.31525	+	2	23.4586	22.1434
P36542	ATP5F1C	ATP synthase subunit gamma, mitochondrial OS=Homo sapiens OX=9606 GN=ATP5F1C PE=1 SV=1	32.996	298	3.80385	1.92746	+	2	23.0984	21.1709
P37108	SRP14	Signal recognition particle 14 kDa protein OS=Homo sapiens OX=9606 GN=SRP14 PE=1 SV=2	14.57	136	2.2513	1.17076	+	2	26.0305	24.8597
P37840	SNCA	Alpha-synuclein OS=Homo sapiens OX=9606 GN=SNCA PE=1 SV=1	14.46	140	3.23716	1.69473	+	2	24.2843	22.5896
P39687	ANP32A	Acidic leucine-rich nuclear phosphoprotein 32 family member A OS=Homo sapiens OX=9606 GN=ANP32A PE=1 SV=1	28.585	249	2.40015	1.26312	+	2	26.9035	25.6403
P39748	FEN1	Flap endonuclease 1 OS=Homo sapiens OX=9606 GN=FEN1 PE=1 SV=1	42.593	380	2.17031	1.1179	+	2	24.9983	23.8804
P43490	NAMPT	Nicotinamide phosphoribosyltransferase OS=Homo sapiens OX=9606 GN=NAMPT PE=1 SV=1	55.521	491	2.46412	1.30107	+	2	23.1871	21.886
P46109	CRKL	Crk-like protein OS=Homo sapiens OX=9606 GN=CRKL PE=1 SV=1	33.777	303	2.60696	1.38237	+	2	23.1851	21.8028
P48507	GCLM	Glutamate--cysteine ligase regulatory subunit OS=Homo sapiens OX=9606 GN=GCLM PE=1 SV=1	30.727	274	2.26887	1.18197	+	2	20.261	19.079
P49411	TUFM	Elongation factor Tu, mitochondrial OS=Homo sapiens OX=9606 GN=TUFM PE=1 SV=3	49.875	455	2.91371	1.54286	+	2	26.7549	25.2121
P49591	SARS1	Serine--tRNA ligase, cytoplasmic OS=Homo sapiens OX=9606 GN=SARS1 PE=1 SV=3	58.777	514	2.24423	1.16622	+	2	21.4894	20.3232
P49903	SEPHS1	Selenide, water dikinase 1 OS=Homo sapiens OX=9606 GN=SEPHS1 PE=1 SV=2	42.911	392	2.71681	1.44191	+	2	21.2507	19.8088
P50502	ST13	Hsc70-interacting protein OS=Homo sapiens OX=9606 GN=ST13 PE=1 SV=2	41.332	369	2.11134	1.07816	+	2	27.4827	26.4045
P50995	ANXA11	Annexin A11 OS=Homo sapiens OX=9606 GN=ANXA11 PE=1 SV=1	54.39	505	3.20023	1.67818	+	2	22.7557	21.0775
P51148	RAB5C	Ras-related protein Rab-5C OS=Homo sapiens OX=9606 GN=RAB5C PE=1 SV=2	23.483	216	3.99757	1.99912	+	2	22.1361	20.137
P52565	ARHGDIA	Rho GDP-dissociation inhibitor 1 OS=Homo sapiens OX=9606 GN=ARHGDIA PE=1 SV=3	23.207	204	9.50967	3.2494	+	2	25.8604	22.611
P53999	SUB1	Activated RNA polymerase II transcriptional coactivator p15 OS=Homo sapiens OX=9606 GN=SUB1 PE=1 SV=3	14.395	127	2.33614	1.22413	+	2	23.9787	22.7545
P54577	YARS1	Tyrosine--tRNA ligase, cytoplasmic OS=Homo sapiens OX=9606 GN=YARS1 PE=1 SV=4	59.143	528	3.26936	1.70901	+	2	24.4762	22.7672
P55010	EIF5	Eukaryotic translation initiation factor 5 OS=Homo sapiens OX=9606 GN=EIF5 PE=1 SV=2	49.223	431	2.96941	1.57018	+	2	24.3844	22.8143
P55209	NAP1L1	Nucleosome assembly protein 1-like 1 OS=Homo sapiens OX=9606 GN=NAP1L1 PE=1 SV=1	45.374	391	2.5221	1.33462	+	2	28.0352	26.7005
P55327	TPD52	Tumor protein D52 OS=Homo sapiens OX=9606 GN=TPD52 PE=1 SV=2	24.327	224	2.12351	1.08645	+	2	22.8314	21.7449
P58546	MTPN	Myotrophin OS=Homo sapiens OX=9606 GN=MTPN PE=1 SV=2	12.895	118	2.06995	1.0496	+	2	25.6489	24.5993
P60900	PSMA6	Proteasome subunit alpha type-6 OS=Homo sapiens OX=9606 GN=PSMA6 PE=1 SV=1	27.399	246	2.68521	1.42504	+	2	23.6008	22.1758
P61289	PSME3	Proteasome activator complex subunit 3 OS=Homo sapiens OX=9606 GN=PSME3 PE=1 SV=1	29.506	254	12.6367	3.65955	+	2	23.8228	20.1632
P62191	PSMC1	26S proteasome regulatory subunit 4 OS=Homo sapiens OX=9606 GN=PSMC1 PE=1 SV=1	49.185	440	2.537	1.34313	+	2	24.7793	23.4362
P62753	RPS6	40S ribosomal protein S6 OS=Homo sapiens OX=9606 GN=RPS6 PE=1 SV=1	28.681	249	2.39698	1.26122	+	2	22.3156	21.0544
P62841	RPS15	40S ribosomal protein S15 OS=Homo sapiens OX=9606 GN=RPS15 PE=1 SV=2	17.04	145	3.16421	1.66185	+	2	25.9336	24.2717
P62851	RPS25	40S ribosomal protein S25 OS=Homo sapiens OX=9606 GN=RPS25 PE=1 SV=1	13.742	125	9.6742	3.27414	+	2	22.9789	19.7048
P63165	SUMO1	Small ubiquitin-related modifier 1 OS=Homo sapiens OX=9606 GN=SUMO1 PE=1 SV=1	11.557	101	2.79661	1.48368	+	2	23.9451	22.4614
P63313	TMSB10	Thymosin beta-10 OS=Homo sapiens OX=9606 GN=TMSB10 PE=1 SV=2	5.026	44	8.84514	3.14489	+	2	22.6511	19.5063
P83916	CBX1	Chromobox protein homolog 1 OS=Homo sapiens OX=9606 GN=CBX1 PE=1 SV=1	21.418	185	2.73766	1.45295	+	2	24.5436	23.0907
Q00688	FKBP3	Peptidyl-prolyl cis-trans isomerase FKBP3 OS=Homo sapiens OX=9606 GN=FKBP3 PE=1 SV=1	25.177	224	3.27663	1.71221	+	2	26.273	24.5608
Q01105	SET	Protein SET OS=Homo sapiens OX=9606 GN=SET PE=1 SV=3	33.489	290	4.73987	2.24485	+	2	28.7007	26.4559
Q01469	FABP5	Fatty acid-binding protein 5 OS=Homo sapiens OX=9606 GN=FABP5 PE=1 SV=3	15.164	135	3.17119	1.66502	+	2	25.2948	23.6298
Q01518	CAP1	Adenylyl cyclase-associated protein 1 OS=Homo sapiens OX=9606 GN=CAP1 PE=1 SV=5	51.901	475	2.93776	1.55472	+	2	23.1515	21.5968
Q03252	LMNB2	Lamin-B2 OS=Homo sapiens OX=9606 GN=LMNB2 PE=1 SV=4	69.948	620	3.0417	1.60488	+	2	21.7181	20.1132
Q09666	AHNAK	Neuroblast differentiation-associated protein AHNAK OS=Homo sapiens OX=9606 GN=AHNAK PE=1 SV=2	629.101	5890	5.55183	2.47296	+	2	23.9079	21.435
Q13185	CBX3	Chromobox protein homolog 3 OS=Homo sapiens OX=9606 GN=CBX3 PE=1 SV=4	20.811	183	2.02918	1.0209	+	2	26.5912	25.5703
Q13428	TCOF1	Treacle protein OS=Homo sapiens OX=9606 GN=TCOF1 PE=1 SV=3	152.106	1488	2.06492	1.04609	+	2	24.4368	23.3907
Q13642	FHL1	Four and a half LIM domains protein 1 OS=Homo sapiens OX=9606 GN=FHL1 PE=1 SV=4	36.263	323	5.55454	2.47367	+	2	23.5368	21.0632
Q14103	HNRNPD	Heterogeneous nuclear ribonucleoprotein D0 OS=Homo sapiens OX=9606 GN=HNRNPD PE=1 SV=1	38.434	355	4.74128	2.24528	+	2	27.7947	25.5494
Q14320	FAM50A	Protein FAM50A OS=Homo sapiens OX=9606 GN=FAM50A PE=1 SV=2	40.242	339	76.9362	6.26559	+	2	25.9366	19.671
Q14696	MESD	LRP chaperone MESD OS=Homo sapiens OX=9606 GN=MESD PE=1 SV=2	26.077	234	2.04229	1.03019	+	2	23.8065	22.7763
Q14978	NOLC1	Nucleolar and coiled-body phosphoprotein 1 OS=Homo sapiens OX=9606 GN=NOLC1 PE=1 SV=2	73.603	699	2.12006	1.08411	+	2	22.9504	21.8663
Q15287	RNPS1	RNA-binding protein with serine-rich domain 1 OS=Homo sapiens OX=9606 GN=RNPS1 PE=1 SV=1	34.208	305	6.2556	2.64515	+	2	21.169	18.5239
Q15293	RCN1	Reticulocalbin-1 OS=Homo sapiens OX=9606 GN=RCN1 PE=1 SV=1	38.89	331	2.12553	1.08782	+	2	26.3376	25.2497
Q15691	MAPRE1	Microtubule-associated protein RP/EB family member 1 OS=Homo sapiens OX=9606 GN=MAPRE1 PE=1 SV=3	29.999	268	2.15202	1.10569	+	2	24.1092	23.0036
Q15785	TOMM34	Mitochondrial import receptor subunit TOM34 OS=Homo sapiens OX=9606 GN=TOMM34 PE=1 SV=2	34.559	309	3.24546	1.69842	+	2	25.076	23.3776
Q5T8P6	RBM26	RNA-binding protein 26 OS=Homo sapiens OX=9606 GN=RBM26 PE=1 SV=3	113.597	1007	5.33147	2.41453	+	2	20.6437	18.2291
Q5TBB1	RNASEH2B	Ribonuclease H2 subunit B OS=Homo sapiens OX=9606 GN=RNASEH2B PE=1 SV=1	35.139	312	4.91777	2.298	+	2	21.6175	19.3195
Q6IBS0	TWF2	Twinfilin-2 OS=Homo sapiens OX=9606 GN=TWF2 PE=1 SV=2	39.548	349	3.1175	1.64039	+	2	23.5591	21.9187
Q6P587	FAHD1	Acylpyruvase FAHD1, mitochondrial OS=Homo sapiens OX=9606 GN=FAHD1 PE=1 SV=2	24.843	224	2.05305	1.03777	+	2	21.5529	20.5151
Q6YN16	HSDL2	Hydroxysteroid dehydrogenase-like protein 2 OS=Homo sapiens OX=9606 GN=HSDL2 PE=1 SV=1	45.395	418	2.07307	1.05177	+	2	21.7729	20.7211
Q71UI9	H2AZ2	Histone H2A.V OS=Homo sapiens OX=9606 GN=H2AZ2 PE=1 SV=3	13.509	128	2.21072	1.14452	+	2	22.9577	21.8132
Q7L0Y3	TRMT10C	tRNA methyltransferase 10 homolog C OS=Homo sapiens OX=9606 GN=TRMT10C PE=1 SV=2	47.347	403	2.78443	1.47738	+	2	23.3847	21.9073
Q7Z3B4	NUP54	Nucleoporin p54 OS=Homo sapiens OX=9606 GN=NUP54 PE=1 SV=2	55.435	507	2.69546	1.43053	+	2	21.3756	19.9451
Q86V81	ALYREF	THO complex subunit 4 OS=Homo sapiens OX=9606 GN=ALYREF PE=1 SV=3	26.888	257	2.59535	1.37593	+	2	25.6192	24.2433
Q8WW12	PCNP	PEST proteolytic signal-containing nuclear protein OS=Homo sapiens OX=9606 GN=PCNP PE=1 SV=2	18.925	178	5.30397	2.40707	+	2	25.8302	23.4232
Q8WXX5	DNAJC9	DnaJ homolog subfamily C member 9 OS=Homo sapiens OX=9606 GN=DNAJC9 PE=1 SV=1	29.91	260	2.01469	1.01056	+	2	24.6429	23.6323
Q92733	PRCC	Proline-rich protein PRCC OS=Homo sapiens OX=9606 GN=PRCC PE=1 SV=1	52.418	491	2.49234	1.3175	+	2	21.5826	20.2651
Q92922	SMARCC1	SWI/SNF complex subunit SMARCC1 OS=Homo sapiens OX=9606 GN=SMARCC1 PE=1 SV=3	122.867	1105	4.82583	2.27078	+	2	21.6419	19.3711
Q96AG4	LRRC59	Leucine-rich repeat-containing protein 59 OS=Homo sapiens OX=9606 GN=LRRC59 PE=1 SV=1	34.93	307	3.05206	1.60978	+	2	24.6233	23.0135
Q96C19	EFHD2	EF-hand domain-containing protein D2 OS=Homo sapiens OX=9606 GN=EFHD2 PE=1 SV=1	26.697	240	4.17979	2.06343	+	2	20.7467	18.6832
Q96E11	MRRF	Ribosome-recycling factor, mitochondrial OS=Homo sapiens OX=9606 GN=MRRF PE=1 SV=1	29.277	262	4.14936	2.05289	+	2	23.0468	20.9939
Q96EY1	DNAJA3	DnaJ homolog subfamily A member 3, mitochondrial OS=Homo sapiens OX=9606 GN=DNAJA3 PE=1 SV=2	52.489	480	4.84902	2.27769	+	2	23.8779	21.6002
Q96I25	RBM17	Splicing factor 45 OS=Homo sapiens OX=9606 GN=RBM17 PE=1 SV=1	44.962	401	3.10059	1.63254	+	2	22.5279	20.8953
Q96MW1	CCDC43	Coiled-coil domain-containing protein 43 OS=Homo sapiens OX=9606 GN=CCDC43 PE=1 SV=2	25.248	224	2.57203	1.36291	+	2	25.2193	23.8564
Q99471	PFDN5	Prefoldin subunit 5 OS=Homo sapiens OX=9606 GN=PFDN5 PE=1 SV=2	17.328	154	2.37087	1.24542	+	2	24.8635	23.6181
Q99584	S100A13	Protein S100-A13 OS=Homo sapiens OX=9606 GN=S100A13 PE=1 SV=1	11.471	98	2.44054	1.2872	+	2	23.7215	22.4343
Q99614	TTC1	Tetratricopeptide repeat protein 1 OS=Homo sapiens OX=9606 GN=TTC1 PE=1 SV=1	33.526	292	3.54278	1.82488	+	2	23.565	21.7401
Q99873	PRMT1	Protein arginine N-methyltransferase 1 OS=Homo sapiens OX=9606 GN=PRMT1 PE=1 SV=3	42.462	371	2.75932	1.46431	+	2	21.5681	20.1038
Q9BPW8	NIPSNAP1	Protein NipSnap homolog 1 OS=Homo sapiens OX=9606 GN=NIPSNAP1 PE=1 SV=1	33.31	284	4.35451	2.12251	+	2	19.4319	17.3094
Q9GZS3	SKIC8	SKI8 subunit of superkiller complex protein OS=Homo sapiens OX=9606 GN=SKIC8 PE=1 SV=1	33.581	305	2.03325	1.02379	+	2	24.256	23.2322
Q9H444	CHMP4B	Charged multivesicular body protein 4b OS=Homo sapiens OX=9606 GN=CHMP4B PE=1 SV=1	24.95	224	2.95841	1.56482	+	2	25.742	24.1771
Q9HB71	CACYBP	Calcyclin-binding protein OS=Homo sapiens OX=9606 GN=CACYBP PE=1 SV=2	26.21	228	2.81735	1.49434	+	2	27.9936	26.4992
Q9NQ48	LZTFL1	Leucine zipper transcription factor-like protein 1 OS=Homo sapiens OX=9606 GN=LZTFL1 PE=1 SV=1	34.592	299	2.4772	1.30871	+	2	23.284	21.9753
Q9NQG5	RPRD1B	Regulation of nuclear pre-mRNA domain-containing protein 1B OS=Homo sapiens OX=9606 GN=RPRD1B PE=1 SV=1	36.9	326	2.01493	1.01073	+	2	24.0036	22.9929
Q9NRF9	POLE3	DNA polymerase epsilon subunit 3 OS=Homo sapiens OX=9606 GN=POLE3 PE=1 SV=1	16.86	147	2.31553	1.21134	+	2	23.5564	22.345
Q9NTK5	OLA1	Obg-like ATPase 1 OS=Homo sapiens OX=9606 GN=OLA1 PE=1 SV=2	44.744	396	3.23866	1.69539	+	2	24.8186	23.1232
Q9NUJ1	ABHD10	Palmitoyl-protein thioesterase ABHD10, mitochondrial OS=Homo sapiens OX=9606 GN=ABHD10 PE=1 SV=1	33.933	306	2.64598	1.4038	+	2	24.7373	23.3335
Q9NVA2	SEPTIN11	Septin-11 OS=Homo sapiens OX=9606 GN=SEPTIN11 PE=1 SV=3	49.398	429	6.0115	2.58773	+	2	23.7397	21.152
Q9NX63	CHCHD3	MICOS complex subunit MIC19 OS=Homo sapiens OX=9606 GN=CHCHD3 PE=1 SV=1	26.152	227	2.26776	1.18127	+	2	24.8421	23.6608
Q9NXG2	THUMPD1	THUMP domain-containing protein 1 OS=Homo sapiens OX=9606 GN=THUMPD1 PE=1 SV=2	39.315	353	2.16183	1.11225	+	2	22.3195	21.2072
Q9NY61	AATF	Protein AATF OS=Homo sapiens OX=9606 GN=AATF PE=1 SV=1	63.133	560	6.68756	2.74148	+	2	23.0693	20.3278
Q9NZZ3	CHMP5	Charged multivesicular body protein 5 OS=Homo sapiens OX=9606 GN=CHMP5 PE=1 SV=1	24.571	219	7.76129	2.9563	+	2	22.2994	19.3431
Q9P1F3	ABRACL	Costars family protein ABRACL OS=Homo sapiens OX=9606 GN=ABRACL PE=1 SV=1	9.057	81	2.44972	1.29262	+	2	23.0594	21.7668
Q9UHD1	CHORDC1	Cysteine and histidine-rich domain-containing protein 1 OS=Homo sapiens OX=9606 GN=CHORDC1 PE=1 SV=2	37.49	332	3.54771	1.82689	+	2	22.7316	20.9047
Q9UKY7	CDV3	Protein CDV3 homolog OS=Homo sapiens OX=9606 GN=CDV3 PE=1 SV=1	27.335	258	2.06376	1.04527	+	2	24.4127	23.3675
Q9ULX6	AKAP8L	A-kinase anchor protein 8-like OS=Homo sapiens OX=9606 GN=AKAP8L PE=1 SV=4	71.64	646	2.12809	1.08956	+	2	22.427	21.3375
Q9Y281	CFL2	Cofilin-2 OS=Homo sapiens OX=9606 GN=CFL2 PE=1 SV=1	18.737	166	4.03792	2.01361	+	2	25.3551	23.3415
Q9Y3A5	SBDS	Ribosome maturation protein SBDS OS=Homo sapiens OX=9606 GN=SBDS PE=1 SV=4	28.764	250	2.45969	1.29848	+	2	22.4539	21.1554
Q9Y3B9	RRP15	RRP15-like protein OS=Homo sapiens OX=9606 GN=RRP15 PE=1 SV=2	31.484	282	2.0078	1.00561	+	2	20.1507	19.145
Q9Y3D8	AK6	Adenylate kinase isoenzyme 6 OS=Homo sapiens OX=9606 GN=AK6 PE=1 SV=1	20.061	172	2.68716	1.42608	+	2	21.8802	20.4541
Q9Y5K6	CD2AP	CD2-associated protein OS=Homo sapiens OX=9606 GN=CD2AP PE=1 SV=1	71.451	639	2.94527	1.5584	+	2	23.1115	21.5531
Q9Y696	CLIC4	Chloride intracellular channel protein 4 OS=Homo sapiens OX=9606 GN=CLIC4 PE=1 SV=4	28.772	253	2.57831	1.36643	+	2	22.9873	21.6208
A6NMB1	SIGLEC16	Sialic acid-binding Ig-like lectin 16 OS=Homo sapiens OX=9606 GN=SIGLEC16 PE=2 SV=3	52.992	481	4.86007	2.28098	+	1	22.3474	20.0665
O00170	AIP	AH receptor-interacting protein OS=Homo sapiens OX=9606 GN=AIP PE=1 SV=3	37.664	330	20.6551	4.36843	+	1	23.0808	18.7124
O00273	DFFA	DNA fragmentation factor subunit alpha OS=Homo sapiens OX=9606 GN=DFFA PE=1 SV=1	36.522	331	29.3006	4.87286	+	1	22.4258	17.553
O00399	DCTN6	Dynactin subunit 6 OS=Homo sapiens OX=9606 GN=DCTN6 PE=1 SV=1	20.747	190	2.78384	1.47707	+	1	21.124	19.6469
O15116	LSM1	U6 snRNA-associated Sm-like protein LSm1 OS=Homo sapiens OX=9606 GN=LSM1 PE=1 SV=1	15.179	133	11.5283	3.5271	+	1	21.2972	17.7701
O15155	BET1	BET1 homolog OS=Homo sapiens OX=9606 GN=BET1 PE=1 SV=1	13.289	118	4.38118	2.13132	+	1	20.7747	18.6433
O43324	EEF1E1	Eukaryotic translation elongation factor 1 epsilon-1 OS=Homo sapiens OX=9606 GN=EEF1E1 PE=1 SV=1	19.811	174	3.77295	1.91569	+	1	20.9192	19.0035
O43719	HTATSF1	HIV Tat-specific factor 1 OS=Homo sapiens OX=9606 GN=HTATSF1 PE=1 SV=1	85.853	755	2.76093	1.46515	+	1	20.7702	19.3051
O60749	SNX2	Sorting nexin-2 OS=Homo sapiens OX=9606 GN=SNX2 PE=1 SV=2	58.471	519	16.4993	4.04433	+	1	21.9704	17.9261
O60884	DNAJA2	DnaJ homolog subfamily A member 2 OS=Homo sapiens OX=9606 GN=DNAJA2 PE=1 SV=1	45.746	412	18.2201	4.18746	+	1	23.2687	19.0812
O75390	CS	Citrate synthase, mitochondrial OS=Homo sapiens OX=9606 GN=CS PE=1 SV=2	51.712	466	7.60631	2.9272	+	1	22.1334	19.2062
O75822	EIF3J	Eukaryotic translation initiation factor 3 subunit J OS=Homo sapiens OX=9606 GN=EIF3J PE=1 SV=2	29.062	258	103.965	6.69996	+	1	24.5763	17.8764
O75874	IDH1	Isocitrate dehydrogenase [NADP] cytoplasmic OS=Homo sapiens OX=9606 GN=IDH1 PE=1 SV=2	46.659	414	108.783	6.76531	+	1	24.7651	17.9998
O95218	ZRANB2	Zinc finger Ran-binding domain-containing protein 2 OS=Homo sapiens OX=9606 GN=ZRANB2 PE=1 SV=2	37.404	330	7.35347	2.87843	+	1	21.5086	18.6302
O95292	VAPB	Vesicle-associated membrane protein-associated protein B/C OS=Homo sapiens OX=9606 GN=VAPB PE=1 SV=3	27.228	243	13.66	3.77188	+	1	22.9492	19.1773
O95336	PGLS	6-phosphogluconolactonase OS=Homo sapiens OX=9606 GN=PGLS PE=1 SV=2	27.547	258	12.3503	3.62647	+	1	21.8344	18.2079
O95801	TTC4	Tetratricopeptide repeat protein 4 OS=Homo sapiens OX=9606 GN=TTC4 PE=1 SV=3	44.679	387	2.42877	1.28022	+	1	20.953	19.6728
P00403	MT-CO2	Cytochrome c oxidase subunit 2 OS=Homo sapiens OX=9606 GN=MT-CO2 PE=1 SV=1	25.565	227	6.36634	2.67047	+	1	21.7997	19.1293
P04259	KRT6B	Keratin, type II cytoskeletal 6B OS=Homo sapiens OX=9606 GN=KRT6B PE=1 SV=5	60.067	564	27.8406	4.79912	+	1	24.1026	19.3035
P04632	CAPNS1	Calpain small subunit 1 OS=Homo sapiens OX=9606 GN=CAPNS1 PE=1 SV=1	28.316	268	10.3026	3.36493	+	1	22.432	19.067
P04637	TP53	Cellular tumor antigen p53 OS=Homo sapiens OX=9606 GN=TP53 PE=1 SV=4	43.653	393	10.9505	3.45292	+	1	21.4105	17.9576
P05141	SLC25A5	ADP/ATP translocase 2 OS=Homo sapiens OX=9606 GN=SLC25A5 PE=1 SV=7	32.852	298	33.1428	5.05062	+	1	23.8479	18.7973
P13010	XRCC5	X-ray repair cross-complementing protein 5 OS=Homo sapiens OX=9606 GN=XRCC5 PE=1 SV=3	82.705	732	62.3063	5.96131	+	1	24.1234	18.1621
P13987	CD59	CD59 glycoprotein OS=Homo sapiens OX=9606 GN=CD59 PE=1 SV=1	14.177	128	12.1139	3.59859	+	1	22.5479	18.9493
P13995	MTHFD2	Bifunctional methylenetetrahydrofolate dehydrogenase/cyclohydrolase, mitochondrial OS=Homo sapiens OX=9606 GN=MTHFD2 PE=1 SV=2	37.895	350	3.50472	1.8093	+	1	20.5543	18.745
P14854	COX6B1	Cytochrome c oxidase subunit 6B1 OS=Homo sapiens OX=9606 GN=COX6B1 PE=1 SV=2	10.192	86	2.42778	1.27964	+	1	21.1368	19.8571
P17096	HMGA1	High mobility group protein HMG-I/HMG-Y OS=Homo sapiens OX=9606 GN=HMGA1 PE=1 SV=3	11.676	107	5.02196	2.32825	+	1	20.7518	18.4236
P18754	RCC1	Regulator of chromosome condensation OS=Homo sapiens OX=9606 GN=RCC1 PE=1 SV=1	44.969	421	5.68271	2.50658	+	1	22.5387	20.0321
P21266	GSTM3	Glutathione S-transferase Mu 3 OS=Homo sapiens OX=9606 GN=GSTM3 PE=1 SV=3	26.56	225	7.06957	2.82162	+	1	21.9667	19.1451
P26599	PTBP1	Polypyrimidine tract-binding protein 1 OS=Homo sapiens OX=9606 GN=PTBP1 PE=1 SV=2	59.633	557	5.08719	2.34687	+	1	21.492	19.1451
P28070	PSMB4	Proteasome subunit beta type-4 OS=Homo sapiens OX=9606 GN=PSMB4 PE=1 SV=4	29.204	264	11.7828	3.55861	+	1	22.3381	18.7795
P30837	ALDH1B1	Aldehyde dehydrogenase X, mitochondrial OS=Homo sapiens OX=9606 GN=ALDH1B1 PE=1 SV=4	57.249	517	15.9286	3.99355	+	1	22.1234	18.1299
P32322	PYCR1	Pyrroline-5-carboxylate reductase 1, mitochondrial OS=Homo sapiens OX=9606 GN=PYCR1 PE=1 SV=2	33.361	319	2.58272	1.36889	+	1	21.5203	20.1514
P35241	RDX	Radixin OS=Homo sapiens OX=9606 GN=RDX PE=1 SV=1	68.564	583	2.7508	1.45985	+	1	21.4736	20.0138
P35249	RFC4	Replication factor C subunit 4 OS=Homo sapiens OX=9606 GN=RFC4 PE=1 SV=2	39.682	363	7.42469	2.89233	+	1	22.1355	19.2432
P40222	TXLNA	Alpha-taxilin OS=Homo sapiens OX=9606 GN=TXLNA PE=1 SV=3	61.891	546	17.2579	4.10919	+	1	23.2801	19.1709
P41227	NAA10	N-alpha-acetyltransferase 10 OS=Homo sapiens OX=9606 GN=NAA10 PE=1 SV=1	26.459	235	11.4165	3.51304	+	1	20.9703	17.4572
P45973	CBX5	Chromobox protein homolog 5 OS=Homo sapiens OX=9606 GN=CBX5 PE=1 SV=1	22.225	191	19.4775	4.28374	+	1	22.4757	18.192
P46777	RPL5	60S ribosomal protein L5 OS=Homo sapiens OX=9606 GN=RPL5 PE=1 SV=3	34.363	297	6.73161	2.75095	+	1	22.496	19.745
P47985	UQCRFS1	Cytochrome b-c1 complex subunit Rieske, mitochondrial OS=Homo sapiens OX=9606 GN=UQCRFS1 PE=1 SV=2	29.668	274	8.47542	3.08328	+	1	22.8325	19.7492
P48047	ATP5PO	ATP synthase subunit O, mitochondrial OS=Homo sapiens OX=9606 GN=ATP5PO PE=1 SV=1	23.277	213	29.5701	4.88607	+	1	23.0697	18.1836
P48444	ARCN1	Coatomer subunit delta OS=Homo sapiens OX=9606 GN=ARCN1 PE=1 SV=1	57.21	511	9.17985	3.19847	+	1	22.4762	19.2777
P48735	IDH2	Isocitrate dehydrogenase [NADP], mitochondrial OS=Homo sapiens OX=9606 GN=IDH2 PE=1 SV=2	50.909	452	21.3086	4.41337	+	1	23.4462	19.0328
P49755	TMED10	Transmembrane emp24 domain-containing protein 10 OS=Homo sapiens OX=9606 GN=TMED10 PE=1 SV=2	24.976	219	25.6506	4.68092	+	1	22.9698	18.2889
P51452	DUSP3	Dual specificity protein phosphatase 3 OS=Homo sapiens OX=9606 GN=DUSP3 PE=1 SV=1	20.478	185	2.79022	1.48038	+	1	20.9646	19.4842
P51610	HCFC1	Host cell factor 1 OS=Homo sapiens OX=9606 GN=HCFC1 PE=1 SV=2	208.732	2035	5.68445	2.50702	+	1	22.1941	19.687
P52298	NCBP2	Nuclear cap-binding protein subunit 2 OS=Homo sapiens OX=9606 GN=NCBP2 PE=1 SV=1	18.001	156	4.78186	2.25757	+	1	21.3183	19.0608
P52788	SMS	Spermine synthase OS=Homo sapiens OX=9606 GN=SMS PE=1 SV=2	41.268	366	4.96786	2.31263	+	1	21.7549	19.4422
P53582	METAP1	Methionine aminopeptidase 1 OS=Homo sapiens OX=9606 GN=METAP1 PE=1 SV=2	43.215	386	4.37121	2.12803	+	1	21.3387	19.2107
P54886	ALDH18A1	Delta-1-pyrroline-5-carboxylate synthase OS=Homo sapiens OX=9606 GN=ALDH18A1 PE=1 SV=2	87.302	795	2.54254	1.34627	+	1	20.7545	19.4082
P55795	HNRNPH2	Heterogeneous nuclear ribonucleoprotein H2 OS=Homo sapiens OX=9606 GN=HNRNPH2 PE=1 SV=1	49.264	449	5.03404	2.33172	+	1	21.3874	19.0557
P62195	PSMC5	26S proteasome regulatory subunit 8 OS=Homo sapiens OX=9606 GN=PSMC5 PE=1 SV=1	45.626	406	7.15578	2.83911	+	1	21.8146	18.9755
P62273	RPS29	40S ribosomal protein S29 OS=Homo sapiens OX=9606 GN=RPS29 PE=1 SV=2	6.677	56	7.33205	2.87422	+	1	21.601	18.7268
P62633	CNBP	CCHC-type zinc finger nucleic acid binding protein OS=Homo sapiens OX=9606 GN=CNBP PE=1 SV=1	19.463	177	6.83024	2.77194	+	1	21.3565	18.5846
P62820	RAB1A	Ras-related protein Rab-1A OS=Homo sapiens OX=9606 GN=RAB1A PE=1 SV=3	22.678	205	3.62358	1.85741	+	1	20.5369	18.6795
P62829	RPL23	60S ribosomal protein L23 OS=Homo sapiens OX=9606 GN=RPL23 PE=1 SV=1	14.865	140	7.96436	2.99356	+	1	22.5601	19.5666
P62899	RPL31	60S ribosomal protein L31 OS=Homo sapiens OX=9606 GN=RPL31 PE=1 SV=1	14.463	125	39.6404	5.3089	+	1	24.4314	19.1225
P67870	CSNK2B	Casein kinase II subunit beta OS=Homo sapiens OX=9606 GN=CSNK2B PE=1 SV=1	24.942	215	4.31694	2.11001	+	1	20.6558	18.5458
P84095	RHOG	Rho-related GTP-binding protein RhoG OS=Homo sapiens OX=9606 GN=RHOG PE=1 SV=1	21.309	191	4.7301	2.24187	+	1	21.6286	19.3867
Q01844	EWSR1	RNA-binding protein EWS OS=Homo sapiens OX=9606 GN=EWSR1 PE=1 SV=1	68.478	656	13.9861	3.80593	+	1	22.4307	18.6248
Q07666	KHDRBS1	KH domain-containing, RNA-binding, signal transduction-associated protein 1 OS=Homo sapiens OX=9606 GN=KHDRBS1 PE=1 SV=1	48.227	443	15.5395	3.95787	+	1	22.3887	18.4308
Q08752	PPID	Peptidyl-prolyl cis-trans isomerase D OS=Homo sapiens OX=9606 GN=PPID PE=1 SV=3	40.764	370	8.71262	3.12311	+	1	22.0879	18.9648
Q08945	SSRP1	FACT complex subunit SSRP1 OS=Homo sapiens OX=9606 GN=SSRP1 PE=1 SV=1	81.075	709	15.7388	3.97625	+	1	22.4964	18.5202
Q12798	CETN1	Centrin-1 OS=Homo sapiens OX=9606 GN=CETN1 PE=1 SV=1	19.57	172	5.2269	2.38596	+	1	21.6794	19.2934
Q12849	GRSF1	G-rich sequence factor 1 OS=Homo sapiens OX=9606 GN=GRSF1 PE=1 SV=3	53.126	480	6.46113	2.69179	+	1	21.943	19.2512
Q13155	AIMP2	Aminoacyl tRNA synthase complex-interacting multifunctional protein 2 OS=Homo sapiens OX=9606 GN=AIMP2 PE=1 SV=2	35.349	320	5.05978	2.33907	+	1	21.8566	19.5175
Q13451	FKBP5	Peptidyl-prolyl cis-trans isomerase FKBP5 OS=Homo sapiens OX=9606 GN=FKBP5 PE=1 SV=2	51.212	457	24.6038	4.62081	+	1	23.8333	19.2124
Q13573	SNW1	SNW domain-containing protein 1 OS=Homo sapiens OX=9606 GN=SNW1 PE=1 SV=1	61.494	536	4.87152	2.28437	+	1	21.8699	19.5855
Q14677	CLINT1	Clathrin interactor 1 OS=Homo sapiens OX=9606 GN=CLINT1 PE=1 SV=1	68.259	625	41.4545	5.37346	+	1	24.5381	19.1646
Q15642	TRIP10	Cdc42-interacting protein 4 OS=Homo sapiens OX=9606 GN=TRIP10 PE=1 SV=3	68.352	601	3.36459	1.75043	+	1	20.2261	18.4757
Q15717	ELAVL1	ELAV-like protein 1 OS=Homo sapiens OX=9606 GN=ELAVL1 PE=1 SV=2	36.092	326	6.60709	2.72401	+	1	22.3973	19.6733
Q16718	NDUFA5	NADH dehydrogenase [ubiquinone] 1 alpha subcomplex subunit 5 OS=Homo sapiens OX=9606 GN=NDUFA5 PE=1 SV=3	13.459	116	22.5872	4.49744	+	1	22.6838	18.1864
Q3ZCQ8	TIMM50	Mitochondrial import inner membrane translocase subunit TIM50 OS=Homo sapiens OX=9606 GN=TIMM50 PE=1 SV=2	39.646	353	7.6424	2.93403	+	1	21.5591	18.6251
Q53H12	AGK	Acylglycerol kinase, mitochondrial OS=Homo sapiens OX=9606 GN=AGK PE=1 SV=2	47.137	422	5.81177	2.53898	+	1	22.0772	19.5383
Q5F1R6	DNAJC21	DnaJ homolog subfamily C member 21 OS=Homo sapiens OX=9606 GN=DNAJC21 PE=1 SV=2	62.028	531	2.98419	1.57734	+	1	19.9647	18.3873
Q6GMV3	PTRHD1	Putative peptidyl-tRNA hydrolase PTRHD1 OS=Homo sapiens OX=9606 GN=PTRHD1 PE=1 SV=1	15.805	140	3.04909	1.60838	+	1	20.6907	19.0823
Q6I9Y2	THOC7	THO complex subunit 7 homolog OS=Homo sapiens OX=9606 GN=THOC7 PE=1 SV=3	23.743	204	2.06264	1.04449	+	1	19.5176	18.4731
Q6NXE6	ARMC6	Armadillo repeat-containing protein 6 OS=Homo sapiens OX=9606 GN=ARMC6 PE=1 SV=2	54.142	501	3.65374	1.86938	+	1	21.5272	19.6578
Q6NXS1	PPP1R2B	Protein phosphatase inhibitor 2 family member B OS=Homo sapiens OX=9606 GN=PPP1R2B PE=1 SV=2	23.106	205	7.36969	2.8816	+	1	21.3859	18.5043
Q6UX04	CWC27	Spliceosome-associated protein CWC27 homolog OS=Homo sapiens OX=9606 GN=CWC27 PE=1 SV=1	53.847	472	16.9695	4.08487	+	1	22.6115	18.5267
Q6ZMU1	C3P1	Putative protein C3P1 OS=Homo sapiens OX=9606 GN=C3P1 PE=5 SV=3	40.197	363	29.1333	4.8646	+	1	23.9508	19.0862
Q71DI3	H3C15	Histone H3.2 OS=Homo sapiens OX=9606 GN=H3C15 PE=1 SV=3	15.388	136	26.6569	4.73643	+	1	23.4648	18.7283
Q7Z4V5	HDGFL2	Hepatoma-derived growth factor-related protein 2 OS=Homo sapiens OX=9606 GN=HDGFL2 PE=1 SV=1	74.317	671	3.09577	1.6303	+	1	21.4954	19.8651
Q7Z7G8	VPS13B	Intermembrane lipid transfer protein VPS13B OS=Homo sapiens OX=9606 GN=VPS13B PE=1 SV=2	448.664	4022	13.056	3.70664	+	1	22.8572	19.1506
Q86Y82	STX12	Syntaxin-12 OS=Homo sapiens OX=9606 GN=STX12 PE=1 SV=1	31.642	276	6.26226	2.64668	+	1	21.459	18.8124
Q8IVD9	NUDCD3	NudC domain-containing protein 3 OS=Homo sapiens OX=9606 GN=NUDCD3 PE=1 SV=3	40.822	361	15.3788	3.94287	+	1	22.5815	18.6386
Q8IWZ8	SUGP1	SURP and G-patch domain-containing protein 1 OS=Homo sapiens OX=9606 GN=SUGP1 PE=1 SV=2	72.471	645	2.63925	1.40013	+	1	20.873	19.4728
Q8IYB5	SMAP1	Stromal membrane-associated protein 1 OS=Homo sapiens OX=9606 GN=SMAP1 PE=1 SV=2	50.386	467	2.37336	1.24693	+	1	20.3024	19.0555
Q8N0X7	SPART	Spartin OS=Homo sapiens OX=9606 GN=SPART PE=1 SV=1	72.833	666	2.63269	1.39654	+	1	21.4848	20.0883
Q8N6N3	C1orf52	UPF0690 protein C1orf52 OS=Homo sapiens OX=9606 GN=C1orf52 PE=1 SV=1	20.599	182	4.95488	2.30885	+	1	22.3001	19.9913
Q8NC96	NECAP1	Adaptin ear-binding coat-associated protein 1 OS=Homo sapiens OX=9606 GN=NECAP1 PE=1 SV=2	29.737	275	3.51478	1.81343	+	1	20.2702	18.4568
Q8NCA5	FAM98A	Protein FAM98A OS=Homo sapiens OX=9606 GN=FAM98A PE=1 SV=2	55.273	518	5.67972	2.50582	+	1	22.2584	19.7526
Q8NEV1	CSNK2A3	Casein kinase II subunit alpha 3 OS=Homo sapiens OX=9606 GN=CSNK2A3 PE=1 SV=2	45.22	391	2.30617	1.2055	+	1	20.9711	19.7656
Q8TD16	BICD2	Protein bicaudal D homolog 2 OS=Homo sapiens OX=9606 GN=BICD2 PE=1 SV=1	93.533	824	2.34593	1.23016	+	1	20.5883	19.3581
Q8WUB8	PHF10	PHD finger protein 10 OS=Homo sapiens OX=9606 GN=PHF10 PE=1 SV=3	56.051	498	8.65087	3.11285	+	1	21.4999	18.3871
Q96EH3	MALSU1	Mitochondrial assembly of ribosomal large subunit protein 1 OS=Homo sapiens OX=9606 GN=MALSU1 PE=1 SV=1	26.17	234	9.05905	3.17936	+	1	20.4935	17.3141
Q96EY4	TMA16	Translation machinery-associated protein 16 OS=Homo sapiens OX=9606 GN=TMA16 PE=1 SV=2	23.864	203	2.28428	1.19174	+	1	20.5345	19.3428
Q96IZ0	PAWR	PRKC apoptosis WT1 regulator protein OS=Homo sapiens OX=9606 GN=PAWR PE=1 SV=1	36.568	340	27.4538	4.77893	+	1	23.0729	18.2939
Q99426	TBCB	Tubulin-folding cofactor B OS=Homo sapiens OX=9606 GN=TBCB PE=1 SV=2	27.326	244	4.05699	2.02041	+	1	21.3729	19.3525
Q99757	TXN2	Thioredoxin, mitochondrial OS=Homo sapiens OX=9606 GN=TXN2 PE=1 SV=2	18.383	166	9.64619	3.26996	+	1	21.2967	18.0267
Q9BRP8	PYM1	Partner of Y14 and mago OS=Homo sapiens OX=9606 GN=PYM1 PE=1 SV=1	22.656	204	25.0884	4.64895	+	1	23.1526	18.5037
Q9BUL8	PDCD10	Programmed cell death protein 10 OS=Homo sapiens OX=9606 GN=PDCD10 PE=1 SV=1	24.702	212	2.34885	1.23195	+	1	21.002	19.77
Q9BV86	NTMT1	N-terminal Xaa-Pro-Lys N-methyltransferase 1 OS=Homo sapiens OX=9606 GN=NTMT1 PE=1 SV=3	25.387	223	10.1911	3.34923	+	1	21.8351	18.4859
Q9BVC5	C2orf49	Ashwin OS=Homo sapiens OX=9606 GN=C2orf49 PE=1 SV=1	25.858	232	25.0173	4.64486	+	1	22.8813	18.2365
Q9BWD1	ACAT2	Acetyl-CoA acetyltransferase, cytosolic OS=Homo sapiens OX=9606 GN=ACAT2 PE=1 SV=2	41.351	397	13.1769	3.71994	+	1	22.1296	18.4097
Q9BWJ5	SF3B5	Splicing factor 3B subunit 5 OS=Homo sapiens OX=9606 GN=SF3B5 PE=1 SV=1	10.135	86	20.7627	4.37592	+	1	23.4487	19.0728
Q9BZX2	UCK2	Uridine-cytidine kinase 2 OS=Homo sapiens OX=9606 GN=UCK2 PE=1 SV=1	29.299	261	5.32692	2.4133	+	1	20.9345	18.5211
Q9GZT3	SLIRP	SRA stem-loop-interacting RNA-binding protein, mitochondrial OS=Homo sapiens OX=9606 GN=SLIRP PE=1 SV=1	12.349	109	10.509	3.39355	+	1	22.0405	18.6469
Q9GZU8	PSME3IP1	PSME3-interacting protein OS=Homo sapiens OX=9606 GN=PSME3IP1 PE=1 SV=1	28.912	254	7.7126	2.94722	+	1	21.0455	18.0983
Q9H098	FAM107B	Protein FAM107B OS=Homo sapiens OX=9606 GN=FAM107B PE=1 SV=1	15.558	131	2.11568	1.08112	+	1	20.2904	19.2093
Q9H1E3	NUCKS1	Nuclear ubiquitous casein and cyclin-dependent kinase substrate 1 OS=Homo sapiens OX=9606 GN=NUCKS1 PE=1 SV=1	27.296	243	114.983	6.84527	+	1	24.6582	17.813
Q9H910	JPT2	Jupiter microtubule associated homolog 2 OS=Homo sapiens OX=9606 GN=JPT2 PE=1 SV=1	20.063	190	43.409	5.43992	+	1	24.2512	18.8113
Q9NP79	VTA1	Vacuolar protein sorting-associated protein VTA1 homolog OS=Homo sapiens OX=9606 GN=VTA1 PE=1 SV=1	33.879	307	4.12911	2.04583	+	1	21.9538	19.908
Q9NUP9	LIN7C	Protein lin-7 homolog C OS=Homo sapiens OX=9606 GN=LIN7C PE=1 SV=1	21.834	197	6.56921	2.71572	+	1	22.1412	19.4255
Q9NUQ9	CYRIB	CYFIP-related Rac1 interactor B OS=Homo sapiens OX=9606 GN=CYRIB PE=1 SV=1	36.748	324	10.0971	3.33587	+	1	21.3162	17.9803
Q9NVM6	DNAJC17	DnaJ homolog subfamily C member 17 OS=Homo sapiens OX=9606 GN=DNAJC17 PE=1 SV=1	34.687	304	3.54998	1.82781	+	1	20.4417	18.6139
Q9NWU2	GID8	Glucose-induced degradation protein 8 homolog OS=Homo sapiens OX=9606 GN=GID8 PE=1 SV=1	26.749	228	4.38864	2.13377	+	1	21.6446	19.5109
Q9NWV4	CZIB	CXXC motif containing zinc binding protein OS=Homo sapiens OX=9606 GN=CZIB PE=1 SV=1	18.048	160	12.2495	3.61465	+	1	22.9987	19.384
Q9NZL4	HSPBP1	Hsp70-binding protein 1 OS=Homo sapiens OX=9606 GN=HSPBP1 PE=1 SV=2	39.303	359	6.72991	2.75059	+	1	20.5298	17.7793
Q9P0B6	CCDC167	Coiled-coil domain-containing protein 167 OS=Homo sapiens OX=9606 GN=CCDC167 PE=1 SV=2	11.459	97	4.61405	2.20604	+	1	21.0266	18.8206
Q9P2R7	SUCLA2	Succinate--CoA ligase [ADP-forming] subunit beta, mitochondrial OS=Homo sapiens OX=9606 GN=SUCLA2 PE=1 SV=3	50.317	463	7.78272	2.96027	+	1	21.51	18.5498
Q9UGI8	TES	Testin OS=Homo sapiens OX=9606 GN=TES PE=1 SV=1	47.996	421	8.88656	3.15163	+	1	21.6594	18.5078
Q9UKG1	APPL1	DCC-interacting protein 13-alpha OS=Homo sapiens OX=9606 GN=APPL1 PE=1 SV=1	79.663	709	2.15178	1.10553	+	1	20.3585	19.253
Q9UL36	ZNF236	Zinc finger protein 236 OS=Homo sapiens OX=9606 GN=ZNF236 PE=1 SV=2	203.704	1845	2.44818	1.29171	+	1	20.9617	19.67
Q9ULR0	ISY1	Pre-mRNA-splicing factor ISY1 homolog OS=Homo sapiens OX=9606 GN=ISY1 PE=1 SV=3	32.992	285	2.02923	1.02093	+	1	20.6254	19.6045
Q9UNM6	PSMD13	26S proteasome non-ATPase regulatory subunit 13 OS=Homo sapiens OX=9606 GN=PSMD13 PE=1 SV=2	42.945	376	15.219	3.9278	+	1	22.5143	18.5865
Q9Y221	NIP7	60S ribosome subunit biogenesis protein NIP7 homolog OS=Homo sapiens OX=9606 GN=NIP7 PE=1 SV=1	20.463	180	2.077	1.0545	+	1	19.9132	18.8587
Q9Y285	FARSA	Phenylalanine--tRNA ligase alpha subunit OS=Homo sapiens OX=9606 GN=FARSA PE=1 SV=3	57.564	508	5.35697	2.42142	+	1	21.2996	18.8782
Q9Y2S7	POLDIP2	Polymerase delta-interacting protein 2 OS=Homo sapiens OX=9606 GN=POLDIP2 PE=1 SV=1	42.033	368	2.39533	1.26022	+	1	21.3683	20.1081
Q9Y2W1	THRAP3	Thyroid hormone receptor-associated protein 3 OS=Homo sapiens OX=9606 GN=THRAP3 PE=1 SV=2	108.666	955	9.14601	3.19314	+	1	21.9328	18.7397
Q9Y4Z0	LSM4	U6 snRNA-associated Sm-like protein LSm4 OS=Homo sapiens OX=9606 GN=LSM4 PE=1 SV=1	15.35	139	4.20511	2.07214	+	1	21.2587	19.1865
Q9Y5K8	ATP6V1D	V-type proton ATPase subunit D OS=Homo sapiens OX=9606 GN=ATP6V1D PE=1 SV=1	28.263	247	2.96243	1.56678	+	1	20.337	18.7702
Q9Y5X3	SNX5	Sorting nexin-5 OS=Homo sapiens OX=9606 GN=SNX5 PE=1 SV=1	46.816	404	11.2805	3.49575	+	1	22.8099	19.3141
Q9Y606	PUS1	Pseudouridylate synthase 1 homolog OS=Homo sapiens OX=9606 GN=PUS1 PE=1 SV=3	47.47	427	5.64199	2.49621	+	1	20.8805	18.3843
Q9Y6B6	SAR1B	GTP-binding protein SAR1b OS=Homo sapiens OX=9606 GN=SAR1B PE=1 SV=1	22.41	198	5.71179	2.51394	+	1	21.8326	19.3187
Q9Y6K9	IKBKG	NF-kappa-B essential modulator OS=Homo sapiens OX=9606 GN=IKBKG PE=1 SV=2	48.198	419	3.71563	1.89361	+	1	21.7036	19.81
Q9Y6M1	IGF2BP2	Insulin-like growth factor 2 mRNA-binding protein 2 OS=Homo sapiens OX=9606 GN=IGF2BP2 PE=1 SV=2	66.121	599	2.35423	1.23525	+	1	20.622	19.3868
Q9Y6W5	WASF2	Actin-binding protein WASF2 OS=Homo sapiens OX=9606 GN=WASF2 PE=1 SV=3	54.284	498	2.55043	1.35074	+	1	19.3574	18.0067
A6NDU8	RIMOC1	RAB7A-interacting MON1-CCZ1 complex subunit 1 OS=Homo sapiens OX=9606 GN=RIMOC1 PE=1 SV=1	33.62	294	0.81009	-0.303846		2	21.7647	22.0685
E9PAV3	NACA	Nascent polypeptide-associated complex subunit alpha, muscle-specific form OS=Homo sapiens OX=9606 GN=NACA PE=1 SV=1	205.422	2078	0.553964	-0.852136		2	27.4799	28.3321
O00151	PDLIM1	PDZ and LIM domain protein 1 OS=Homo sapiens OX=9606 GN=PDLIM1 PE=1 SV=4	36.072	329	1.09574	0.131906		2	23.8844	23.7525
O00161	SNAP23	Synaptosomal-associated protein 23 OS=Homo sapiens OX=9606 GN=SNAP23 PE=1 SV=1	23.354	211	0.737775	-0.438747		2	22.1507	22.5894
O00231	PSMD11	26S proteasome non-ATPase regulatory subunit 11 OS=Homo sapiens OX=9606 GN=PSMD11 PE=1 SV=3	47.464	422	0.855711	-0.224805		2	24.3413	24.5661
O00244	ATOX1	Copper transport protein ATOX1 OS=Homo sapiens OX=9606 GN=ATOX1 PE=1 SV=1	7.402	68	0.446175	-1.16432		2	22.2206	23.385
O00264	PGRMC1	Membrane-associated progesterone receptor component 1 OS=Homo sapiens OX=9606 GN=PGRMC1 PE=1 SV=3	21.671	195	0.818839	-0.288349		2	26.4696	26.758
O00267	SUPT5H	Transcription elongation factor SPT5 OS=Homo sapiens OX=9606 GN=SUPT5H PE=1 SV=1	121	1087	0.830417	-0.268091		2	22.136	22.4041
O00299	CLIC1	Chloride intracellular channel protein 1 OS=Homo sapiens OX=9606 GN=CLIC1 PE=1 SV=4	26.923	241	1.34035	0.422614		2	23.699	23.2764
O00303	EIF3F	Eukaryotic translation initiation factor 3 subunit F OS=Homo sapiens OX=9606 GN=EIF3F PE=1 SV=1	37.564	357	1.09781	0.13463		2	23.0573	22.9227
O00330	PDHX	Pyruvate dehydrogenase protein X component, mitochondrial OS=Homo sapiens OX=9606 GN=PDHX PE=1 SV=3	54.122	501	1.29634	0.374439		2	21.4872	21.1128
O00410	IPO5	Importin-5 OS=Homo sapiens OX=9606 GN=IPO5 PE=1 SV=4	123.63	1097	0.716742	-0.480474		2	22.832	23.3124
O00422	SAP18	Histone deacetylase complex subunit SAP18 OS=Homo sapiens OX=9606 GN=SAP18 PE=1 SV=1	17.561	153	1.30455	0.383547		2	22.9432	22.5596
O00425	IGF2BP3	Insulin-like growth factor 2 mRNA-binding protein 3 OS=Homo sapiens OX=9606 GN=IGF2BP3 PE=1 SV=2	63.705	579	1.79287	0.842274		2	21.7604	20.9181
O00483	NDUFA4	Cytochrome c oxidase subunit NDUFA4 OS=Homo sapiens OX=9606 GN=NDUFA4 PE=1 SV=1	9.37	81	0.38204	-1.3882		2	23.7355	25.1237
O00487	PSMD14	26S proteasome non-ATPase regulatory subunit 14 OS=Homo sapiens OX=9606 GN=PSMD14 PE=1 SV=1	34.577	310	1.86681	0.900578		2	21.2795	20.3789
O00505	KPNA3	Importin subunit alpha-4 OS=Homo sapiens OX=9606 GN=KPNA3 PE=1 SV=2	57.811	521	0.60902	-0.715437		2	21.6547	22.3701
O00625	PIR	Pirin OS=Homo sapiens OX=9606 GN=PIR PE=1 SV=1	32.113	290	0.734422	-0.445319		2	22.1225	22.5678
O14562	UBFD1	Ubiquitin domain-containing protein UBFD1 OS=Homo sapiens OX=9606 GN=UBFD1 PE=1 SV=2	33.382	309	1.79325	0.842575		2	23.332	22.4894
O14618	CCS	Copper chaperone for superoxide dismutase OS=Homo sapiens OX=9606 GN=CCS PE=1 SV=1	29.041	274	0.343093	-1.54333		2	20.2375	21.7808
O14654	IRS4	Insulin receptor substrate 4 OS=Homo sapiens OX=9606 GN=IRS4 PE=1 SV=1	133.768	1257	0.451817	-1.14619		2	21.0864	22.2326
O14662	STX16	Syntaxin-16 OS=Homo sapiens OX=9606 GN=STX16 PE=1 SV=3	37.031	325	0.851258	-0.232332		2	20.1677	20.4
O14745	NHERF1	Na(+)/H(+) exchange regulatory cofactor NHE-RF1 OS=Homo sapiens OX=9606 GN=NHERF1 PE=1 SV=4	38.868	358	0.826479	-0.274949		2	21.9679	22.2428
O14776	TCERG1	Transcription elongation regulator 1 OS=Homo sapiens OX=9606 GN=TCERG1 PE=1 SV=2	123.901	1098	1.49155	0.576814		2	21.6623	21.0855
O14929	HAT1	Histone acetyltransferase type B catalytic subunit OS=Homo sapiens OX=9606 GN=HAT1 PE=1 SV=2	49.541	419	1.17194	0.228898		2	21.1589	20.93
O14949	UQCRQ	Cytochrome b-c1 complex subunit 8 OS=Homo sapiens OX=9606 GN=UQCRQ PE=1 SV=4	9.906	82	0.303107	-1.7221		2	22.9209	24.643
O14974	PPP1R12A	Protein phosphatase 1 regulatory subunit 12A OS=Homo sapiens OX=9606 GN=PPP1R12A PE=1 SV=1	115.281	1030	0.875353	-0.192063		2	22.2403	22.4324
O14979	HNRNPDL	Heterogeneous nuclear ribonucleoprotein D-like OS=Homo sapiens OX=9606 GN=HNRNPDL PE=1 SV=3	46.438	420	1.59378	0.672453		2	25.4893	24.8168
O14980	XPO1	Exportin-1 OS=Homo sapiens OX=9606 GN=XPO1 PE=1 SV=1	123.386	1071	0.278667	-1.84339		2	21.9719	23.8153
O15083	ERC2	ERC protein 2 OS=Homo sapiens OX=9606 GN=ERC2 PE=1 SV=3	110.558	957	0.474436	-1.07571		2	18.8902	19.9659
O15145	ARPC3	Actin-related protein 2/3 complex subunit 3 OS=Homo sapiens OX=9606 GN=ARPC3 PE=1 SV=3	20.547	178	0.528326	-0.920499		2	23.1476	24.0681
O15173	PGRMC2	Membrane-associated progesterone receptor component 2 OS=Homo sapiens OX=9606 GN=PGRMC2 PE=1 SV=1	23.818	223	0.98633	-0.0198573		2	22.4786	22.4985
O15212	PFDN6	Prefoldin subunit 6 OS=Homo sapiens OX=9606 GN=PFDN6 PE=1 SV=1	14.583	129	1.60277	0.680569		2	23.1249	22.4444
O15347	HMGB3	High mobility group protein B3 OS=Homo sapiens OX=9606 GN=HMGB3 PE=1 SV=4	22.98	200	1.72107	0.783307		2	25.7091	24.9258
O15355	PPM1G	Protein phosphatase 1G OS=Homo sapiens OX=9606 GN=PPM1G PE=1 SV=1	59.272	546	0.481122	-1.05553		2	24.3568	25.4123
O15400	STX7	Syntaxin-7 OS=Homo sapiens OX=9606 GN=STX7 PE=1 SV=4	29.816	261	0.252529	-1.98548		2	21.2858	23.2713
O15523	DDX3Y	ATP-dependent RNA helicase DDX3Y OS=Homo sapiens OX=9606 GN=DDX3Y PE=1 SV=2	73.154	660	0.88792	-0.171498		2	22.3421	22.5136
O43169	CYB5B	Cytochrome b5 type B OS=Homo sapiens OX=9606 GN=CYB5B PE=1 SV=3	16.695	150	0.477287	-1.06707		2	24.1848	25.2519
O43175	PHGDH	D-3-phosphoglycerate dehydrogenase OS=Homo sapiens OX=9606 GN=PHGDH PE=1 SV=4	56.651	533	1.04994	0.0703056		2	26.0924	26.0221
O43181	NDUFS4	NADH dehydrogenase [ubiquinone] iron-sulfur protein 4, mitochondrial OS=Homo sapiens OX=9606 GN=NDUFS4 PE=1 SV=1	20.108	175	1.06298	0.0881116		2	21.1639	21.0758
O43237	DYNC1LI2	Cytoplasmic dynein 1 light intermediate chain 2 OS=Homo sapiens OX=9606 GN=DYNC1LI2 PE=1 SV=1	54.099	492	1.58917	0.668271		2	20.6402	19.972
O43290	SART1	U4/U6.U5 tri-snRNP-associated protein 1 OS=Homo sapiens OX=9606 GN=SART1 PE=1 SV=1	90.255	800	0.613798	-0.704164		2	21.6825	22.3866
O43390	HNRNPR	Heterogeneous nuclear ribonucleoprotein R OS=Homo sapiens OX=9606 GN=HNRNPR PE=1 SV=1	70.943	633	0.930735	-0.103558		2	23.6042	23.7078
O43402	EMC8	ER membrane protein complex subunit 8 OS=Homo sapiens OX=9606 GN=EMC8 PE=1 SV=1	23.773	210	0.444715	-1.16905		2	21.7546	22.9236
O43491	EPB41L2	Band 4.1-like protein 2 OS=Homo sapiens OX=9606 GN=EPB41L2 PE=1 SV=1	112.588	1005	0.722519	-0.468892		2	22.6666	23.1355
O43583	DENR	Density-regulated protein OS=Homo sapiens OX=9606 GN=DENR PE=1 SV=2	22.092	198	0.758435	-0.398902		2	22.4908	22.8897
O43598	DNPH1	2'-deoxynucleoside 5'-phosphate N-hydrolase 1 OS=Homo sapiens OX=9606 GN=DNPH1 PE=1 SV=1	19.108	174	0.3809	-1.39251		2	22.9382	24.3307
O43615	TIMM44	Mitochondrial import inner membrane translocase subunit TIM44 OS=Homo sapiens OX=9606 GN=TIMM44 PE=1 SV=2	51.356	452	1.91662	0.938564		2	22.0674	21.1289
O43678	NDUFA2	NADH dehydrogenase [ubiquinone] 1 alpha subcomplex subunit 2 OS=Homo sapiens OX=9606 GN=NDUFA2 PE=1 SV=3	10.922	99	0.636525	-0.65171		2	21.7114	22.3631
O43707	ACTN4	Alpha-actinin-4 OS=Homo sapiens OX=9606 GN=ACTN4 PE=1 SV=2	104.854	911	0.536724	-0.897748		2	25.1455	26.0432
O43765	SGTA	Small glutamine-rich tetratricopeptide repeat-containing protein alpha OS=Homo sapiens OX=9606 GN=SGTA PE=1 SV=1	34.063	313	0.964444	-0.0522307		2	22.8857	22.9379
O43776	NARS1	Asparagine--tRNA ligase, cytoplasmic OS=Homo sapiens OX=9606 GN=NARS1 PE=1 SV=1	62.943	548	0.947851	-0.0772672		2	20.8736	20.9508
O60216	RAD21	Double-strand-break repair protein rad21 homolog OS=Homo sapiens OX=9606 GN=RAD21 PE=1 SV=2	71.69	631	0.683965	-0.548006		2	20.3934	20.9414
O60313	OPA1	Dynamin-like 120 kDa protein, mitochondrial OS=Homo sapiens OX=9606 GN=OPA1 PE=1 SV=3	111.631	960	0.572858	-0.803751		2	21.3223	22.1261
O60488	ACSL4	Long-chain-fatty-acid--CoA ligase 4 OS=Homo sapiens OX=9606 GN=ACSL4 PE=1 SV=2	79.188	711	0.773552	-0.370429		2	22.0098	22.3802
O60506	SYNCRIP	Heterogeneous nuclear ribonucleoprotein Q OS=Homo sapiens OX=9606 GN=SYNCRIP PE=1 SV=2	69.603	623	1.75343	0.810179		2	24.8468	24.0366
O60613	SELENOF	Selenoprotein F OS=Homo sapiens OX=9606 GN=SELENOF PE=1 SV=4	18.092	165	0.59827	-0.741132		2	21.6714	22.4125
O60664	PLIN3	Perilipin-3 OS=Homo sapiens OX=9606 GN=PLIN3 PE=1 SV=3	47.075	434	0.656188	-0.607819		2	23.4182	24.026
O60684	KPNA6	Importin subunit alpha-7 OS=Homo sapiens OX=9606 GN=KPNA6 PE=1 SV=1	60.03	536	0.743673	-0.427259		2	22.1457	22.573
O60739	EIF1B	Eukaryotic translation initiation factor 1b OS=Homo sapiens OX=9606 GN=EIF1B PE=1 SV=2	12.824	113	1.15561	0.208656		2	24.2421	24.0335
O60763	USO1	General vesicular transport factor p115 OS=Homo sapiens OX=9606 GN=USO1 PE=1 SV=2	107.895	962	0.640421	-0.642908		2	22.1135	22.7564
O60783	MRPS14	28S ribosomal protein S14, mitochondrial OS=Homo sapiens OX=9606 GN=MRPS14 PE=1 SV=1	15.139	128	0.683045	-0.549948		2	23.723	24.2729
O60828	PQBP1	Polyglutamine-binding protein 1 OS=Homo sapiens OX=9606 GN=PQBP1 PE=1 SV=1	30.472	265	1.52818	0.61181		2	21.9129	21.3011
O60841	EIF5B	Eukaryotic translation initiation factor 5B OS=Homo sapiens OX=9606 GN=EIF5B PE=1 SV=4	138.827	1220	1.44879	0.534851		2	19.01	18.4752
O60885	BRD4	Bromodomain-containing protein 4 OS=Homo sapiens OX=9606 GN=BRD4 PE=1 SV=2	152.219	1362	1.58935	0.668432		2	20.8281	20.1597
O60888	CUTA	Protein CutA OS=Homo sapiens OX=9606 GN=CUTA PE=1 SV=2	19.116	179	0.554674	-0.850287		2	22.9344	23.7847
O75083	WDR1	WD repeat-containing protein 1 OS=Homo sapiens OX=9606 GN=WDR1 PE=1 SV=4	66.194	606	0.710941	-0.492198		2	21.3512	21.8434
O75152	ZC3H11A	Zinc finger CCCH domain-containing protein 11A OS=Homo sapiens OX=9606 GN=ZC3H11A PE=1 SV=3	89.131	810	0.93424	-0.0981342		2	21.1333	21.2314
O75223	GGCT	Gamma-glutamylcyclotransferase OS=Homo sapiens OX=9606 GN=GGCT PE=1 SV=1	21.008	188	1.71449	0.777778		2	21.051	20.2732
O75312	ZPR1	Zinc finger protein ZPR1 OS=Homo sapiens OX=9606 GN=ZPR1 PE=1 SV=1	50.925	459	0.35105	-1.51025		2	21.0991	22.6094
O75368	SH3BGRL	Adapter SH3BGRL OS=Homo sapiens OX=9606 GN=SH3BGRL PE=1 SV=1	12.774	114	1.01047	0.0150293		2	21.3447	21.3297
O75369	FLNB	Filamin-B OS=Homo sapiens OX=9606 GN=FLNB PE=1 SV=2	278.164	2602	0.785681	-0.347984		2	24.0208	24.3688
O75380	NDUFS6	NADH dehydrogenase [ubiquinone] iron-sulfur protein 6, mitochondrial OS=Homo sapiens OX=9606 GN=NDUFS6 PE=1 SV=1	13.712	124	0.576873	-0.793674		2	21.9821	22.7758
O75400	PRPF40A	Pre-mRNA-processing factor 40 homolog A OS=Homo sapiens OX=9606 GN=PRPF40A PE=1 SV=2	108.805	957	1.00114	0.00163985		2	20.8851	20.8835
O75489	NDUFS3	NADH dehydrogenase [ubiquinone] iron-sulfur protein 3, mitochondrial OS=Homo sapiens OX=9606 GN=NDUFS3 PE=1 SV=1	30.242	264	0.55879	-0.839621		2	22.8009	23.6405
O75521	ECI2	Enoyl-CoA delta isomerase 2 OS=Homo sapiens OX=9606 GN=ECI2 PE=1 SV=4	43.585	394	1.82118	0.864873		2	22.5809	21.716
O75531	BANF1	Barrier-to-autointegration factor OS=Homo sapiens OX=9606 GN=BANF1 PE=1 SV=1	10.059	89	0.508533	-0.975586		2	25.545	26.5206
O75533	SF3B1	Splicing factor 3B subunit 1 OS=Homo sapiens OX=9606 GN=SF3B1 PE=1 SV=3	145.83	1304	0.801564	-0.31911		2	22.7432	23.0623
O75607	NPM3	Nucleoplasmin-3 OS=Homo sapiens OX=9606 GN=NPM3 PE=1 SV=3	19.344	178	0.707318	-0.499569		2	21.5258	22.0254
O75792	RNASEH2A	Ribonuclease H2 subunit A OS=Homo sapiens OX=9606 GN=RNASEH2A PE=1 SV=2	33.395	299	0.881819	-0.181445		2	20.7381	20.9195
O75821	EIF3G	Eukaryotic translation initiation factor 3 subunit G OS=Homo sapiens OX=9606 GN=EIF3G PE=1 SV=2	35.611	320	1.16536	0.220772		2	24.482	24.2613
O75832	PSMD10	26S proteasome non-ATPase regulatory subunit 10 OS=Homo sapiens OX=9606 GN=PSMD10 PE=1 SV=1	24.428	226	1.52392	0.607784		2	23.6778	23.07
O75886	STAM2	Signal transducing adapter molecule 2 OS=Homo sapiens OX=9606 GN=STAM2 PE=1 SV=1	58.164	525	0.5148	-0.957915		2	20.8792	21.8371
O75964	ATP5MG	ATP synthase subunit g, mitochondrial OS=Homo sapiens OX=9606 GN=ATP5MG PE=1 SV=3	11.428	103	0.560299	-0.83573		2	21.2237	22.0594
O76003	GLRX3	Glutaredoxin-3 OS=Homo sapiens OX=9606 GN=GLRX3 PE=1 SV=2	37.432	335	1.99647	0.997448		2	25.4652	24.4677
O76021	RSL1D1	Ribosomal L1 domain-containing protein 1 OS=Homo sapiens OX=9606 GN=RSL1D1 PE=1 SV=3	54.973	490	0.989059	-0.0158708		2	21.0063	21.0222
O76031	CLPX	ATP-dependent Clp protease ATP-binding subunit clpX-like, mitochondrial OS=Homo sapiens OX=9606 GN=CLPX PE=1 SV=2	69.224	633	0.988642	-0.0164801		2	19.3636	19.3801
O76070	SNCG	Gamma-synuclein OS=Homo sapiens OX=9606 GN=SNCG PE=1 SV=2	13.331	127	1.9835	0.988047		2	21.2946	20.3065
O76071	CIAO1	Probable cytosolic iron-sulfur protein assembly protein CIAO1 OS=Homo sapiens OX=9606 GN=CIAO1 PE=1 SV=1	37.84	339	0.600035	-0.736881		2	20.964	21.7008
O94760	DDAH1	N(G),N(G)-dimethylarginine dimethylaminohydrolase 1 OS=Homo sapiens OX=9606 GN=DDAH1 PE=1 SV=3	31.122	285	0.837539	-0.255772		2	23.0454	23.3012
O94826	TOMM70	Mitochondrial import receptor subunit TOM70 OS=Homo sapiens OX=9606 GN=TOMM70 PE=1 SV=1	67.455	608	1.48461	0.570081		2	21.5232	20.9531
O94905	ERLIN2	Erlin-2 OS=Homo sapiens OX=9606 GN=ERLIN2 PE=1 SV=1	37.84	339	1.99597	0.997088		2	20.6992	19.7021
O94906	PRPF6	Pre-mRNA-processing factor 6 OS=Homo sapiens OX=9606 GN=PRPF6 PE=1 SV=1	106.925	941	1.4094	0.495076		2	20.4122	19.9172
O95299	NDUFA10	NADH dehydrogenase [ubiquinone] 1 alpha subcomplex subunit 10, mitochondrial OS=Homo sapiens OX=9606 GN=NDUFA10 PE=1 SV=1	40.751	355	0.39671	-1.33384		2	21.6786	23.0124
O95373	IPO7	Importin-7 OS=Homo sapiens OX=9606 GN=IPO7 PE=1 SV=1	119.517	1038	0.533408	-0.906688		2	21.024	21.9307
O95400	CD2BP2	CD2 antigen cytoplasmic tail-binding protein 2 OS=Homo sapiens OX=9606 GN=CD2BP2 PE=1 SV=1	37.646	341	0.437642	-1.19218		2	23.8257	25.0179
O95433	AHSA1	Activator of 90 kDa heat shock protein ATPase homolog 1 OS=Homo sapiens OX=9606 GN=AHSA1 PE=1 SV=1	38.274	338	1.73751	0.797017		2	25.3994	24.6024
O95747	OXSR1	Serine/threonine-protein kinase OSR1 OS=Homo sapiens OX=9606 GN=OXSR1 PE=1 SV=1	58.022	527	1.23691	0.306742		2	22.2054	21.8987
O95757	HSPA4L	Heat shock 70 kDa protein 4L OS=Homo sapiens OX=9606 GN=HSPA4L PE=1 SV=3	94.512	839	1.01851	0.0264653		2	21.7202	21.6937
O95777	LSM8	U6 snRNA-associated Sm-like protein LSm8 OS=Homo sapiens OX=9606 GN=LSM8 PE=1 SV=3	10.403	96	0.284855	-1.8117		2	20.7409	22.5526
O95816	BAG2	BAG family molecular chaperone regulator 2 OS=Homo sapiens OX=9606 GN=BAG2 PE=1 SV=1	23.772	211	0.929307	-0.105773		2	20.7981	20.9039
O95817	BAG3	BAG family molecular chaperone regulator 3 OS=Homo sapiens OX=9606 GN=BAG3 PE=1 SV=3	61.595	575	0.488717	-1.03293		2	19.8699	20.9028
O95831	AIFM1	Apoptosis-inducing factor 1, mitochondrial OS=Homo sapiens OX=9606 GN=AIFM1 PE=1 SV=1	66.901	613	1.30727	0.386556		2	22.3681	21.9815
O95881	TXNDC12	Thioredoxin domain-containing protein 12 OS=Homo sapiens OX=9606 GN=TXNDC12 PE=1 SV=1	19.206	172	0.472414	-1.08188		2	23.3756	24.4574
O96019	ACTL6A	Actin-like protein 6A OS=Homo sapiens OX=9606 GN=ACTL6A PE=1 SV=1	47.461	429	1.04254	0.0600992		2	20.9101	20.85
P00338	LDHA	L-lactate dehydrogenase A chain OS=Homo sapiens OX=9606 GN=LDHA PE=1 SV=2	36.689	332	1.31009	0.389662		2	26.1244	25.7347
P00367	GLUD1	Glutamate dehydrogenase 1, mitochondrial OS=Homo sapiens OX=9606 GN=GLUD1 PE=1 SV=2	61.398	558	1.35828	0.441778		2	20.3599	19.9181
P00374	DHFR	Dihydrofolate reductase OS=Homo sapiens OX=9606 GN=DHFR PE=1 SV=2	21.453	187	0.420162	-1.25098		2	22.9898	24.2407
P00387	CYB5R3	NADH-cytochrome b5 reductase 3 OS=Homo sapiens OX=9606 GN=CYB5R3 PE=1 SV=3	34.235	301	0.388998	-1.36216		2	18.561	19.9232
P00491	PNP	Purine nucleoside phosphorylase OS=Homo sapiens OX=9606 GN=PNP PE=1 SV=2	32.118	289	1.81519	0.860122		2	22.7428	21.8827
P00492	HPRT1	Hypoxanthine-guanine phosphoribosyltransferase OS=Homo sapiens OX=9606 GN=HPRT1 PE=1 SV=2	24.579	218	1.27239	0.347542		2	25.7224	25.3749
P00505	GOT2	Aspartate aminotransferase, mitochondrial OS=Homo sapiens OX=9606 GN=GOT2 PE=1 SV=3	47.518	430	1.50139	0.586302		2	22.7943	22.208
P00568	AK1	Adenylate kinase isoenzyme 1 OS=Homo sapiens OX=9606 GN=AK1 PE=1 SV=3	21.635	194	1.65389	0.725866		2	24.5369	23.8111
P00918	CA2	Carbonic anhydrase 2 OS=Homo sapiens OX=9606 GN=CA2 PE=1 SV=2	29.246	260	1.04232	0.0597946		2	26.3663	26.3065
P01834	IGKC	Immunoglobulin kappa constant OS=Homo sapiens OX=9606 GN=IGKC PE=1 SV=2	11.765	107	0.0803634	-3.63732		2	19.9749	23.6122
P02545	LMNA	Prelamin-A/C OS=Homo sapiens OX=9606 GN=LMNA PE=1 SV=1	74.139	664	0.895011	-0.160022		2	24.2224	24.3824
P04040	CAT	Catalase OS=Homo sapiens OX=9606 GN=CAT PE=1 SV=3	59.756	527	0.445448	-1.16667		2	20.7917	21.9584
P04075	ALDOA	Fructose-bisphosphate aldolase A OS=Homo sapiens OX=9606 GN=ALDOA PE=1 SV=2	39.42	364	0.496479	-1.01019		2	28.7036	29.7137
P04179	SOD2	Superoxide dismutase [Mn], mitochondrial OS=Homo sapiens OX=9606 GN=SOD2 PE=1 SV=3	24.75	222	1.03103	0.0440796		2	25.0118	24.9677
P04181	OAT	Ornithine aminotransferase, mitochondrial OS=Homo sapiens OX=9606 GN=OAT PE=1 SV=1	48.535	439	1.16023	0.214412		2	23.4748	23.2604
P04350	TUBB4A	Tubulin beta-4A chain OS=Homo sapiens OX=9606 GN=TUBB4A PE=1 SV=2	49.586	444	0.551667	-0.858129		2	23.0279	23.886
P04792	HSPB1	Heat shock protein beta-1 OS=Homo sapiens OX=9606 GN=HSPB1 PE=1 SV=2	22.783	205	0.36309	-1.4616		2	22.893	24.3546
P04843	RPN1	Dolichyl-diphosphooligosaccharide--protein glycosyltransferase subunit 1 OS=Homo sapiens OX=9606 GN=RPN1 PE=1 SV=1	68.569	607	1.42496	0.510917		2	23.7524	23.2414
P05023	ATP1A1	Sodium/potassium-transporting ATPase subunit alpha-1 OS=Homo sapiens OX=9606 GN=ATP1A1 PE=1 SV=1	112.896	1023	0.747753	-0.419367		2	23.5728	23.9921
P05109	S100A8	Protein S100-A8 OS=Homo sapiens OX=9606 GN=S100A8 PE=1 SV=1	10.835	93	0.345444	-1.53348		2	23.5603	25.0938
P05198	EIF2S1	Eukaryotic translation initiation factor 2 subunit 1 OS=Homo sapiens OX=9606 GN=EIF2S1 PE=1 SV=3	36.112	315	0.209064	-2.25799		2	22.2603	24.5183
P05386	RPLP1	60S acidic ribosomal protein P1 OS=Homo sapiens OX=9606 GN=RPLP1 PE=1 SV=1	11.514	114	0.508859	-0.974663		2	25.4282	26.4029
P05387	RPLP2	60S acidic ribosomal protein P2 OS=Homo sapiens OX=9606 GN=RPLP2 PE=1 SV=1	11.665	115	0.376038	-1.41105		2	25.6713	27.0823
P05388	RPLP0	60S acidic ribosomal protein P0 OS=Homo sapiens OX=9606 GN=RPLP0 PE=1 SV=1	34.274	317	0.483052	-1.04975		2	25.3174	26.3672
P05455	SSB	Lupus La protein OS=Homo sapiens OX=9606 GN=SSB PE=1 SV=2	46.837	408	1.54402	0.626693		2	27.6703	27.0436
P06280	GLA	Alpha-galactosidase A OS=Homo sapiens OX=9606 GN=GLA PE=1 SV=1	48.767	429	0.479094	-1.06162		2	22.4243	23.4859
P06576	ATP5F1B	ATP synthase subunit beta, mitochondrial OS=Homo sapiens OX=9606 GN=ATP5F1B PE=1 SV=3	56.56	529	0.691422	-0.532361		2	28.4298	28.9622
P06702	S100A9	Protein S100-A9 OS=Homo sapiens OX=9606 GN=S100A9 PE=1 SV=1	13.242	114	0.377973	-1.40364		2	26.4174	27.821
P06730	EIF4E	Eukaryotic translation initiation factor 4E OS=Homo sapiens OX=9606 GN=EIF4E PE=1 SV=2	25.097	217	1.03276	0.0465049		2	24.304	24.2575
P06744	GPI	Glucose-6-phosphate isomerase OS=Homo sapiens OX=9606 GN=GPI PE=1 SV=4	63.147	558	1.53778	0.620846		2	24.4423	23.8214
P06748	NPM1	Nucleophosmin OS=Homo sapiens OX=9606 GN=NPM1 PE=1 SV=2	32.575	294	1.25989	0.333297		2	30.0967	29.7634
P07108	DBI	Acyl-CoA-binding protein OS=Homo sapiens OX=9606 GN=DBI PE=1 SV=2	10.044	87	1.48886	0.574209		2	25.8753	25.3011
P07195	LDHB	L-lactate dehydrogenase B chain OS=Homo sapiens OX=9606 GN=LDHB PE=1 SV=2	36.638	334	1.59557	0.67407		2	28.9495	28.2754
P07237	P4HB	Protein disulfide-isomerase OS=Homo sapiens OX=9606 GN=P4HB PE=1 SV=3	57.116	508	0.679134	-0.558231		2	26.6942	27.2524
P07339	CTSD	Cathepsin D OS=Homo sapiens OX=9606 GN=CTSD PE=1 SV=1	44.552	412	0.756152	-0.403253		2	22.5925	22.9957
P07437	TUBB	Tubulin beta chain OS=Homo sapiens OX=9606 GN=TUBB PE=1 SV=2	49.671	444	0.393977	-1.34382		2	27.8458	29.1896
P07602	PSAP	Prosaposin OS=Homo sapiens OX=9606 GN=PSAP PE=1 SV=2	58.113	524	1.6314	0.706114		2	22.7712	22.0651
P07737	PFN1	Profilin-1 OS=Homo sapiens OX=9606 GN=PFN1 PE=1 SV=2	15.054	140	0.955261	-0.0660327		2	28.2383	28.3043
P07741	APRT	Adenine phosphoribosyltransferase OS=Homo sapiens OX=9606 GN=APRT PE=1 SV=2	19.608	180	1.03257	0.0462381		2	24.5671	24.5209
P07814	EPRS1	Bifunctional glutamate/proline--tRNA ligase OS=Homo sapiens OX=9606 GN=EPRS1 PE=1 SV=5	170.591	1512	0.475898	-1.07128		2	22.7602	23.8315
P07900	HSP90AA1	Heat shock protein HSP 90-alpha OS=Homo sapiens OX=9606 GN=HSP90AA1 PE=1 SV=5	84.66	732	0.643574	-0.635821		2	29.2163	29.8521
P08133	ANXA6	Annexin A6 OS=Homo sapiens OX=9606 GN=ANXA6 PE=1 SV=3	75.873	673	0.921167	-0.118465		2	23.8798	23.9983
P08134	RHOC	Rho-related GTP-binding protein RhoC OS=Homo sapiens OX=9606 GN=RHOC PE=1 SV=1	22.006	193	1.25572	0.328516		2	25.7153	25.3868
P08195	SLC3A2	4F2 cell-surface antigen heavy chain OS=Homo sapiens OX=9606 GN=SLC3A2 PE=1 SV=3	67.994	630	0.460825	-1.11771		2	24.1205	25.2382
P08238	HSP90AB1	Heat shock protein HSP 90-beta OS=Homo sapiens OX=9606 GN=HSP90AB1 PE=1 SV=4	83.264	724	0.465107	-1.10437		2	27.6523	28.7566
P08243	ASNS	Asparagine synthetase [glutamine-hydrolyzing] OS=Homo sapiens OX=9606 GN=ASNS PE=1 SV=4	64.37	561	0.26585	-1.91132		2	24.4575	26.3688
P08397	HMBS	Porphobilinogen deaminase OS=Homo sapiens OX=9606 GN=HMBS PE=1 SV=2	39.33	361	1.61632	0.692713		2	21.8222	21.1295
P08559	PDHA1	Pyruvate dehydrogenase E1 component subunit alpha, somatic form, mitochondrial OS=Homo sapiens OX=9606 GN=PDHA1 PE=1 SV=3	43.296	390	1.11923	0.162502		2	23.8431	23.6806
P08574	CYC1	Cytochrome c1, heme protein, mitochondrial OS=Homo sapiens OX=9606 GN=CYC1 PE=1 SV=3	35.422	325	0.372253	-1.42565		2	22.377	23.8026
P08579	SNRPB2	U2 small nuclear ribonucleoprotein B'' OS=Homo sapiens OX=9606 GN=SNRPB2 PE=1 SV=1	25.486	225	1.37717	0.461711		2	21.3936	20.9319
P08670	VIM	Vimentin OS=Homo sapiens OX=9606 GN=VIM PE=1 SV=4	53.652	466	0.630069	-0.666418		2	27.7796	28.446
P08708	RPS17	40S ribosomal protein S17 OS=Homo sapiens OX=9606 GN=RPS17 PE=1 SV=2	15.55	135	0.691553	-0.532087		2	25.7678	26.2999
P08865	RPSA	40S ribosomal protein SA OS=Homo sapiens OX=9606 GN=RPSA PE=1 SV=4	32.854	295	0.62568	-0.676504		2	25.2922	25.9688
P09211	GSTP1	Glutathione S-transferase P OS=Homo sapiens OX=9606 GN=GSTP1 PE=1 SV=2	23.356	210	0.666837	-0.584594		2	26.9588	27.5434
P09455	RBP1	Retinol-binding protein 1 OS=Homo sapiens OX=9606 GN=RBP1 PE=1 SV=2	15.85	135	0.649503	-0.622592		2	21.4184	22.041
P09622	DLD	Dihydrolipoyl dehydrogenase, mitochondrial OS=Homo sapiens OX=9606 GN=DLD PE=1 SV=2	54.177	509	0.89695	-0.156901		2	23.5127	23.6696
P09651	HNRNPA1	Heterogeneous nuclear ribonucleoprotein A1 OS=Homo sapiens OX=9606 GN=HNRNPA1 PE=1 SV=5	38.747	372	1.54737	0.629821		2	28.9103	28.2804
P09661	SNRPA1	U2 small nuclear ribonucleoprotein A' OS=Homo sapiens OX=9606 GN=SNRPA1 PE=1 SV=2	28.416	255	1.02123	0.0303059		2	25.1815	25.1512
P09669	COX6C	Cytochrome c oxidase subunit 6C OS=Homo sapiens OX=9606 GN=COX6C PE=1 SV=2	8.781	75	0.505124	-0.98529		2	23.2825	24.2678
P09874	PARP1	Poly [ADP-ribose] polymerase 1 OS=Homo sapiens OX=9606 GN=PARP1 PE=1 SV=4	113.084	1014	1.81015	0.856113		2	25.0495	24.1934
P09936	UCHL1	Ubiquitin carboxyl-terminal hydrolase isozyme L1 OS=Homo sapiens OX=9606 GN=UCHL1 PE=1 SV=2	24.824	223	0.742687	-0.429174		2	25.428	25.8571
P09960	LTA4H	Leukotriene A-4 hydrolase OS=Homo sapiens OX=9606 GN=LTA4H PE=1 SV=2	69.285	611	0.792344	-0.335802		2	24.2137	24.5495
P09972	ALDOC	Fructose-bisphosphate aldolase C OS=Homo sapiens OX=9606 GN=ALDOC PE=1 SV=2	39.456	364	0.432813	-1.20819		2	26.034	27.2422
P0CJ92	GOLGA8H	Golgin subfamily A member 8H OS=Homo sapiens OX=9606 GN=GOLGA8H PE=3 SV=1	71.342	632	0.436352	-1.19644		2	25.4708	26.6672
P0DMV9	HSPA1B	Heat shock 70 kDa protein 1B OS=Homo sapiens OX=9606 GN=HSPA1B PE=1 SV=1	70.052	641	1.04683	0.0660233		2	28.3776	28.3116
P0DP25	CALM3	Calmodulin-3 OS=Homo sapiens OX=9606 GN=CALM3 PE=1 SV=1	16.838	149	1.15881	0.21264		2	24.0005	23.7879
P0DPI2	GATD3	Glutamine amidotransferase-like class 1 domain-containing protein 3, mitochondrial OS=Homo sapiens OX=9606 GN=GATD3 PE=1 SV=1	28.17	268	0.677864	-0.560932		2	22.5961	23.157
P10109	FDX1	Adrenodoxin, mitochondrial OS=Homo sapiens OX=9606 GN=FDX1 PE=1 SV=1	19.393	184	0.178414	-2.4867		2	18.8698	21.3565
P10321	HLA-C	HLA class I histocompatibility antigen, C alpha chain OS=Homo sapiens OX=9606 GN=HLA-C PE=1 SV=3	40.649	366	0.0461843	-4.43646		2	19.9717	24.4081
P10515	DLAT	Dihydrolipoyllysine-residue acetyltransferase component of pyruvate dehydrogenase complex, mitochondrial OS=Homo sapiens OX=9606 GN=DLAT PE=1 SV=3	68.997	647	1.24751	0.319049		2	22.9014	22.5824
P10599	TXN	Thioredoxin OS=Homo sapiens OX=9606 GN=TXN PE=1 SV=3	11.738	105	1.09826	0.135214		2	26.8187	26.6835
P10606	COX5B	Cytochrome c oxidase subunit 5B, mitochondrial OS=Homo sapiens OX=9606 GN=COX5B PE=1 SV=2	13.696	129	0.577887	-0.791141		2	24.6767	25.4678
P10746	UROS	Uroporphyrinogen-III synthase OS=Homo sapiens OX=9606 GN=UROS PE=1 SV=1	28.628	265	0.688873	-0.53769		2	23.0595	23.5972
P10768	ESD	S-formylglutathione hydrolase OS=Homo sapiens OX=9606 GN=ESD PE=1 SV=2	31.463	282	1.37224	0.456536		2	21.4201	20.9636
P10809	HSPD1	60 kDa heat shock protein, mitochondrial OS=Homo sapiens OX=9606 GN=HSPD1 PE=1 SV=2	61.055	573	1.13262	0.179658		2	30.7525	30.5728
P10966	CD8B	T-cell surface glycoprotein CD8 beta chain OS=Homo sapiens OX=9606 GN=CD8B PE=1 SV=1	23.722	210	1.74152	0.800351		2	21.1146	20.3143
P11021	HSPA5	Endoplasmic reticulum chaperone BiP OS=Homo sapiens OX=9606 GN=HSPA5 PE=1 SV=2	72.333	654	1.16083	0.215156		2	29.6018	29.3866
P11142	HSPA8	Heat shock cognate 71 kDa protein OS=Homo sapiens OX=9606 GN=HSPA8 PE=1 SV=1	70.898	646	1.1746	0.232173		2	28.6554	28.4233
P11177	PDHB	Pyruvate dehydrogenase E1 component subunit beta, mitochondrial OS=Homo sapiens OX=9606 GN=PDHB PE=1 SV=3	39.233	359	0.4973	-1.00781		2	22.7311	23.7389
P11233	RALA	Ras-related protein Ral-A OS=Homo sapiens OX=9606 GN=RALA PE=1 SV=1	23.567	206	1.49177	0.577024		2	21.5119	20.9349
P11310	ACADM	Medium-chain specific acyl-CoA dehydrogenase, mitochondrial OS=Homo sapiens OX=9606 GN=ACADM PE=1 SV=1	46.588	421	0.681754	-0.552677		2	21.8843	22.437
P11441	UBL4A	Ubiquitin-like protein 4A OS=Homo sapiens OX=9606 GN=UBL4A PE=1 SV=1	17.777	157	1.17755	0.235791		2	21.937	21.7012
P11488	GNAT1	Guanine nucleotide-binding protein G(t) subunit alpha-1 OS=Homo sapiens OX=9606 GN=GNAT1 PE=1 SV=5	40.041	350	1.13804	0.186552		2	20.0025	19.816
P11498	PC	Pyruvate carboxylase, mitochondrial OS=Homo sapiens OX=9606 GN=PC PE=1 SV=2	129.634	1178	0.0734336	-3.76742		2	22.8839	26.6513
P11586	MTHFD1	C-1-tetrahydrofolate synthase, cytoplasmic OS=Homo sapiens OX=9606 GN=MTHFD1 PE=1 SV=4	101.531	935	0.962448	-0.0552195		2	22.8734	22.9286
P11802	CDK4	Cyclin-dependent kinase 4 OS=Homo sapiens OX=9606 GN=CDK4 PE=1 SV=2	33.73	303	1.11818	0.161155		2	20.3937	20.2326
P11908	PRPS2	Ribose-phosphate pyrophosphokinase 2 OS=Homo sapiens OX=9606 GN=PRPS2 PE=1 SV=2	34.769	318	0.469763	-1.08999		2	20.8746	21.9646
P11940	PABPC1	Polyadenylate-binding protein 1 OS=Homo sapiens OX=9606 GN=PABPC1 PE=1 SV=2	70.671	636	0.868991	-0.202586		2	23.0727	23.2753
P12004	PCNA	Proliferating cell nuclear antigen OS=Homo sapiens OX=9606 GN=PCNA PE=1 SV=1	28.769	261	0.812322	-0.299876		2	27.9192	28.2191
P12074	COX6A1	Cytochrome c oxidase subunit 6A1, mitochondrial OS=Homo sapiens OX=9606 GN=COX6A1 PE=1 SV=4	12.155	109	0.252184	-1.98745		2	24.3012	26.2887
P12081	HARS1	Histidine--tRNA ligase, cytoplasmic OS=Homo sapiens OX=9606 GN=HARS1 PE=1 SV=2	57.411	509	1.09036	0.124808		2	22.521	22.3962
P12268	IMPDH2	Inosine-5'-monophosphate dehydrogenase 2 OS=Homo sapiens OX=9606 GN=IMPDH2 PE=1 SV=2	55.805	514	1.43248	0.51851		2	24.689	24.1705
P12270	TPR	Nucleoprotein TPR OS=Homo sapiens OX=9606 GN=TPR PE=1 SV=3	267.293	2363	0.610141	-0.712786		2	24.7926	25.5054
P12277	CKB	Creatine kinase B-type OS=Homo sapiens OX=9606 GN=CKB PE=1 SV=1	42.644	381	0.318844	-1.64908		2	30.0255	31.6746
P12532	CKMT1A	Creatine kinase U-type, mitochondrial OS=Homo sapiens OX=9606 GN=CKMT1A PE=1 SV=1	47.037	417	0.734573	-0.445023		2	21.0461	21.4912
P12694	BCKDHA	2-oxoisovalerate dehydrogenase subunit alpha, mitochondrial OS=Homo sapiens OX=9606 GN=BCKDHA PE=1 SV=2	50.471	445	1.26202	0.33574		2	20.0956	19.7598
P12956	XRCC6	X-ray repair cross-complementing protein 6 OS=Homo sapiens OX=9606 GN=XRCC6 PE=1 SV=2	69.843	609	1.55149	0.633653		2	23.2686	22.6349
P13073	COX4I1	Cytochrome c oxidase subunit 4 isoform 1, mitochondrial OS=Homo sapiens OX=9606 GN=COX4I1 PE=1 SV=1	19.577	169	0.696948	-0.520878		2	24.1136	24.6345
P13473	LAMP2	Lysosome-associated membrane glycoprotein 2 OS=Homo sapiens OX=9606 GN=LAMP2 PE=1 SV=2	44.961	410	0.22579	-2.14695		2	22.8774	25.0244
P13489	RNH1	Ribonuclease inhibitor OS=Homo sapiens OX=9606 GN=RNH1 PE=1 SV=2	49.973	461	0.354508	-1.49611		2	20.8573	22.3535
P13639	EEF2	Elongation factor 2 OS=Homo sapiens OX=9606 GN=EEF2 PE=1 SV=4	95.338	858	0.44246	-1.17638		2	25.5548	26.7312
P13667	PDIA4	Protein disulfide-isomerase A4 OS=Homo sapiens OX=9606 GN=PDIA4 PE=1 SV=2	72.932	645	1.64536	0.718399		2	25.7115	24.9931
P13674	P4HA1	Prolyl 4-hydroxylase subunit alpha-1 OS=Homo sapiens OX=9606 GN=P4HA1 PE=1 SV=2	61.049	534	0.634968	-0.655245		2	21.8211	22.4763
P13693	TPT1	Translationally-controlled tumor protein OS=Homo sapiens OX=9606 GN=TPT1 PE=1 SV=1	19.595	172	1.51759	0.601779		2	27.2735	26.6717
P13796	LCP1	Plastin-2 OS=Homo sapiens OX=9606 GN=LCP1 PE=1 SV=6	70.288	627	0.704512	-0.505303		2	24.1973	24.7026
P13797	PLS3	Plastin-3 OS=Homo sapiens OX=9606 GN=PLS3 PE=1 SV=4	70.811	630	0.791659	-0.337049		2	26.217	26.554
P13804	ETFA	Electron transfer flavoprotein subunit alpha, mitochondrial OS=Homo sapiens OX=9606 GN=ETFA PE=1 SV=1	35.08	333	1.9605	0.971223		2	25.315	24.3438
P13861	PRKAR2A	cAMP-dependent protein kinase type II-alpha regulatory subunit OS=Homo sapiens OX=9606 GN=PRKAR2A PE=1 SV=2	45.518	404	1.04777	0.0673285		2	23.2492	23.1818
P13984	GTF2F2	General transcription factor IIF subunit 2 OS=Homo sapiens OX=9606 GN=GTF2F2 PE=1 SV=2	28.38	249	1.57228	0.652861		2	23.6875	23.0347
P14174	MIF	Macrophage migration inhibitory factor OS=Homo sapiens OX=9606 GN=MIF PE=1 SV=4	12.476	115	0.302122	-1.7268		2	27.1208	28.8476
P14209	CD99	CD99 antigen OS=Homo sapiens OX=9606 GN=CD99 PE=1 SV=1	18.848	185	0.436245	-1.19679		2	22.7031	23.8998
P14314	PRKCSH	Glucosidase 2 subunit beta OS=Homo sapiens OX=9606 GN=PRKCSH PE=1 SV=2	59.425	528	0.688865	-0.537706		2	26.3906	26.9283
P14324	FDPS	Farnesyl pyrophosphate synthase OS=Homo sapiens OX=9606 GN=FDPS PE=1 SV=4	48.275	419	0.770659	-0.375835		2	21.1065	21.4823
P14406	COX7A2	Cytochrome c oxidase subunit 7A2, mitochondrial OS=Homo sapiens OX=9606 GN=COX7A2 PE=1 SV=1	9.396	83	1.58989	0.668924		2	22.9594	22.2905
P14618	PKM	Pyruvate kinase PKM OS=Homo sapiens OX=9606 GN=PKM PE=1 SV=4	57.937	531	1.49911	0.584104		2	26.9378	26.3537
P14625	HSP90B1	Endoplasmin OS=Homo sapiens OX=9606 GN=HSP90B1 PE=1 SV=1	92.469	803	0.795927	-0.329292		2	27.1649	27.4942
P14866	HNRNPL	Heterogeneous nuclear ribonucleoprotein L OS=Homo sapiens OX=9606 GN=HNRNPL PE=1 SV=2	64.133	589	0.873616	-0.194928		2	22.4098	22.6047
P14868	DARS1	Aspartate--tRNA ligase, cytoplasmic OS=Homo sapiens OX=9606 GN=DARS1 PE=1 SV=2	57.136	501	0.951396	-0.071882		2	21.6125	21.6844
P14927	UQCRB	Cytochrome b-c1 complex subunit 7 OS=Homo sapiens OX=9606 GN=UQCRB PE=1 SV=2	13.53	111	1.07165	0.0998344		2	23.8558	23.7559
P15121	AKR1B1	Aldo-keto reductase family 1 member B1 OS=Homo sapiens OX=9606 GN=AKR1B1 PE=1 SV=3	35.853	316	0.909694	-0.136547		2	20.4162	20.5527
P15311	EZR	Ezrin OS=Homo sapiens OX=9606 GN=EZR PE=1 SV=4	69.413	586	0.85075	-0.233192		2	27.4525	27.6857
P15374	UCHL3	Ubiquitin carboxyl-terminal hydrolase isozyme L3 OS=Homo sapiens OX=9606 GN=UCHL3 PE=1 SV=1	26.183	230	0.836203	-0.258074		2	24.2399	24.498
P15531	NME1	Nucleoside diphosphate kinase A OS=Homo sapiens OX=9606 GN=NME1 PE=1 SV=1	17.149	152	0.653812	-0.613052		2	26.631	27.2441
P15880	RPS2	40S ribosomal protein S2 OS=Homo sapiens OX=9606 GN=RPS2 PE=1 SV=2	31.324	293	0.617664	-0.695106		2	22.1326	22.8277
P15924	DSP	Desmoplakin OS=Homo sapiens OX=9606 GN=DSP PE=1 SV=3	331.774	2871	0.59383	-0.751878		2	22.3493	23.1012
P15927	RPA2	Replication protein A 32 kDa subunit OS=Homo sapiens OX=9606 GN=RPA2 PE=1 SV=1	29.247	270	0.920243	-0.119914		2	22.2778	22.3977
P15954	COX7C	Cytochrome c oxidase subunit 7C, mitochondrial OS=Homo sapiens OX=9606 GN=COX7C PE=1 SV=1	7.246	63	0.120183	-3.0567		2	20.0784	23.1351
P16104	H2AX	Histone H2AX OS=Homo sapiens OX=9606 GN=H2AX PE=1 SV=2	15.145	143	1.60589	0.683371		2	27.0662	26.3828
P16152	CBR1	Carbonyl reductase [NADPH] 1 OS=Homo sapiens OX=9606 GN=CBR1 PE=1 SV=3	30.375	277	1.19817	0.260838		2	25.2355	24.9747
P16403	H1-2	Histone H1.2 OS=Homo sapiens OX=9606 GN=H1-2 PE=1 SV=2	21.365	213	0.453352	-1.1413		2	24.3217	25.463
P16615	ATP2A2	Sarcoplasmic/endoplasmic reticulum calcium ATPase 2 OS=Homo sapiens OX=9606 GN=ATP2A2 PE=1 SV=1	114.757	1042	0.634447	-0.656429		2	22.1001	22.7565
P17066	HSPA6	Heat shock 70 kDa protein 6 OS=Homo sapiens OX=9606 GN=HSPA6 PE=1 SV=2	71.028	643	1.57452	0.654911		2	27.4678	26.8129
P17174	GOT1	Aspartate aminotransferase, cytoplasmic OS=Homo sapiens OX=9606 GN=GOT1 PE=1 SV=3	46.248	413	0.883526	-0.178655		2	22.8462	23.0248
P17612	PRKACA	cAMP-dependent protein kinase catalytic subunit alpha OS=Homo sapiens OX=9606 GN=PRKACA PE=1 SV=2	40.59	351	1.02288	0.0326437		2	19.3471	19.3144
P17844	DDX5	Probable ATP-dependent RNA helicase DDX5 OS=Homo sapiens OX=9606 GN=DDX5 PE=1 SV=1	69.148	614	0.785403	-0.348495		2	22.768	23.1165
P17980	PSMC3	26S proteasome regulatory subunit 6A OS=Homo sapiens OX=9606 GN=PSMC3 PE=1 SV=3	49.204	439	1.36237	0.446119		2	25.1128	24.6667
P17987	TCP1	T-complex protein 1 subunit alpha OS=Homo sapiens OX=9606 GN=TCP1 PE=1 SV=1	60.344	556	1.05742	0.0805424		2	23.7118	23.6312
P18206	VCL	Vinculin OS=Homo sapiens OX=9606 GN=VCL PE=1 SV=4	123.799	1134	0.72667	-0.460628		2	21.7422	22.2028
P18615	NELFE	Negative elongation factor E OS=Homo sapiens OX=9606 GN=NELFE PE=1 SV=3	43.24	380	0.830915	-0.267226		2	20.8146	21.0819
P18621	RPL17	60S ribosomal protein L17 OS=Homo sapiens OX=9606 GN=RPL17 PE=1 SV=3	21.397	184	0.895699	-0.158914		2	25.5833	25.7422
P19022	CDH2	Cadherin-2 OS=Homo sapiens OX=9606 GN=CDH2 PE=1 SV=4	99.809	906	0.164285	-2.60573		2	20.9448	23.5505
P19105	MYL12A	Myosin regulatory light chain 12A OS=Homo sapiens OX=9606 GN=MYL12A PE=1 SV=2	19.794	171	1.93053	0.949		2	26.1595	25.2105
P19387	POLR2C	DNA-directed RNA polymerase II subunit RPB3 OS=Homo sapiens OX=9606 GN=POLR2C PE=1 SV=2	31.441	275	0.212652	-2.23343		2	23.0913	25.3247
P19388	POLR2E	DNA-directed RNA polymerases I, II, and III subunit RPABC1 OS=Homo sapiens OX=9606 GN=POLR2E PE=1 SV=4	24.551	210	1.2347	0.30416		2	22.1204	21.8163
P19525	EIF2AK2	Interferon-induced, double-stranded RNA-activated protein kinase OS=Homo sapiens OX=9606 GN=EIF2AK2 PE=1 SV=2	62.094	551	1.31525	0.39534		2	20.3417	19.9464
P19784	CSNK2A2	Casein kinase II subunit alpha' OS=Homo sapiens OX=9606 GN=CSNK2A2 PE=1 SV=1	41.213	350	0.890157	-0.167868		2	22.7237	22.8915
P20290	BTF3	Transcription factor BTF3 OS=Homo sapiens OX=9606 GN=BTF3 PE=1 SV=1	22.168	206	0.492586	-1.02155		2	25.1218	26.1433
P20618	PSMB1	Proteasome subunit beta type-1 OS=Homo sapiens OX=9606 GN=PSMB1 PE=1 SV=2	26.489	241	0.74381	-0.426994		2	23.6494	24.0764
P20645	M6PR	Cation-dependent mannose-6-phosphate receptor OS=Homo sapiens OX=9606 GN=M6PR PE=1 SV=1	30.993	277	0.355711	-1.49122		2	21.1041	22.5953
P20674	COX5A	Cytochrome c oxidase subunit 5A, mitochondrial OS=Homo sapiens OX=9606 GN=COX5A PE=1 SV=2	16.762	150	0.453339	-1.14134		2	24.02	25.1614
P20700	LMNB1	Lamin-B1 OS=Homo sapiens OX=9606 GN=LMNB1 PE=1 SV=2	66.408	586	1.05704	0.0800275		2	25.6776	25.5976
P20810	CAST	Calpastatin OS=Homo sapiens OX=9606 GN=CAST PE=1 SV=4	76.573	708	1.75813	0.814045		2	24.8613	24.0473
P21333	FLNA	Filamin-A OS=Homo sapiens OX=9606 GN=FLNA PE=1 SV=4	280.739	2647	0.818216	-0.289446		2	26.5062	26.7956
P21912	SDHB	Succinate dehydrogenase [ubiquinone] iron-sulfur subunit, mitochondrial OS=Homo sapiens OX=9606 GN=SDHB PE=1 SV=3	31.63	280	1.63697	0.711025		2	24.819	24.108
P21964	COMT	Catechol O-methyltransferase OS=Homo sapiens OX=9606 GN=COMT PE=1 SV=2	30.037	271	1.74712	0.804981		2	23.1779	22.3729
P22061	PCMT1	Protein-L-isoaspartate(D-aspartate) O-methyltransferase OS=Homo sapiens OX=9606 GN=PCMT1 PE=1 SV=4	24.636	227	1.44142	0.527491		2	24.7504	24.2229
P22102	GART	Trifunctional purine biosynthetic protein adenosine-3 OS=Homo sapiens OX=9606 GN=GART PE=1 SV=1	107.767	1010	0.81963	-0.286956		2	21.8953	22.1823
P22234	PAICS	Bifunctional phosphoribosylaminoimidazole carboxylase/phosphoribosylaminoimidazole succinocarboxamide synthetase OS=Homo sapiens OX=9606 GN=PAICS PE=1 SV=3	47.079	425	1.04739	0.0668023		2	24.5688	24.502
P22307	SCP2	Sterol carrier protein 2 OS=Homo sapiens OX=9606 GN=SCP2 PE=1 SV=2	58.994	547	1.1619	0.216481		2	25.3478	25.1313
P22314	UBA1	Ubiquitin-like modifier-activating enzyme 1 OS=Homo sapiens OX=9606 GN=UBA1 PE=1 SV=3	117.849	1058	0.543101	-0.880708		2	24.6997	25.5804
P22392	NME2	Nucleoside diphosphate kinase B OS=Homo sapiens OX=9606 GN=NME2 PE=1 SV=1	17.298	152	0.584533	-0.774644		2	24.5237	25.2983
P22626	HNRNPA2B1	Heterogeneous nuclear ribonucleoproteins A2/B1 OS=Homo sapiens OX=9606 GN=HNRNPA2B1 PE=1 SV=2	37.43	353	1.19857	0.261309		2	28.6093	28.3479
P22695	UQCRC2	Cytochrome b-c1 complex subunit 2, mitochondrial OS=Homo sapiens OX=9606 GN=UQCRC2 PE=1 SV=3	48.443	453	1.64594	0.718912		2	21.2298	20.5108
P23193	TCEA1	Transcription elongation factor A protein 1 OS=Homo sapiens OX=9606 GN=TCEA1 PE=1 SV=2	33.97	301	1.58098	0.660822		2	23.6092	22.9484
P23246	SFPQ	Splicing factor, proline- and glutamine-rich OS=Homo sapiens OX=9606 GN=SFPQ PE=1 SV=2	76.149	707	1.23391	0.303234		2	23.6295	23.3262
P23381	WARS1	Tryptophan--tRNA ligase, cytoplasmic OS=Homo sapiens OX=9606 GN=WARS1 PE=1 SV=2	53.165	471	0.942855	-0.0848926		2	23.4003	23.4852
P23396	RPS3	40S ribosomal protein S3 OS=Homo sapiens OX=9606 GN=RPS3 PE=1 SV=2	26.688	243	0.920751	-0.119117		2	22.3354	22.4546
P23434	GCSH	Glycine cleavage system H protein, mitochondrial OS=Homo sapiens OX=9606 GN=GCSH PE=1 SV=2	18.885	173	1.45581	0.541825		2	22.7866	22.2448
P23526	AHCY	Adenosylhomocysteinase OS=Homo sapiens OX=9606 GN=AHCY PE=1 SV=4	47.716	432	0.486045	-1.04084		2	22.0573	23.0981
P23527	H2BC17	Histone H2B type 1-O OS=Homo sapiens OX=9606 GN=H2BC17 PE=1 SV=3	13.906	126	1.07023	0.0979209		2	27.0707	26.9728
P23528	CFL1	Cofilin-1 OS=Homo sapiens OX=9606 GN=CFL1 PE=1 SV=3	18.502	166	1.8952	0.922347		2	29.8499	28.9275
P23588	EIF4B	Eukaryotic translation initiation factor 4B OS=Homo sapiens OX=9606 GN=EIF4B PE=1 SV=2	69.151	611	1.4129	0.498656		2	25.4739	24.9753
P24390	KDELR1	ER lumen protein-retaining receptor 1 OS=Homo sapiens OX=9606 GN=KDELR1 PE=1 SV=1	24.542	212	0.361341	-1.46857		2	20.78	22.2486
P24534	EEF1B2	Elongation factor 1-beta OS=Homo sapiens OX=9606 GN=EEF1B2 PE=1 SV=3	24.764	225	1.68028	0.748705		2	26.9329	26.1842
P24666	ACP1	Low molecular weight phosphotyrosine protein phosphatase OS=Homo sapiens OX=9606 GN=ACP1 PE=1 SV=3	18.042	158	0.895563	-0.159133		2	24.2638	24.4229
P24752	ACAT1	Acetyl-CoA acetyltransferase, mitochondrial OS=Homo sapiens OX=9606 GN=ACAT1 PE=1 SV=1	45.2	427	1.86226	0.897056		2	25.5573	24.6603
P25205	MCM3	DNA replication licensing factor MCM3 OS=Homo sapiens OX=9606 GN=MCM3 PE=1 SV=3	90.981	808	1.07766	0.107899		2	24.8123	24.7044
P25325	MPST	3-mercaptopyruvate sulfurtransferase OS=Homo sapiens OX=9606 GN=MPST PE=1 SV=3	33.178	297	0.766827	-0.383027		2	22.4637	22.8467
P25398	RPS12	40S ribosomal protein S12 OS=Homo sapiens OX=9606 GN=RPS12 PE=1 SV=3	14.515	132	1.24346	0.314362		2	27.6104	27.2961
P25705	ATP5F1A	ATP synthase subunit alpha, mitochondrial OS=Homo sapiens OX=9606 GN=ATP5F1A PE=1 SV=1	59.751	553	1.01069	0.0153403		2	25.3068	25.2915
P25787	PSMA2	Proteasome subunit alpha type-2 OS=Homo sapiens OX=9606 GN=PSMA2 PE=1 SV=2	25.899	234	1.22759	0.295833		2	24.4411	24.1453
P26006	ITGA3	Integrin alpha-3 OS=Homo sapiens OX=9606 GN=ITGA3 PE=1 SV=5	116.612	1051	0.414447	-1.27074		2	25.8518	27.1226
P26358	DNMT1	DNA (cytosine-5)-methyltransferase 1 OS=Homo sapiens OX=9606 GN=DNMT1 PE=1 SV=2	183.165	1616	0.631746	-0.662584		2	21.3586	22.0212
P26368	U2AF2	Splicing factor U2AF 65 kDa subunit OS=Homo sapiens OX=9606 GN=U2AF2 PE=1 SV=4	53.501	475	1.38908	0.474132		2	22.3083	21.8341
P26373	RPL13	60S ribosomal protein L13 OS=Homo sapiens OX=9606 GN=RPL13 PE=1 SV=4	24.261	211	0.680059	-0.556269		2	20.6691	21.2254
P26639	TARS1	Threonine--tRNA ligase 1, cytoplasmic OS=Homo sapiens OX=9606 GN=TARS1 PE=1 SV=3	83.435	723	0.572354	-0.80502		2	22.0457	22.8508
P26641	EEF1G	Elongation factor 1-gamma OS=Homo sapiens OX=9606 GN=EEF1G PE=1 SV=3	50.119	437	0.8648	-0.209561		2	24.2986	24.5082
P26885	FKBP2	Peptidyl-prolyl cis-trans isomerase FKBP2 OS=Homo sapiens OX=9606 GN=FKBP2 PE=1 SV=2	15.649	142	1.04882	0.0687686		2	21.2662	21.1974
P27635	RPL10	60S ribosomal protein L10 OS=Homo sapiens OX=9606 GN=RPL10 PE=1 SV=5	24.577	214	0.915915	-0.126715		2	20.8639	20.9906
P27695	APEX1	DNA-(apurinic or apyrimidinic site) endonuclease OS=Homo sapiens OX=9606 GN=APEX1 PE=1 SV=2	35.555	318	1.88314	0.913139		2	24.1452	23.2321
P27816	MAP4	Microtubule-associated protein 4 OS=Homo sapiens OX=9606 GN=MAP4 PE=1 SV=3	121.005	1152	1.20319	0.26686		2	25.1263	24.8595
P27824	CANX	Calnexin OS=Homo sapiens OX=9606 GN=CANX PE=1 SV=2	67.568	592	1.67662	0.745552		2	27.1411	26.3956
P28066	PSMA5	Proteasome subunit alpha type-5 OS=Homo sapiens OX=9606 GN=PSMA5 PE=1 SV=3	26.411	241	1.44276	0.528831		2	25.3451	24.8163
P28161	GSTM2	Glutathione S-transferase Mu 2 OS=Homo sapiens OX=9606 GN=GSTM2 PE=1 SV=2	25.745	218	0.428153	-1.2238		2	24.442	25.6658
P28331	NDUFS1	NADH-ubiquinone oxidoreductase 75 kDa subunit, mitochondrial OS=Homo sapiens OX=9606 GN=NDUFS1 PE=1 SV=3	79.468	727	0.760547	-0.394891		2	23.3104	23.7052
P28482	MAPK1	Mitogen-activated protein kinase 1 OS=Homo sapiens OX=9606 GN=MAPK1 PE=1 SV=3	41.39	360	1.10853	0.148654		2	20.6536	20.5049
P28838	LAP3	Cytosol aminopeptidase OS=Homo sapiens OX=9606 GN=LAP3 PE=1 SV=3	56.166	519	1.90231	0.92775		2	23.2356	22.3078
P29373	CRABP2	Cellular retinoic acid-binding protein 2 OS=Homo sapiens OX=9606 GN=CRABP2 PE=1 SV=2	15.693	138	0.222298	-2.16944		2	24.8127	26.9822
P29401	TKT	Transketolase OS=Homo sapiens OX=9606 GN=TKT PE=1 SV=3	67.878	623	0.817975	-0.289871		2	24.3867	24.6765
P29558	RBMS1	RNA-binding motif, single-stranded-interacting protein 1 OS=Homo sapiens OX=9606 GN=RBMS1 PE=1 SV=3	44.505	406	0.808837	-0.306079		2	20.5879	20.894
P29692	EEF1D	Elongation factor 1-delta OS=Homo sapiens OX=9606 GN=EEF1D PE=1 SV=5	31.122	281	1.55307	0.635126		2	25.4004	24.7653
P29966	MARCKS	Myristoylated alanine-rich C-kinase substrate OS=Homo sapiens OX=9606 GN=MARCKS PE=1 SV=4	31.555	332	0.862028	-0.214194		2	27.1085	27.3227
P30040	ERP29	Endoplasmic reticulum resident protein 29 OS=Homo sapiens OX=9606 GN=ERP29 PE=1 SV=4	28.993	261	1.07322	0.101944		2	26.1366	26.0346
P30041	PRDX6	Peroxiredoxin-6 OS=Homo sapiens OX=9606 GN=PRDX6 PE=1 SV=3	25.035	224	0.608943	-0.715622		2	29.8273	30.543
P30043	BLVRB	Flavin reductase (NADPH) OS=Homo sapiens OX=9606 GN=BLVRB PE=1 SV=3	22.119	206	1.07184	0.100094		2	20.9921	20.892
P30044	PRDX5	Peroxiredoxin-5, mitochondrial OS=Homo sapiens OX=9606 GN=PRDX5 PE=1 SV=4	22.086	214	0.993067	-0.0100368		2	25.3278	25.3378
P30046	DDT	D-dopachrome decarboxylase OS=Homo sapiens OX=9606 GN=DDT PE=1 SV=3	12.712	118	0.31485	-1.66726		2	25.3956	27.0629
P30048	PRDX3	Thioredoxin-dependent peroxide reductase, mitochondrial OS=Homo sapiens OX=9606 GN=PRDX3 PE=1 SV=3	27.693	256	0.562287	-0.830623		2	27.2654	28.096
P30050	RPL12	60S ribosomal protein L12 OS=Homo sapiens OX=9606 GN=RPL12 PE=1 SV=1	17.819	165	0.923907	-0.114181		2	25.7034	25.8176
P30084	ECHS1	Enoyl-CoA hydratase, mitochondrial OS=Homo sapiens OX=9606 GN=ECHS1 PE=1 SV=4	31.387	290	1.28683	0.363823		2	24.5954	24.2315
P30085	CMPK1	UMP-CMP kinase OS=Homo sapiens OX=9606 GN=CMPK1 PE=1 SV=3	22.222	196	0.91324	-0.130933		2	25.6152	25.7462
P30086	PEBP1	Phosphatidylethanolamine-binding protein 1 OS=Homo sapiens OX=9606 GN=PEBP1 PE=1 SV=3	21.057	187	0.429533	-1.21916		2	27.6453	28.8645
P30101	PDIA3	Protein disulfide-isomerase A3 OS=Homo sapiens OX=9606 GN=PDIA3 PE=1 SV=4	56.782	505	1.29567	0.373693		2	28.7059	28.3322
P30153	PPP2R1A	Serine/threonine-protein phosphatase 2A 65 kDa regulatory subunit A alpha isoform OS=Homo sapiens OX=9606 GN=PPP2R1A PE=1 SV=4	65.309	589	0.697672	-0.51938		2	24.7778	25.2972
P30405	PPIF	Peptidyl-prolyl cis-trans isomerase F, mitochondrial OS=Homo sapiens OX=9606 GN=PPIF PE=1 SV=1	22.04	207	0.552556	-0.855807		2	22.8262	23.682
P30520	ADSS2	Adenylosuccinate synthetase isozyme 2 OS=Homo sapiens OX=9606 GN=ADSS2 PE=1 SV=3	50.097	456	0.67866	-0.559239		2	20.7377	21.2969
P30533	LRPAP1	Alpha-2-macroglobulin receptor-associated protein OS=Homo sapiens OX=9606 GN=LRPAP1 PE=1 SV=1	41.466	357	1.93962	0.955773		2	23.4909	22.5352
P30622	CLIP1	CAP-Gly domain-containing linker protein 1 OS=Homo sapiens OX=9606 GN=CLIP1 PE=1 SV=2	162.246	1438	0.759592	-0.396703		2	19.9398	20.3365
P31040	SDHA	Succinate dehydrogenase [ubiquinone] flavoprotein subunit, mitochondrial OS=Homo sapiens OX=9606 GN=SDHA PE=1 SV=2	72.692	664	0.391317	-1.35359		2	21.443	22.7966
P31153	MAT2A	S-adenosylmethionine synthase isoform type-2 OS=Homo sapiens OX=9606 GN=MAT2A PE=1 SV=1	43.661	395	1.40782	0.493467		2	21.475	20.9815
P31689	DNAJA1	DnaJ homolog subfamily A member 1 OS=Homo sapiens OX=9606 GN=DNAJA1 PE=1 SV=2	44.868	397	1.34574	0.428397		2	26.2397	25.8113
P31930	UQCRC1	Cytochrome b-c1 complex subunit 1, mitochondrial OS=Homo sapiens OX=9606 GN=UQCRC1 PE=1 SV=3	52.646	480	0.508546	-0.97555		2	23.5403	24.5158
P31937	HIBADH	3-hydroxyisobutyrate dehydrogenase, mitochondrial OS=Homo sapiens OX=9606 GN=HIBADH PE=1 SV=2	35.329	336	1.63646	0.71058		2	21.8581	21.1476
P31939	ATIC	Bifunctional purine biosynthesis protein ATIC OS=Homo sapiens OX=9606 GN=ATIC PE=1 SV=3	64.616	592	0.965866	-0.0501044		2	24.5129	24.563
P31942	HNRNPH3	Heterogeneous nuclear ribonucleoprotein H3 OS=Homo sapiens OX=9606 GN=HNRNPH3 PE=1 SV=2	36.926	346	0.869799	-0.201246		2	24.2584	24.4596
P31943	HNRNPH1	Heterogeneous nuclear ribonucleoprotein H OS=Homo sapiens OX=9606 GN=HNRNPH1 PE=1 SV=4	49.229	449	0.88913	-0.169534		2	27.5219	27.6914
P31946	YWHAB	14-3-3 protein beta/alpha OS=Homo sapiens OX=9606 GN=YWHAB PE=1 SV=3	28.082	246	1.87293	0.905297		2	27.4621	26.5568
P31948	STIP1	Stress-induced-phosphoprotein 1 OS=Homo sapiens OX=9606 GN=STIP1 PE=1 SV=1	62.639	543	1.44643	0.532498		2	29.2331	28.7006
P31949	S100A11	Protein S100-A11 OS=Homo sapiens OX=9606 GN=S100A11 PE=1 SV=2	11.74	105	0.691801	-0.531572		2	23.9275	24.4591
P32969	RPL9	60S ribosomal protein L9 OS=Homo sapiens OX=9606 GN=RPL9 PE=1 SV=1	21.863	192	0.616967	-0.696735		2	22.6714	23.3681
P33176	KIF5B	Kinesin-1 heavy chain OS=Homo sapiens OX=9606 GN=KIF5B PE=1 SV=1	109.685	963	1.11988	0.163341		2	23.9427	23.7794
P33240	CSTF2	Cleavage stimulation factor subunit 2 OS=Homo sapiens OX=9606 GN=CSTF2 PE=1 SV=1	60.959	577	1.66582	0.736235		2	21.7603	21.024
P33316	DUT	Deoxyuridine 5'-triphosphate nucleotidohydrolase, mitochondrial OS=Homo sapiens OX=9606 GN=DUT PE=1 SV=4	26.563	252	0.914596	-0.128793		2	27.0054	27.1342
P33991	MCM4	DNA replication licensing factor MCM4 OS=Homo sapiens OX=9606 GN=MCM4 PE=1 SV=5	96.558	863	0.583219	-0.777889		2	22.951	23.7289
P33993	MCM7	DNA replication licensing factor MCM7 OS=Homo sapiens OX=9606 GN=MCM7 PE=1 SV=4	81.308	719	0.477075	-1.06771		2	20.9232	21.9909
P34897	SHMT2	Serine hydroxymethyltransferase, mitochondrial OS=Homo sapiens OX=9606 GN=SHMT2 PE=1 SV=3	55.993	504	0.798117	-0.325328		2	23.9933	24.3186
P34932	HSPA4	Heat shock 70 kDa protein 4 OS=Homo sapiens OX=9606 GN=HSPA4 PE=1 SV=4	94.331	840	0.920264	-0.11988		2	25.5269	25.6468
P34949	MPI	Mannose-6-phosphate isomerase OS=Homo sapiens OX=9606 GN=MPI PE=1 SV=2	46.656	423	0.991992	-0.0116001		2	21.1815	21.1931
P35030	PRSS3	Trypsin-3 OS=Homo sapiens OX=9606 GN=PRSS3 PE=1 SV=2	32.529	304	0.389679	-1.35964		2	22.5264	23.886
P35219	CA8	Carbonic anhydrase-related protein OS=Homo sapiens OX=9606 GN=CA8 PE=1 SV=3	32.973	290	0.776996	-0.364022		2	20.1581	20.5221
P35232	PHB1	Prohibitin 1 OS=Homo sapiens OX=9606 GN=PHB1 PE=1 SV=1	29.804	272	1.64163	0.715125		2	25.8538	25.1386
P35250	RFC2	Replication factor C subunit 2 OS=Homo sapiens OX=9606 GN=RFC2 PE=1 SV=3	39.157	354	0.983393	-0.0241605		2	21.5485	21.5727
P35268	RPL22	60S ribosomal protein L22 OS=Homo sapiens OX=9606 GN=RPL22 PE=1 SV=2	14.787	128	0.699674	-0.515246		2	24.1859	24.7012
P35270	SPR	Sepiapterin reductase OS=Homo sapiens OX=9606 GN=SPR PE=1 SV=1	28.048	261	1.87323	0.905532		2	22.1508	21.2452
P35520	CBS	Cystathionine beta-synthase OS=Homo sapiens OX=9606 GN=CBS PE=1 SV=2	60.587	551	0.653999	-0.61264		2	22.1673	22.78
P35579	MYH9	Myosin-9 OS=Homo sapiens OX=9606 GN=MYH9 PE=1 SV=4	226.532	1960	0.47748	-1.06649		2	25.5686	26.6351
P35580	MYH10	Myosin-10 OS=Homo sapiens OX=9606 GN=MYH10 PE=1 SV=3	228.999	1976	0.517951	-0.949112		2	24.2099	25.159
P35613	BSG	Basigin OS=Homo sapiens OX=9606 GN=BSG PE=1 SV=2	42.2	385	0.639591	-0.644779		2	25.0012	25.646
P35637	FUS	RNA-binding protein FUS OS=Homo sapiens OX=9606 GN=FUS PE=1 SV=1	53.426	526	0.949299	-0.0750659		2	25.4687	25.5437
P35998	PSMC2	26S proteasome regulatory subunit 7 OS=Homo sapiens OX=9606 GN=PSMC2 PE=1 SV=3	48.634	433	0.621558	-0.686039		2	24.3358	25.0218
P36405	ARL3	ADP-ribosylation factor-like protein 3 OS=Homo sapiens OX=9606 GN=ARL3 PE=1 SV=2	20.456	182	1.09318	0.128527		2	24.4666	24.338
P36551	CPOX	Oxygen-dependent coproporphyrinogen-III oxidase, mitochondrial OS=Homo sapiens OX=9606 GN=CPOX PE=1 SV=3	50.152	454	1.20708	0.271517		2	20.7861	20.5146
P36578	RPL4	60S ribosomal protein L4 OS=Homo sapiens OX=9606 GN=RPL4 PE=1 SV=5	47.697	427	1.24541	0.316619		2	21.7356	21.419
P36639	NUDT1	Oxidized purine nucleoside triphosphate hydrolase OS=Homo sapiens OX=9606 GN=NUDT1 PE=1 SV=4	17.952	156	0.275491	-1.85992		2	19.6409	21.5008
P36873	PPP1CC	Serine/threonine-protein phosphatase PP1-gamma catalytic subunit OS=Homo sapiens OX=9606 GN=PPP1CC PE=1 SV=1	36.984	323	0.862456	-0.213478		2	23.5347	23.7482
P36957	DLST	Dihydrolipoyllysine-residue succinyltransferase component of 2-oxoglutarate dehydrogenase complex, mitochondrial OS=Homo sapiens OX=9606 GN=DLST PE=1 SV=4	48.755	453	1.93702	0.953843		2	21.6927	20.7388
P37235	HPCAL1	Hippocalcin-like protein 1 OS=Homo sapiens OX=9606 GN=HPCAL1 PE=1 SV=3	22.313	193	1.05149	0.0724298		2	19.6391	19.5667
P37802	TAGLN2	Transgelin-2 OS=Homo sapiens OX=9606 GN=TAGLN2 PE=1 SV=3	22.391	199	1.32094	0.401567		2	27.4556	27.054
P37837	TALDO1	Transaldolase OS=Homo sapiens OX=9606 GN=TALDO1 PE=1 SV=2	37.54	337	0.957142	-0.0631955		2	23.5423	23.6055
P38117	ETFB	Electron transfer flavoprotein subunit beta OS=Homo sapiens OX=9606 GN=ETFB PE=1 SV=3	27.844	255	1.95337	0.965966		2	22.9273	21.9613
P38159	RBMX	RNA-binding motif protein, X chromosome OS=Homo sapiens OX=9606 GN=RBMX PE=1 SV=3	42.332	391	1.46215	0.548091		2	24.7853	24.2372
P38646	HSPA9	Stress-70 protein, mitochondrial OS=Homo sapiens OX=9606 GN=HSPA9 PE=1 SV=2	73.681	679	0.989854	-0.014713		2	28.7907	28.8054
P38919	EIF4A3	Eukaryotic initiation factor 4A-III OS=Homo sapiens OX=9606 GN=EIF4A3 PE=1 SV=4	46.871	411	0.680111	-0.556157		2	20.4593	21.0155
P39019	RPS19	40S ribosomal protein S19 OS=Homo sapiens OX=9606 GN=RPS19 PE=1 SV=2	16.061	145	0.276784	-1.85317		2	26.8266	28.6798
P40227	CCT6A	T-complex protein 1 subunit zeta OS=Homo sapiens OX=9606 GN=CCT6A PE=1 SV=3	58.024	531	1.11626	0.158672		2	25.2074	25.0487
P40925	MDH1	Malate dehydrogenase, cytoplasmic OS=Homo sapiens OX=9606 GN=MDH1 PE=1 SV=4	36.426	334	1.17032	0.226905		2	25.8084	25.5815
P40926	MDH2	Malate dehydrogenase, mitochondrial OS=Homo sapiens OX=9606 GN=MDH2 PE=1 SV=3	35.503	338	1.8105	0.856385		2	28.3313	27.4749
P40939	HADHA	Trifunctional enzyme subunit alpha, mitochondrial OS=Homo sapiens OX=9606 GN=HADHA PE=1 SV=2	83	763	0.915485	-0.127392		2	22.4148	22.5422
P41250	GARS1	Glycine--tRNA ligase OS=Homo sapiens OX=9606 GN=GARS1 PE=1 SV=3	83.166	739	0.864391	-0.210244		2	22.7819	22.9922
P41252	IARS1	Isoleucine--tRNA ligase, cytoplasmic OS=Homo sapiens OX=9606 GN=IARS1 PE=1 SV=2	144.498	1262	0.716444	-0.481073		2	22.6623	23.1434
P42126	ECI1	Enoyl-CoA delta isomerase 1, mitochondrial OS=Homo sapiens OX=9606 GN=ECI1 PE=1 SV=1	32.816	302	0.768139	-0.38056		2	22.8453	23.2259
P42166	TMPO	Lamina-associated polypeptide 2, isoform alpha OS=Homo sapiens OX=9606 GN=TMPO PE=1 SV=2	75.492	694	0.831367	-0.266443		2	26.7574	27.0238
P42167	TMPO	Lamina-associated polypeptide 2, isoforms beta/gamma OS=Homo sapiens OX=9606 GN=TMPO PE=1 SV=2	50.67	454	0.319879	-1.6444		2	23.2088	24.8532
P42694	HELZ	Probable helicase with zinc finger domain OS=Homo sapiens OX=9606 GN=HELZ PE=1 SV=2	218.97	1942	0.479605	-1.06008		2	22.5907	23.6508
P42704	LRPPRC	Leucine-rich PPR motif-containing protein, mitochondrial OS=Homo sapiens OX=9606 GN=LRPPRC PE=1 SV=3	157.905	1394	1.86104	0.896111		2	23.3444	22.4482
P42771	CDKN2A	Cyclin-dependent kinase inhibitor 2A OS=Homo sapiens OX=9606 GN=CDKN2A PE=1 SV=2	16.533	156	0.414814	-1.26946		2	21.1219	22.3914
P43243	MATR3	Matrin-3 OS=Homo sapiens OX=9606 GN=MATR3 PE=1 SV=2	94.623	847	1.3115	0.391217		2	26.1253	25.7341
P43307	SSR1	Translocon-associated protein subunit alpha OS=Homo sapiens OX=9606 GN=SSR1 PE=1 SV=3	32.235	286	0.599272	-0.738717		2	23.7881	24.5268
P43487	RANBP1	Ran-specific GTPase-activating protein OS=Homo sapiens OX=9606 GN=RANBP1 PE=1 SV=1	23.31	201	1.35925	0.442806		2	27.6931	27.2502
P43686	PSMC4	26S proteasome regulatory subunit 6B OS=Homo sapiens OX=9606 GN=PSMC4 PE=1 SV=2	47.366	418	1.47142	0.557213		2	24.894	24.3368
P43897	TSFM	Elongation factor Ts, mitochondrial OS=Homo sapiens OX=9606 GN=TSFM PE=1 SV=2	35.391	325	1.3075	0.38681		2	22.7111	22.3243
P45880	VDAC2	Voltage-dependent anion-selective channel protein 2 OS=Homo sapiens OX=9606 GN=VDAC2 PE=1 SV=2	31.567	294	0.894608	-0.160673		2	24.6655	24.8262
P45974	USP5	Ubiquitin carboxyl-terminal hydrolase 5 OS=Homo sapiens OX=9606 GN=USP5 PE=1 SV=2	95.786	858	0.653898	-0.612864		2	22.613	23.2258
P46060	RANGAP1	Ran GTPase-activating protein 1 OS=Homo sapiens OX=9606 GN=RANGAP1 PE=1 SV=1	63.542	587	1.85577	0.892015		2	22.9052	22.0131
P46108	CRK	Adapter molecule crk OS=Homo sapiens OX=9606 GN=CRK PE=1 SV=2	33.831	304	0.932674	-0.100555		2	19.7554	19.856
P46782	RPS5	40S ribosomal protein S5 OS=Homo sapiens OX=9606 GN=RPS5 PE=1 SV=4	22.876	204	1.48286	0.568383		2	25.3851	24.8167
P46783	RPS10	40S ribosomal protein S10 OS=Homo sapiens OX=9606 GN=RPS10 PE=1 SV=1	18.898	165	0.762164	-0.391827		2	23.5051	23.8969
P46940	IQGAP1	Ras GTPase-activating-like protein IQGAP1 OS=Homo sapiens OX=9606 GN=IQGAP1 PE=1 SV=1	189.252	1657	0.556535	-0.845456		2	22.3842	23.2297
P47756	CAPZB	F-actin-capping protein subunit beta OS=Homo sapiens OX=9606 GN=CAPZB PE=1 SV=5	30.629	272	1.45657	0.542572		2	20.9535	20.4109
P47813	EIF1AX	Eukaryotic translation initiation factor 1A, X-chromosomal OS=Homo sapiens OX=9606 GN=EIF1AX PE=1 SV=2	16.46	144	0.270538	-1.8861		2	25.0007	26.8868
P47929	LGALS7	Galectin-7 OS=Homo sapiens OX=9606 GN=LGALS7 PE=1 SV=2	15.075	136	1.6302	0.705052		2	20.977	20.272
P48556	PSMD8	26S proteasome non-ATPase regulatory subunit 8 OS=Homo sapiens OX=9606 GN=PSMD8 PE=1 SV=2	39.612	350	0.677682	-0.56132		2	22.6019	23.1632
P48643	CCT5	T-complex protein 1 subunit epsilon OS=Homo sapiens OX=9606 GN=CCT5 PE=1 SV=1	59.671	541	0.974672	-0.0370113		2	24.7807	24.8177
P48739	PITPNB	Phosphatidylinositol transfer protein beta isoform OS=Homo sapiens OX=9606 GN=PITPNB PE=1 SV=2	31.54	271	0.486688	-1.03893		2	22.7384	23.7774
P49006	MARCKSL1	MARCKS-related protein OS=Homo sapiens OX=9606 GN=MARCKSL1 PE=1 SV=2	19.529	195	0.980207	-0.0288422		2	21.0321	21.0609
P49321	NASP	Nuclear autoantigenic sperm protein OS=Homo sapiens OX=9606 GN=NASP PE=1 SV=2	85.238	788	0.548585	-0.866212		2	25.3306	26.1968
P49327	FASN	Fatty acid synthase OS=Homo sapiens OX=9606 GN=FASN PE=1 SV=3	273.427	2511	0.135359	-2.88514		2	20.1887	23.0738
P49366	DHPS	Deoxyhypusine synthase OS=Homo sapiens OX=9606 GN=DHPS PE=1 SV=1	40.971	369	0.532657	-0.908721		2	19.8221	20.7308
P49368	CCT3	T-complex protein 1 subunit gamma OS=Homo sapiens OX=9606 GN=CCT3 PE=1 SV=4	60.534	545	1.18845	0.249079		2	24.115	23.8659
P49458	SRP9	Signal recognition particle 9 kDa protein OS=Homo sapiens OX=9606 GN=SRP9 PE=1 SV=2	10.112	86	0.606598	-0.721188		2	25.7673	26.4885
P49588	AARS1	Alanine--tRNA ligase, cytoplasmic OS=Homo sapiens OX=9606 GN=AARS1 PE=1 SV=2	106.81	968	0.858409	-0.220263		2	23.7338	23.954
P49720	PSMB3	Proteasome subunit beta type-3 OS=Homo sapiens OX=9606 GN=PSMB3 PE=1 SV=2	22.949	205	1.47105	0.556848		2	24.4045	23.8477
P49736	MCM2	DNA replication licensing factor MCM2 OS=Homo sapiens OX=9606 GN=MCM2 PE=1 SV=4	101.896	904	0.505547	-0.984082		2	21.0577	22.0418
P49750	YLPM1	YLP motif-containing protein 1 OS=Homo sapiens OX=9606 GN=YLPM1 PE=1 SV=4	241.645	2146	0.798072	-0.325409		2	20.8418	21.1672
P49773	HINT1	Adenosine 5'-monophosphoramidase HINT1 OS=Homo sapiens OX=9606 GN=HINT1 PE=1 SV=2	13.802	126	0.821074	-0.284415		2	25.6674	25.9518
P49792	RANBP2	E3 SUMO-protein ligase RanBP2 OS=Homo sapiens OX=9606 GN=RANBP2 PE=1 SV=2	358.199	3224	0.662705	-0.593562		2	22.0869	22.6805
P49959	MRE11	Double-strand break repair protein MRE11 OS=Homo sapiens OX=9606 GN=MRE11 PE=1 SV=3	80.593	708	0.943556	-0.0838195		2	22.3051	22.389
P50213	IDH3A	Isocitrate dehydrogenase [NAD] subunit alpha, mitochondrial OS=Homo sapiens OX=9606 GN=IDH3A PE=1 SV=1	39.592	366	1.83826	0.878339		2	24.6221	23.7438
P50395	GDI2	Rab GDP dissociation inhibitor beta OS=Homo sapiens OX=9606 GN=GDI2 PE=1 SV=2	50.663	445	1.94151	0.957181		2	23.4936	22.5364
P50402	EMD	Emerin OS=Homo sapiens OX=9606 GN=EMD PE=1 SV=1	28.994	254	0.780162	-0.358155		2	24.7296	25.0877
P50454	SERPINH1	Serpin H1 OS=Homo sapiens OX=9606 GN=SERPINH1 PE=1 SV=2	46.441	418	1.34442	0.426986		2	21.4236	20.9966
P50897	PPT1	Palmitoyl-protein thioesterase 1 OS=Homo sapiens OX=9606 GN=PPT1 PE=1 SV=1	34.194	306	0.887401	-0.172342		2	22.0626	22.2349
P50990	CCT8	T-complex protein 1 subunit theta OS=Homo sapiens OX=9606 GN=CCT8 PE=1 SV=4	59.621	548	1.57876	0.658796		2	24.1489	23.4901
P50991	CCT4	T-complex protein 1 subunit delta OS=Homo sapiens OX=9606 GN=CCT4 PE=1 SV=4	57.924	539	0.719939	-0.474053		2	24.1066	24.5807
P51003	PAPOLA	Poly(A) polymerase alpha OS=Homo sapiens OX=9606 GN=PAPOLA PE=1 SV=4	82.843	745	0.525743	-0.927571		2	20.7608	21.6884
P51149	RAB7A	Ras-related protein Rab-7a OS=Homo sapiens OX=9606 GN=RAB7A PE=1 SV=1	23.49	207	1.03102	0.0440716		2	24.3781	24.334
P51572	BCAP31	B-cell receptor-associated protein 31 OS=Homo sapiens OX=9606 GN=BCAP31 PE=1 SV=3	27.992	246	1.06228	0.0871609		2	23.2666	23.1794
P51665	PSMD7	26S proteasome non-ATPase regulatory subunit 7 OS=Homo sapiens OX=9606 GN=PSMD7 PE=1 SV=2	37.025	324	0.227202	-2.13795		2	21.699	23.8369
P51858	HDGF	Hepatoma-derived growth factor OS=Homo sapiens OX=9606 GN=HDGF PE=1 SV=1	26.788	240	1.10057	0.138246		2	25.4203	25.282
P51970	NDUFA8	NADH dehydrogenase [ubiquinone] 1 alpha subcomplex subunit 8 OS=Homo sapiens OX=9606 GN=NDUFA8 PE=1 SV=3	20.105	172	0.323385	-1.62867		2	23.7926	25.4213
P51991	HNRNPA3	Heterogeneous nuclear ribonucleoprotein A3 OS=Homo sapiens OX=9606 GN=HNRNPA3 PE=1 SV=2	39.595	378	1.90867	0.932571		2	28.2777	27.3451
P52209	PGD	6-phosphogluconate dehydrogenase, decarboxylating OS=Homo sapiens OX=9606 GN=PGD PE=1 SV=3	53.14	483	1.39206	0.477224		2	23.0862	22.609
P52272	HNRNPM	Heterogeneous nuclear ribonucleoprotein M OS=Homo sapiens OX=9606 GN=HNRNPM PE=1 SV=3	77.516	730	1.22457	0.292272		2	23.6253	23.3331
P52292	KPNA2	Importin subunit alpha-1 OS=Homo sapiens OX=9606 GN=KPNA2 PE=1 SV=1	57.862	529	1.1557	0.20877		2	23.7766	23.5678
P52434	POLR2H	DNA-directed RNA polymerases I, II, and III subunit RPABC3 OS=Homo sapiens OX=9606 GN=POLR2H PE=1 SV=4	17.143	150	0.551641	-0.858199		2	22.6446	23.5028
P52597	HNRNPF	Heterogeneous nuclear ribonucleoprotein F OS=Homo sapiens OX=9606 GN=HNRNPF PE=1 SV=3	45.672	415	1.26278	0.336608		2	25.974	25.6374
P52758	RIDA	2-iminobutanoate/2-iminopropanoate deaminase OS=Homo sapiens OX=9606 GN=RIDA PE=1 SV=1	14.494	137	1.18572	0.245768		2	22.9951	22.7494
P52815	MRPL12	39S ribosomal protein L12, mitochondrial OS=Homo sapiens OX=9606 GN=MRPL12 PE=1 SV=2	21.348	198	1.28165	0.358		2	25.6398	25.2818
P52907	CAPZA1	F-actin-capping protein subunit alpha-1 OS=Homo sapiens OX=9606 GN=CAPZA1 PE=1 SV=3	32.923	286	0.810929	-0.302353		2	24.3501	24.6524
P53041	PPP5C	Serine/threonine-protein phosphatase 5 OS=Homo sapiens OX=9606 GN=PPP5C PE=1 SV=1	56.879	499	0.735892	-0.442433		2	20.586	21.0284
P53396	ACLY	ATP-citrate synthase OS=Homo sapiens OX=9606 GN=ACLY PE=1 SV=3	120.839	1101	0.801922	-0.318466		2	23.3141	23.6326
P53618	COPB1	Coatomer subunit beta OS=Homo sapiens OX=9606 GN=COPB1 PE=1 SV=3	107.142	953	0.293088	-1.77059		2	20.1209	21.8914
P53701	HCCS	Holocytochrome c-type synthase OS=Homo sapiens OX=9606 GN=HCCS PE=1 SV=1	30.602	268	1.17118	0.227958		2	20.3512	20.1233
P53990	IST1	IST1 homolog OS=Homo sapiens OX=9606 GN=IST1 PE=1 SV=1	39.751	364	0.397532	-1.33086		2	23.799	25.1298
P54105	CLNS1A	Methylosome subunit pICln OS=Homo sapiens OX=9606 GN=CLNS1A PE=1 SV=1	26.215	237	0.406204	-1.29972		2	22.9342	24.2339
P54136	RARS1	Arginine--tRNA ligase, cytoplasmic OS=Homo sapiens OX=9606 GN=RARS1 PE=1 SV=2	75.379	660	0.581039	-0.783294		2	28.2671	29.0504
P54578	USP14	Ubiquitin carboxyl-terminal hydrolase 14 OS=Homo sapiens OX=9606 GN=USP14 PE=1 SV=3	56.069	494	1.4566	0.542601		2	23.6395	23.0969
P54687	BCAT1	Branched-chain-amino-acid aminotransferase, cytosolic OS=Homo sapiens OX=9606 GN=BCAT1 PE=1 SV=3	42.966	386	0.731352	-0.451361		2	19.8043	20.2557
P54709	ATP1B3	Sodium/potassium-transporting ATPase subunit beta-3 OS=Homo sapiens OX=9606 GN=ATP1B3 PE=1 SV=1	31.513	279	1.33072	0.412209		2	24.0032	23.591
P54725	RAD23A	UV excision repair protein RAD23 homolog A OS=Homo sapiens OX=9606 GN=RAD23A PE=1 SV=1	39.609	363	0.764488	-0.387435		2	21.9751	22.3625
P54727	RAD23B	UV excision repair protein RAD23 homolog B OS=Homo sapiens OX=9606 GN=RAD23B PE=1 SV=1	43.171	409	1.34292	0.425375		2	25.8134	25.388
P54819	AK2	Adenylate kinase 2, mitochondrial OS=Homo sapiens OX=9606 GN=AK2 PE=1 SV=2	26.478	239	0.659371	-0.600839		2	26.0517	26.6525
P54920	NAPA	Alpha-soluble NSF attachment protein OS=Homo sapiens OX=9606 GN=NAPA PE=1 SV=3	33.233	295	1.62622	0.701526		2	22.6636	21.9621
P55036	PSMD4	26S proteasome non-ATPase regulatory subunit 4 OS=Homo sapiens OX=9606 GN=PSMD4 PE=1 SV=1	40.737	377	0.906769	-0.141193		2	24.7844	24.9256
P55060	CSE1L	Exportin-2 OS=Homo sapiens OX=9606 GN=CSE1L PE=1 SV=3	110.417	971	0.615578	-0.699987		2	21.8943	22.5943
P55072	VCP	Transitional endoplasmic reticulum ATPase OS=Homo sapiens OX=9606 GN=VCP PE=1 SV=4	89.322	806	0.611587	-0.709371		2	24.8212	25.5306
P55081	MFAP1	Microfibrillar-associated protein 1 OS=Homo sapiens OX=9606 GN=MFAP1 PE=1 SV=2	51.958	439	1.72829	0.789345		2	22.2107	21.4214
P55145	MANF	Mesencephalic astrocyte-derived neurotrophic factor OS=Homo sapiens OX=9606 GN=MANF PE=1 SV=3	20.7	182	0.713989	-0.486027		2	23.9449	24.431
P55196	AFDN	Afadin OS=Homo sapiens OX=9606 GN=AFDN PE=1 SV=3	206.804	1824	0.821402	-0.28384		2	20.4437	20.7276
P55263	ADK	Adenosine kinase OS=Homo sapiens OX=9606 GN=ADK PE=1 SV=2	40.545	362	0.774279	-0.369075		2	20.0118	20.3809
P55265	ADAR	Double-stranded RNA-specific adenosine deaminase OS=Homo sapiens OX=9606 GN=ADAR PE=1 SV=4	136.066	1226	0.846571	-0.240296		2	20.2866	20.5269
P55769	SNU13	NHP2-like protein 1 OS=Homo sapiens OX=9606 GN=SNU13 PE=1 SV=3	14.174	128	0.724522	-0.464899		2	21.83	22.2949
P55786	NPEPPS	Puromycin-sensitive aminopeptidase OS=Homo sapiens OX=9606 GN=NPEPPS PE=1 SV=2	103.276	919	1.0237	0.0337973		2	21.7311	21.6973
P55809	OXCT1	Succinyl-CoA:3-ketoacid coenzyme A transferase 1, mitochondrial OS=Homo sapiens OX=9606 GN=OXCT1 PE=1 SV=1	56.158	520	1.13457	0.182142		2	20.6422	20.46
P55884	EIF3B	Eukaryotic translation initiation factor 3 subunit B OS=Homo sapiens OX=9606 GN=EIF3B PE=1 SV=3	92.482	814	1.99881	0.999141		2	21.0572	20.058
P55957	BID	BH3-interacting domain death agonist OS=Homo sapiens OX=9606 GN=BID PE=1 SV=1	21.995	195	1.65697	0.728544		2	22.1563	21.4278
P56385	ATP5ME	ATP synthase subunit e, mitochondrial OS=Homo sapiens OX=9606 GN=ATP5ME PE=1 SV=2	7.933	69	0.43248	-1.20929		2	21.5012	22.7104
P56537	EIF6	Eukaryotic translation initiation factor 6 OS=Homo sapiens OX=9606 GN=EIF6 PE=1 SV=1	26.599	245	0.470042	-1.08914		2	21.8703	22.9595
P57076	CFAP298	Cilia- and flagella-associated protein 298 OS=Homo sapiens OX=9606 GN=CFAP298 PE=1 SV=1	33.224	290	1.11445	0.156335		2	21.7428	21.5864
P57105	SYNJ2BP	Synaptojanin-2-binding protein OS=Homo sapiens OX=9606 GN=SYNJ2BP PE=1 SV=2	15.928	145	0.232022	-2.10767		2	20.6773	22.7849
P60033	CD81	CD81 antigen OS=Homo sapiens OX=9606 GN=CD81 PE=1 SV=1	25.809	236	0.629503	-0.667716		2	20.64	21.3077
P60059	SEC61G	Protein transport protein Sec61 subunit gamma OS=Homo sapiens OX=9606 GN=SEC61G PE=1 SV=1	7.741	68	0.226697	-2.14116		2	21.7	23.8411
P60174	TPI1	Triosephosphate isomerase OS=Homo sapiens OX=9606 GN=TPI1 PE=1 SV=4	26.669	249	0.877285	-0.188883		2	28.4948	28.6836
P60660	MYL6	Myosin light polypeptide 6 OS=Homo sapiens OX=9606 GN=MYL6 PE=1 SV=2	16.93	151	0.549591	-0.863571		2	23.6047	24.4682
P60709	ACTB	Actin, cytoplasmic 1 OS=Homo sapiens OX=9606 GN=ACTB PE=1 SV=1	41.737	375	0.957481	-0.0626846		2	19.7703	19.833
P60842	EIF4A1	Eukaryotic initiation factor 4A-I OS=Homo sapiens OX=9606 GN=EIF4A1 PE=1 SV=1	46.154	406	0.558618	-0.840065		2	22.8189	23.6589
P60866	RPS20	40S ribosomal protein S20 OS=Homo sapiens OX=9606 GN=RPS20 PE=1 SV=1	13.373	119	0.954399	-0.0673354		2	22.9159	22.9832
P60891	PRPS1	Ribose-phosphate pyrophosphokinase 1 OS=Homo sapiens OX=9606 GN=PRPS1 PE=1 SV=2	34.834	318	0.848665	-0.236733		2	25.2724	25.5091
P60953	CDC42	Cell division control protein 42 homolog OS=Homo sapiens OX=9606 GN=CDC42 PE=1 SV=2	21.259	191	0.59864	-0.740239		2	24.5858	25.326
P60981	DSTN	Destrin OS=Homo sapiens OX=9606 GN=DSTN PE=1 SV=3	18.506	165	1.76228	0.817442		2	25.7838	24.9664
P60983	GMFB	Glia maturation factor beta OS=Homo sapiens OX=9606 GN=GMFB PE=1 SV=2	16.713	142	1.27847	0.354421		2	25.0848	24.7303
P61026	RAB10	Ras-related protein Rab-10 OS=Homo sapiens OX=9606 GN=RAB10 PE=1 SV=1	22.541	200	0.645146	-0.632303		2	22.2562	22.8885
P61081	UBE2M	NEDD8-conjugating enzyme Ubc12 OS=Homo sapiens OX=9606 GN=UBE2M PE=1 SV=1	20.9	183	1.74201	0.80075		2	25.0303	24.2296
P61086	UBE2K	Ubiquitin-conjugating enzyme E2 K OS=Homo sapiens OX=9606 GN=UBE2K PE=1 SV=3	22.407	200	1.34814	0.430973		2	25.0439	24.613
P61106	RAB14	Ras-related protein Rab-14 OS=Homo sapiens OX=9606 GN=RAB14 PE=1 SV=4	23.897	215	0.549369	-0.864151		2	20.072	20.9361
P61160	ACTR2	Actin-related protein 2 OS=Homo sapiens OX=9606 GN=ACTR2 PE=1 SV=1	44.761	394	0.851366	-0.232149		2	20.2853	20.5175
P61201	COPS2	COP9 signalosome complex subunit 2 OS=Homo sapiens OX=9606 GN=COPS2 PE=1 SV=1	51.597	443	1.58326	0.662898		2	22.0948	21.4319
P61224	RAP1B	Ras-related protein Rap-1b OS=Homo sapiens OX=9606 GN=RAP1B PE=1 SV=1	20.825	184	0.555814	-0.847326		2	23.5946	24.4419
P61247	RPS3A	40S ribosomal protein S3a OS=Homo sapiens OX=9606 GN=RPS3A PE=1 SV=2	29.945	264	1.76962	0.823438		2	24.0417	23.2182
P61313	RPL15	60S ribosomal protein L15 OS=Homo sapiens OX=9606 GN=RPL15 PE=1 SV=2	24.146	204	0.239564	-2.06152		2	19.2489	21.3104
P61604	HSPE1	10 kDa heat shock protein, mitochondrial OS=Homo sapiens OX=9606 GN=HSPE1 PE=1 SV=2	10.932	102	1.86832	0.901745		2	27.4289	26.5271
P61626	LYZ	Lysozyme C OS=Homo sapiens OX=9606 GN=LYZ PE=1 SV=1	16.537	148	0.58824	-0.765524		2	20.5957	21.3612
P61758	VBP1	Prefoldin subunit 3 OS=Homo sapiens OX=9606 GN=VBP1 PE=1 SV=4	22.626	197	1.46622	0.552105		2	25.9646	25.4125
P61923	COPZ1	Coatomer subunit zeta-1 OS=Homo sapiens OX=9606 GN=COPZ1 PE=1 SV=1	20.198	177	1.16893	0.225186		2	22.0671	21.8419
P61960	UFM1	Ubiquitin-fold modifier 1 OS=Homo sapiens OX=9606 GN=UFM1 PE=1 SV=1	9.118	85	0.437816	-1.1916		2	20.219	21.4106
P61970	NUTF2	Nuclear transport factor 2 OS=Homo sapiens OX=9606 GN=NUTF2 PE=1 SV=1	14.478	127	0.664276	-0.590146		2	21.4105	22.0007
P61978	HNRNPK	Heterogeneous nuclear ribonucleoprotein K OS=Homo sapiens OX=9606 GN=HNRNPK PE=1 SV=1	50.976	463	0.632647	-0.660528		2	27.975	28.6355
P62081	RPS7	40S ribosomal protein S7 OS=Homo sapiens OX=9606 GN=RPS7 PE=1 SV=1	22.127	194	1.57074	0.65144		2	24.5334	23.8819
P62140	PPP1CB	Serine/threonine-protein phosphatase PP1-beta catalytic subunit OS=Homo sapiens OX=9606 GN=PPP1CB PE=1 SV=3	37.187	327	1.86161	0.896548		2	20.6928	19.7962
P62241	RPS8	40S ribosomal protein S8 OS=Homo sapiens OX=9606 GN=RPS8 PE=1 SV=2	24.205	208	0.558467	-0.840457		2	23.2348	24.0752
P62244	RPS15A	40S ribosomal protein S15a OS=Homo sapiens OX=9606 GN=RPS15A PE=1 SV=2	14.84	130	0.498005	-1.00577		2	20.7872	21.7929
P62258	YWHAE	14-3-3 protein epsilon OS=Homo sapiens OX=9606 GN=YWHAE PE=1 SV=1	29.174	255	1.3583	0.441806		2	28.7811	28.3393
P62263	RPS14	40S ribosomal protein S14 OS=Homo sapiens OX=9606 GN=RPS14 PE=1 SV=3	16.273	151	1.12706	0.17257		2	24.0358	23.8633
P62269	RPS18	40S ribosomal protein S18 OS=Homo sapiens OX=9606 GN=RPS18 PE=1 SV=3	17.719	152	0.888625	-0.170354		2	23.0154	23.1858
P62277	RPS13	40S ribosomal protein S13 OS=Homo sapiens OX=9606 GN=RPS13 PE=1 SV=2	17.222	151	1.14889	0.200241		2	24.508	24.3078
P62304	SNRPE	Small nuclear ribonucleoprotein E OS=Homo sapiens OX=9606 GN=SNRPE PE=1 SV=1	10.804	92	1.03971	0.0561824		2	23.6421	23.5859
P62308	SNRPG	Small nuclear ribonucleoprotein G OS=Homo sapiens OX=9606 GN=SNRPG PE=1 SV=1	8.496	76	1.80355	0.850842		2	22.2072	21.3563
P62316	SNRPD2	Small nuclear ribonucleoprotein Sm D2 OS=Homo sapiens OX=9606 GN=SNRPD2 PE=1 SV=1	13.527	118	0.709419	-0.495289		2	25.301	25.7963
P62333	PSMC6	26S proteasome regulatory subunit 10B OS=Homo sapiens OX=9606 GN=PSMC6 PE=1 SV=1	44.173	389	1.88404	0.913831		2	24.9297	24.0159
P62491	RAB11A	Ras-related protein Rab-11A OS=Homo sapiens OX=9606 GN=RAB11A PE=1 SV=3	24.394	216	1.35338	0.436566		2	24.1	23.6634
P62701	RPS4X	40S ribosomal protein S4, X isoform OS=Homo sapiens OX=9606 GN=RPS4X PE=1 SV=2	29.598	263	0.528713	-0.919442		2	21.683	22.6024
P62750	RPL23A	60S ribosomal protein L23a OS=Homo sapiens OX=9606 GN=RPL23A PE=1 SV=1	17.695	156	0.979516	-0.0298595		2	23.1272	23.1571
P62805	H4C1	Histone H4 OS=Homo sapiens OX=9606 GN=H4C1 PE=1 SV=2	11.367	103	1.04631	0.0653061		2	26.1022	26.0368
P62826	RAN	GTP-binding nuclear protein Ran OS=Homo sapiens OX=9606 GN=RAN PE=1 SV=3	24.423	216	1.9404	0.956357		2	26.1947	25.2384
P62847	RPS24	40S ribosomal protein S24 OS=Homo sapiens OX=9606 GN=RPS24 PE=1 SV=1	15.423	133	0.514641	-0.958363		2	22.333	23.2914
P62854	RPS26	40S ribosomal protein S26 OS=Homo sapiens OX=9606 GN=RPS26 PE=1 SV=3	13.015	115	0.512901	-0.963248		2	23.2761	24.2394
P62888	RPL30	60S ribosomal protein L30 OS=Homo sapiens OX=9606 GN=RPL30 PE=1 SV=2	12.784	115	0.249243	-2.00438		2	21.1868	23.1911
P62913	RPL11	60S ribosomal protein L11 OS=Homo sapiens OX=9606 GN=RPL11 PE=1 SV=2	20.252	178	1.14083	0.190084		2	24.419	24.2289
P62917	RPL8	60S ribosomal protein L8 OS=Homo sapiens OX=9606 GN=RPL8 PE=1 SV=2	28.025	257	0.894562	-0.160747		2	22.3804	22.5411
P62937	PPIA	Peptidyl-prolyl cis-trans isomerase A OS=Homo sapiens OX=9606 GN=PPIA PE=1 SV=2	18.012	165	1.13936	0.188218		2	29.8923	29.704
P62942	FKBP1A	Peptidyl-prolyl cis-trans isomerase FKBP1A OS=Homo sapiens OX=9606 GN=FKBP1A PE=1 SV=2	11.951	108	1.98737	0.990858		2	24.6209	23.63
P62987	UBA52	Ubiquitin-60S ribosomal protein L40 OS=Homo sapiens OX=9606 GN=UBA52 PE=1 SV=2	14.728	128	0.710057	-0.493993		2	28.6961	29.1901
P62993	GRB2	Growth factor receptor-bound protein 2 OS=Homo sapiens OX=9606 GN=GRB2 PE=1 SV=1	25.206	217	1.22826	0.296618		2	22.7885	22.4919
P63000	RAC1	Ras-related C3 botulinum toxin substrate 1 OS=Homo sapiens OX=9606 GN=RAC1 PE=1 SV=1	21.45	192	1.73354	0.793718		2	22.8185	22.0248
P63104	YWHAZ	14-3-3 protein zeta/delta OS=Homo sapiens OX=9606 GN=YWHAZ PE=1 SV=1	27.745	245	1.4731	0.558858		2	28.6786	28.1198
P63173	RPL38	60S ribosomal protein L38 OS=Homo sapiens OX=9606 GN=RPL38 PE=1 SV=2	8.218	70	0.579177	-0.787925		2	24.4962	25.2841
P63208	SKP1	S-phase kinase-associated protein 1 OS=Homo sapiens OX=9606 GN=SKP1 PE=1 SV=2	18.658	163	0.424539	-1.23603		2	24.6886	25.9247
P63220	RPS21	40S ribosomal protein S21 OS=Homo sapiens OX=9606 GN=RPS21 PE=1 SV=1	9.111	83	0.538164	-0.893882		2	24.2471	25.1409
P63241	EIF5A	Eukaryotic translation initiation factor 5A-1 OS=Homo sapiens OX=9606 GN=EIF5A PE=1 SV=2	16.832	154	1.01569	0.022462		2	27.4939	27.4714
P63244	RACK1	Receptor of activated protein C kinase 1 OS=Homo sapiens OX=9606 GN=RACK1 PE=1 SV=3	35.077	317	0.857193	-0.222308		2	24.2127	24.435
P63261	ACTG1	Actin, cytoplasmic 2 OS=Homo sapiens OX=9606 GN=ACTG1 PE=1 SV=1	41.793	375	0.846295	-0.240767		2	30.3144	30.5552
P63279	UBE2I	SUMO-conjugating enzyme UBC9 OS=Homo sapiens OX=9606 GN=UBE2I PE=1 SV=1	18.007	158	1.2262	0.294188		2	22.0947	21.8005
P67809	YBX1	Y-box-binding protein 1 OS=Homo sapiens OX=9606 GN=YBX1 PE=1 SV=3	35.924	324	1.36144	0.445138		2	25.4013	24.9562
P68036	UBE2L3	Ubiquitin-conjugating enzyme E2 L3 OS=Homo sapiens OX=9606 GN=UBE2L3 PE=1 SV=1	17.862	154	1.6587	0.730056		2	26.2356	25.5055
P68104	EEF1A1	Elongation factor 1-alpha 1 OS=Homo sapiens OX=9606 GN=EEF1A1 PE=1 SV=1	50.141	462	1.77505	0.82786		2	28.3527	27.5248
P68133	ACTA1	Actin, alpha skeletal muscle OS=Homo sapiens OX=9606 GN=ACTA1 PE=1 SV=1	42.051	377	1.93406	0.951632		2	25.3879	24.4363
P68371	TUBB4B	Tubulin beta-4B chain OS=Homo sapiens OX=9606 GN=TUBB4B PE=1 SV=1	49.831	445	0.496514	-1.01009		2	28.7504	29.7605
P68871	HBB	Hemoglobin subunit beta OS=Homo sapiens OX=9606 GN=HBB PE=1 SV=2	15.998	147	0.0338492	-4.88473		2	25.1163	30.001
P69905	HBA1	Hemoglobin subunit alpha OS=Homo sapiens OX=9606 GN=HBA1 PE=1 SV=2	15.258	142	0.0382317	-4.70909		2	25.6433	30.3524
P78330	PSPH	Phosphoserine phosphatase OS=Homo sapiens OX=9606 GN=PSPH PE=1 SV=2	25.008	225	1.34641	0.429113		2	20.1488	19.7197
P78347	GTF2I	General transcription factor II-I OS=Homo sapiens OX=9606 GN=GTF2I PE=1 SV=2	112.416	998	0.401719	-1.31574		2	20.608	21.9238
P78371	CCT2	T-complex protein 1 subunit beta OS=Homo sapiens OX=9606 GN=CCT2 PE=1 SV=4	57.488	535	1.39991	0.485338		2	26.4876	26.0022
P78406	RAE1	mRNA export factor RAE1 OS=Homo sapiens OX=9606 GN=RAE1 PE=1 SV=1	40.968	368	0.692898	-0.529286		2	22.3482	22.8775
P78527	PRKDC	DNA-dependent protein kinase catalytic subunit OS=Homo sapiens OX=9606 GN=PRKDC PE=1 SV=3	469.089	4128	0.492468	-1.0219		2	21.03	22.0519
P80303	NUCB2	Nucleobindin-2 OS=Homo sapiens OX=9606 GN=NUCB2 PE=1 SV=3	50.223	420	0.416063	-1.26513		2	21.7282	22.9933
P80723	BASP1	Brain acid soluble protein 1 OS=Homo sapiens OX=9606 GN=BASP1 PE=1 SV=2	22.693	227	1.42338	0.509318		2	23.8151	23.3058
P82663	MRPS25	28S ribosomal protein S25, mitochondrial OS=Homo sapiens OX=9606 GN=MRPS25 PE=1 SV=1	20.116	173	0.853842	-0.227958		2	23.8878	24.1158
P82932	MRPS6	28S ribosomal protein S6, mitochondrial OS=Homo sapiens OX=9606 GN=MRPS6 PE=1 SV=3	14.227	125	0.491134	-1.02581		2	21.9502	22.976
P82933	MRPS9	28S ribosomal protein S9, mitochondrial OS=Homo sapiens OX=9606 GN=MRPS9 PE=1 SV=2	45.835	396	0.938067	-0.0922378		2	20.0785	20.1707
P82970	HMGN5	High mobility group nucleosome-binding domain-containing protein 5 OS=Homo sapiens OX=9606 GN=HMGN5 PE=1 SV=1	31.525	282	1.0037	0.00533344		2	23.4742	23.4689
P82979	SARNP	SAP domain-containing ribonucleoprotein OS=Homo sapiens OX=9606 GN=SARNP PE=1 SV=3	23.671	210	1.61218	0.68901		2	23.3657	22.6767
P83731	RPL24	60S ribosomal protein L24 OS=Homo sapiens OX=9606 GN=RPL24 PE=1 SV=1	17.779	157	0.520497	-0.942039		2	20.8562	21.7982
P84085	ARF5	ADP-ribosylation factor 5 OS=Homo sapiens OX=9606 GN=ARF5 PE=1 SV=2	20.53	180	0.472139	-1.08272		2	23.0683	24.151
P84090	ERH	Enhancer of rudimentary homolog OS=Homo sapiens OX=9606 GN=ERH PE=1 SV=1	12.259	104	0.421318	-1.24702		2	25.4843	26.7313
P84098	RPL19	60S ribosomal protein L19 OS=Homo sapiens OX=9606 GN=RPL19 PE=1 SV=1	23.466	196	0.828852	-0.270814		2	22.3015	22.5724
P99999	CYCS	Cytochrome c OS=Homo sapiens OX=9606 GN=CYCS PE=1 SV=2	11.749	105	0.668403	-0.58121		2	24.6204	25.2016
Q00059	TFAM	Transcription factor A, mitochondrial OS=Homo sapiens OX=9606 GN=TFAM PE=1 SV=1	29.097	246	0.903676	-0.146123		2	23.3504	23.4966
Q00169	PITPNA	Phosphatidylinositol transfer protein alpha isoform OS=Homo sapiens OX=9606 GN=PITPNA PE=1 SV=2	31.806	270	1.87734	0.908689		2	21.7801	20.8714
Q00577	PURA	Transcriptional activator protein Pur-alpha OS=Homo sapiens OX=9606 GN=PURA PE=1 SV=2	34.911	322	1.32173	0.402432		2	22.746	22.3436
Q00610	CLTC	Clathrin heavy chain 1 OS=Homo sapiens OX=9606 GN=CLTC PE=1 SV=5	191.615	1675	0.389441	-1.36052		2	23.2129	24.5734
Q00839	HNRNPU	Heterogeneous nuclear ribonucleoprotein U OS=Homo sapiens OX=9606 GN=HNRNPU PE=1 SV=6	90.584	825	0.780336	-0.357832		2	24.3973	24.7551
Q01082	SPTBN1	Spectrin beta chain, non-erythrocytic 1 OS=Homo sapiens OX=9606 GN=SPTBN1 PE=1 SV=2	274.609	2364	0.471204	-1.08558		2	21.3982	22.4838
Q01581	HMGCS1	Hydroxymethylglutaryl-CoA synthase, cytoplasmic OS=Homo sapiens OX=9606 GN=HMGCS1 PE=1 SV=2	57.294	520	0.256454	-1.96323		2	21.581	23.5443
Q02413	DSG1	Desmoglein-1 OS=Homo sapiens OX=9606 GN=DSG1 PE=1 SV=2	113.748	1049	0.411318	-1.28167		2	21.6641	22.9457
Q02790	FKBP4	Peptidyl-prolyl cis-trans isomerase FKBP4 OS=Homo sapiens OX=9606 GN=FKBP4 PE=1 SV=3	51.805	459	1.74786	0.805592		2	25.2782	24.4726
Q02818	NUCB1	Nucleobindin-1 OS=Homo sapiens OX=9606 GN=NUCB1 PE=1 SV=4	53.879	461	0.482938	-1.05009		2	20.3931	21.4432
Q02952	AKAP12	A-kinase anchor protein 12 OS=Homo sapiens OX=9606 GN=AKAP12 PE=1 SV=4	191.482	1782	0.89385	-0.161895		2	23.7668	23.9287
Q02978	SLC25A11	Mitochondrial 2-oxoglutarate/malate carrier protein OS=Homo sapiens OX=9606 GN=SLC25A11 PE=1 SV=3	34.062	314	1.09233	0.127403		2	19.2168	19.0894
Q04323	UBXN1	UBX domain-containing protein 1 OS=Homo sapiens OX=9606 GN=UBXN1 PE=1 SV=2	33.325	297	0.5572	-0.843732		2	22.4744	23.3181
Q04760	GLO1	Lactoylglutathione lyase OS=Homo sapiens OX=9606 GN=GLO1 PE=1 SV=4	20.778	184	0.739628	-0.435129		2	26.6061	27.0412
Q04837	SSBP1	Single-stranded DNA-binding protein, mitochondrial OS=Homo sapiens OX=9606 GN=SSBP1 PE=1 SV=1	17.26	148	0.717404	-0.479141		2	26.3479	26.827
Q04917	YWHAH	14-3-3 protein eta OS=Homo sapiens OX=9606 GN=YWHAH PE=1 SV=4	28.219	246	1.92701	0.946364		2	23.6798	22.7335
Q05519	SRSF11	Serine/arginine-rich splicing factor 11 OS=Homo sapiens OX=9606 GN=SRSF11 PE=1 SV=1	53.542	484	0.213938	-2.22473		2	22.9744	25.1991
Q05682	CALD1	Caldesmon OS=Homo sapiens OX=9606 GN=CALD1 PE=1 SV=3	93.231	793	1.51883	0.602961		2	23.5649	22.9619
Q06203	PPAT	Amidophosphoribosyltransferase OS=Homo sapiens OX=9606 GN=PPAT PE=1 SV=1	57.399	517	0.416802	-1.26257		2	24.3775	25.6401
Q06210	GFPT1	Glutamine--fructose-6-phosphate aminotransferase [isomerizing] 1 OS=Homo sapiens OX=9606 GN=GFPT1 PE=1 SV=3	78.806	699	0.469325	-1.09134		2	23.6155	24.7068
Q06323	PSME1	Proteasome activator complex subunit 1 OS=Homo sapiens OX=9606 GN=PSME1 PE=1 SV=1	28.723	249	1.19349	0.255189		2	24.9955	24.7403
Q06787	FMR1	Fragile X messenger ribonucleoprotein 1 OS=Homo sapiens OX=9606 GN=FMR1 PE=1 SV=1	71.174	632	1.4585	0.544483		2	20.034	19.4895
Q06830	PRDX1	Peroxiredoxin-1 OS=Homo sapiens OX=9606 GN=PRDX1 PE=1 SV=1	22.11	199	1.62471	0.700182		2	28.8467	28.1465
Q07020	RPL18	60S ribosomal protein L18 OS=Homo sapiens OX=9606 GN=RPL18 PE=1 SV=2	21.634	188	0.51018	-0.970922		2	21.7597	22.7306
Q07021	C1QBP	Complement component 1 Q subcomponent-binding protein, mitochondrial OS=Homo sapiens OX=9606 GN=C1QBP PE=1 SV=1	31.362	282	1.34792	0.430735		2	29.4299	28.9992
Q07065	CKAP4	Cytoskeleton-associated protein 4 OS=Homo sapiens OX=9606 GN=CKAP4 PE=1 SV=2	66.022	602	0.616757	-0.697227		2	26.6475	27.3447
Q07866	KLC1	Kinesin light chain 1 OS=Homo sapiens OX=9606 GN=KLC1 PE=1 SV=2	65.31	573	0.574583	-0.799412		2	22.5241	23.3235
Q07889	SOS1	Son of sevenless homolog 1 OS=Homo sapiens OX=9606 GN=SOS1 PE=1 SV=1	152.464	1333	0.0310202	-5.01065		2	20.4349	25.4456
Q07955	SRSF1	Serine/arginine-rich splicing factor 1 OS=Homo sapiens OX=9606 GN=SRSF1 PE=1 SV=2	27.745	248	0.951223	-0.0721452		2	21.1376	21.2097
Q08211	DHX9	ATP-dependent RNA helicase A OS=Homo sapiens OX=9606 GN=DHX9 PE=1 SV=4	140.958	1270	0.374954	-1.41522		2	22.949	24.3643
Q08554	DSC1	Desmocollin-1 OS=Homo sapiens OX=9606 GN=DSC1 PE=1 SV=2	99.987	894	0.195917	-2.35168		2	21.915	24.2666
Q09028	RBBP4	Histone-binding protein RBBP4 OS=Homo sapiens OX=9606 GN=RBBP4 PE=1 SV=3	47.656	425	0.517612	-0.950058		2	25.4378	26.3879
Q0VDG4	SCRN3	Secernin-3 OS=Homo sapiens OX=9606 GN=SCRN3 PE=1 SV=1	48.544	424	0.327619	-1.60991		2	21.5884	23.1983
Q12765	SCRN1	Secernin-1 OS=Homo sapiens OX=9606 GN=SCRN1 PE=1 SV=2	46.382	414	0.383473	-1.3828		2	22.0952	23.478
Q12874	SF3A3	Splicing factor 3A subunit 3 OS=Homo sapiens OX=9606 GN=SF3A3 PE=1 SV=1	58.849	501	0.976323	-0.0345696		2	22.2788	22.3134
Q12888	TP53BP1	TP53-binding protein 1 OS=Homo sapiens OX=9606 GN=TP53BP1 PE=1 SV=2	213.574	1972	0.326383	-1.61536		2	20.4114	22.0268
Q12904	AIMP1	Aminoacyl tRNA synthase complex-interacting multifunctional protein 1 OS=Homo sapiens OX=9606 GN=AIMP1 PE=1 SV=2	34.353	312	1.09596	0.132197		2	25.0634	24.9312
Q12905	ILF2	Interleukin enhancer-binding factor 2 OS=Homo sapiens OX=9606 GN=ILF2 PE=1 SV=2	43.062	390	0.782811	-0.353264		2	21.2468	21.6001
Q12906	ILF3	Interleukin enhancer-binding factor 3 OS=Homo sapiens OX=9606 GN=ILF3 PE=1 SV=3	95.338	894	1.20147	0.264798		2	24.7639	24.4991
Q12907	LMAN2	Vesicular integral-membrane protein VIP36 OS=Homo sapiens OX=9606 GN=LMAN2 PE=1 SV=1	40.229	356	0.519497	-0.944812		2	20.7405	21.6853
Q12931	TRAP1	Heat shock protein 75 kDa, mitochondrial OS=Homo sapiens OX=9606 GN=TRAP1 PE=1 SV=3	80.11	704	0.967669	-0.0474144		2	22.6249	22.6723
Q13011	ECH1	Delta(3,5)-Delta(2,4)-dienoyl-CoA isomerase, mitochondrial OS=Homo sapiens OX=9606 GN=ECH1 PE=1 SV=2	35.816	328	0.767359	-0.382027		2	21.9057	22.2877
Q13085	ACACA	Acetyl-CoA carboxylase 1 OS=Homo sapiens OX=9606 GN=ACACA PE=1 SV=2	265.554	2346	0.0209151	-5.57931		2	19.6732	25.2525
Q13123	IK	Protein Red OS=Homo sapiens OX=9606 GN=IK PE=1 SV=3	65.602	557	0.761025	-0.393984		2	24.5667	24.9607
Q13126	MTAP	S-methyl-5'-thioadenosine phosphorylase OS=Homo sapiens OX=9606 GN=MTAP PE=1 SV=2	31.236	283	1.4832	0.568714		2	23.4517	22.883
Q13148	TARDBP	TAR DNA-binding protein 43 OS=Homo sapiens OX=9606 GN=TARDBP PE=1 SV=1	44.74	414	0.943606	-0.0837438		2	22.696	22.7798
Q13151	HNRNPA0	Heterogeneous nuclear ribonucleoprotein A0 OS=Homo sapiens OX=9606 GN=HNRNPA0 PE=1 SV=1	30.841	305	1.17442	0.231945		2	25.944	25.712
Q13158	FADD	FAS-associated death domain protein OS=Homo sapiens OX=9606 GN=FADD PE=1 SV=1	23.279	208	0.701189	-0.512124		2	19.371	19.8832
Q13162	PRDX4	Peroxiredoxin-4 OS=Homo sapiens OX=9606 GN=PRDX4 PE=1 SV=1	30.54	271	0.696865	-0.521049		2	24.7799	25.301
Q13177	PAK2	Serine/threonine-protein kinase PAK 2 OS=Homo sapiens OX=9606 GN=PAK2 PE=1 SV=3	58.043	524	1.57972	0.659673		2	23.8669	23.2073
Q13200	PSMD2	26S proteasome non-ATPase regulatory subunit 2 OS=Homo sapiens OX=9606 GN=PSMD2 PE=1 SV=3	100.2	908	0.800099	-0.321749		2	22.1038	22.4255
Q13228	SELENBP1	Methanethiol oxidase OS=Homo sapiens OX=9606 GN=SELENBP1 PE=1 SV=2	52.391	472	0.875639	-0.191592		2	20.9827	21.1743
Q13242	SRSF9	Serine/arginine-rich splicing factor 9 OS=Homo sapiens OX=9606 GN=SRSF9 PE=1 SV=1	25.542	221	0.534733	-0.90311		2	22.0612	22.9644
Q13243	SRSF5	Serine/arginine-rich splicing factor 5 OS=Homo sapiens OX=9606 GN=SRSF5 PE=1 SV=1	31.264	272	0.63651	-0.651745		2	21.3381	21.9899
Q13263	TRIM28	Transcription intermediary factor 1-beta OS=Homo sapiens OX=9606 GN=TRIM28 PE=1 SV=5	88.55	835	0.786727	-0.346064		2	25.1752	25.5213
Q13283	G3BP1	Ras GTPase-activating protein-binding protein 1 OS=Homo sapiens OX=9606 GN=G3BP1 PE=1 SV=1	52.164	466	0.830351	-0.268207		2	25.0313	25.2995
Q13404	UBE2V1	Ubiquitin-conjugating enzyme E2 variant 1 OS=Homo sapiens OX=9606 GN=UBE2V1 PE=1 SV=2	16.495	147	1.94111	0.956882		2	23.8559	22.899
Q13409	DYNC1I2	Cytoplasmic dynein 1 intermediate chain 2 OS=Homo sapiens OX=9606 GN=DYNC1I2 PE=1 SV=3	71.457	638	0.938699	-0.0912651		2	22.5054	22.5966
Q13435	SF3B2	Splicing factor 3B subunit 2 OS=Homo sapiens OX=9606 GN=SF3B2 PE=1 SV=2	100.228	895	0.933055	-0.0999662		2	19.509	19.6089
Q13442	PDAP1	28 kDa heat- and acid-stable phosphoprotein OS=Homo sapiens OX=9606 GN=PDAP1 PE=1 SV=1	20.63	181	0.968868	-0.0456276		2	26.6095	26.6551
Q13510	ASAH1	Acid ceramidase OS=Homo sapiens OX=9606 GN=ASAH1 PE=1 SV=5	44.66	395	0.47272	-1.08094		2	23.4689	24.5498
Q13526	PIN1	Peptidyl-prolyl cis-trans isomerase NIMA-interacting 1 OS=Homo sapiens OX=9606 GN=PIN1 PE=1 SV=1	18.243	163	0.739899	-0.4346		2	23.5485	23.9831
Q13547	HDAC1	Histone deacetylase 1 OS=Homo sapiens OX=9606 GN=HDAC1 PE=1 SV=1	55.103	482	1.49804	0.58308		2	21.795	21.2119
Q13561	DCTN2	Dynactin subunit 2 OS=Homo sapiens OX=9606 GN=DCTN2 PE=1 SV=4	44.231	401	1.85099	0.8883		2	26.5671	25.6788
Q13596	SNX1	Sorting nexin-1 OS=Homo sapiens OX=9606 GN=SNX1 PE=1 SV=3	59.07	522	1.45064	0.536688		2	19.9837	19.447
Q13813	SPTAN1	Spectrin alpha chain, non-erythrocytic 1 OS=Homo sapiens OX=9606 GN=SPTAN1 PE=1 SV=3	284.539	2472	0.484266	-1.04613		2	24.8263	25.8724
Q13838	DDX39B	Spliceosome RNA helicase DDX39B OS=Homo sapiens OX=9606 GN=DDX39B PE=1 SV=1	48.991	428	0.418085	-1.25813		2	23.2446	24.5027
Q13907	IDI1	Isopentenyl-diphosphate Delta-isomerase 1 OS=Homo sapiens OX=9606 GN=IDI1 PE=1 SV=2	26.319	227	0.53459	-0.903497		2	24.8283	25.7318
Q13951	CBFB	Core-binding factor subunit beta OS=Homo sapiens OX=9606 GN=CBFB PE=1 SV=2	21.508	182	0.235632	-2.08539		2	22.4918	24.5772
Q14019	COTL1	Coactosin-like protein OS=Homo sapiens OX=9606 GN=COTL1 PE=1 SV=3	15.945	142	0.492069	-1.02307		2	22.0063	23.0293
Q14061	COX17	Cytochrome c oxidase copper chaperone OS=Homo sapiens OX=9606 GN=COX17 PE=1 SV=2	6.915	63	0.338649	-1.56214		2	21.9674	23.5296
Q14126	DSG2	Desmoglein-2 OS=Homo sapiens OX=9606 GN=DSG2 PE=1 SV=2	122.294	1118	0.45886	-1.12387		2	21.413	22.5369
Q14152	EIF3A	Eukaryotic translation initiation factor 3 subunit A OS=Homo sapiens OX=9606 GN=EIF3A PE=1 SV=1	166.569	1382	0.727621	-0.458741		2	23.3174	23.7762
Q14157	UBAP2L	Ubiquitin-associated protein 2-like OS=Homo sapiens OX=9606 GN=UBAP2L PE=1 SV=2	114.535	1087	0.790425	-0.339299		2	24.6157	24.955
Q14166	TTLL12	Tubulin--tyrosine ligase-like protein 12 OS=Homo sapiens OX=9606 GN=TTLL12 PE=1 SV=2	74.404	644	0.380498	-1.39404		2	21.2757	22.6698
Q14197	MRPL58	Peptidyl-tRNA hydrolase ICT1, mitochondrial OS=Homo sapiens OX=9606 GN=MRPL58 PE=1 SV=1	23.63	206	1.59303	0.671777		2	19.8413	19.1696
Q14247	CTTN	Src substrate cortactin OS=Homo sapiens OX=9606 GN=CTTN PE=1 SV=2	61.586	550	1.53277	0.616146		2	26.6129	25.9967
Q14257	RCN2	Reticulocalbin-2 OS=Homo sapiens OX=9606 GN=RCN2 PE=1 SV=1	36.876	317	0.982612	-0.0253057		2	25.5328	25.5581
Q14444	CAPRIN1	Caprin-1 OS=Homo sapiens OX=9606 GN=CAPRIN1 PE=1 SV=2	78.366	709	0.181326	-2.46334		2	23.9708	26.4341
Q14498	RBM39	RNA-binding protein 39 OS=Homo sapiens OX=9606 GN=RBM39 PE=1 SV=2	59.38	530	0.513861	-0.960549		2	20.3599	21.3205
Q14566	MCM6	DNA replication licensing factor MCM6 OS=Homo sapiens OX=9606 GN=MCM6 PE=1 SV=1	92.889	821	0.911251	-0.134079		2	20.9976	21.1316
Q14697	GANAB	Neutral alpha-glucosidase AB OS=Homo sapiens OX=9606 GN=GANAB PE=1 SV=3	106.874	944	0.337409	-1.56743		2	20.9673	22.5347
Q14789	GOLGB1	Golgin subfamily B member 1 OS=Homo sapiens OX=9606 GN=GOLGB1 PE=1 SV=2	376.019	3259	0.597624	-0.74269		2	20.0177	20.7604
Q14839	CHD4	Chromodomain-helicase-DNA-binding protein 4 OS=Homo sapiens OX=9606 GN=CHD4 PE=1 SV=2	218.005	1912	1.04366	0.0616495		2	21.2061	21.1444
Q14847	LASP1	LIM and SH3 domain protein 1 OS=Homo sapiens OX=9606 GN=LASP1 PE=1 SV=2	29.717	261	0.576799	-0.793861		2	24.0866	24.8804
Q14919	DRAP1	Dr1-associated corepressor OS=Homo sapiens OX=9606 GN=DRAP1 PE=1 SV=3	22.35	205	0.413561	-1.27383		2	22.9098	24.1837
Q14974	KPNB1	Importin subunit beta-1 OS=Homo sapiens OX=9606 GN=KPNB1 PE=1 SV=2	97.17	876	0.77109	-0.375029		2	25.9445	26.3196
Q14980	NUMA1	Nuclear mitotic apparatus protein 1 OS=Homo sapiens OX=9606 GN=NUMA1 PE=1 SV=2	238.26	2115	0.64283	-0.63749		2	23.2952	23.9327
Q15003	NCAPH	Condensin complex subunit 2 OS=Homo sapiens OX=9606 GN=NCAPH PE=1 SV=3	82.563	741	0.708353	-0.497459		2	22.5064	23.0039
Q15007	WTAP	Pre-mRNA-splicing regulator WTAP OS=Homo sapiens OX=9606 GN=WTAP PE=1 SV=2	44.244	396	0.77137	-0.374506		2	21.5683	21.9428
Q15008	PSMD6	26S proteasome non-ATPase regulatory subunit 6 OS=Homo sapiens OX=9606 GN=PSMD6 PE=1 SV=1	45.531	389	0.448483	-1.15687		2	22.2945	23.4514
Q15019	SEPTIN2	Septin-2 OS=Homo sapiens OX=9606 GN=SEPTIN2 PE=1 SV=1	41.487	361	1.78152	0.833106		2	23.2076	22.3745
Q15046	KARS1	Lysine--tRNA ligase OS=Homo sapiens OX=9606 GN=KARS1 PE=1 SV=3	68.048	597	0.889107	-0.169571		2	21.3501	21.5197
Q15056	EIF4H	Eukaryotic translation initiation factor 4H OS=Homo sapiens OX=9606 GN=EIF4H PE=1 SV=5	27.385	248	1.1163	0.158726		2	24.4196	24.2609
Q15075	EEA1	Early endosome antigen 1 OS=Homo sapiens OX=9606 GN=EEA1 PE=1 SV=2	162.466	1411	0.83191	-0.265501		2	21.6593	21.9248
Q15084	PDIA6	Protein disulfide-isomerase A6 OS=Homo sapiens OX=9606 GN=PDIA6 PE=1 SV=1	48.121	440	0.772098	-0.373145		2	27.6505	28.0237
Q15121	PEA15	Astrocytic phosphoprotein PEA-15 OS=Homo sapiens OX=9606 GN=PEA15 PE=1 SV=2	15.04	130	1.68316	0.751174		2	20.8967	20.1456
Q15126	PMVK	Phosphomevalonate kinase OS=Homo sapiens OX=9606 GN=PMVK PE=1 SV=3	21.995	192	0.815489	-0.294263		2	21.0599	21.3541
Q15181	PPA1	Inorganic pyrophosphatase OS=Homo sapiens OX=9606 GN=PPA1 PE=1 SV=2	32.66	289	1.30295	0.381784		2	27.4347	27.0529
Q15185	PTGES3	Prostaglandin E synthase 3 OS=Homo sapiens OX=9606 GN=PTGES3 PE=1 SV=1	18.697	160	0.625508	-0.676899		2	25.208	25.8849
Q15233	NONO	Non-POU domain-containing octamer-binding protein OS=Homo sapiens OX=9606 GN=NONO PE=1 SV=4	54.232	471	0.884408	-0.177215		2	21.7318	21.909
Q15365	PCBP1	Poly(rC)-binding protein 1 OS=Homo sapiens OX=9606 GN=PCBP1 PE=1 SV=2	37.498	356	0.782963	-0.352984		2	24.9906	25.3436
Q15366	PCBP2	Poly(rC)-binding protein 2 OS=Homo sapiens OX=9606 GN=PCBP2 PE=1 SV=1	38.58	365	0.875072	-0.192527		2	23.3487	23.5412
Q15369	ELOC	Elongin-C OS=Homo sapiens OX=9606 GN=ELOC PE=1 SV=1	12.473	112	1.09793	0.134788		2	22.2383	22.1035
Q15393	SF3B3	Splicing factor 3B subunit 3 OS=Homo sapiens OX=9606 GN=SF3B3 PE=1 SV=4	135.577	1217	0.29465	-1.76293		2	21.5146	23.2775
Q15404	RSU1	Ras suppressor protein 1 OS=Homo sapiens OX=9606 GN=RSU1 PE=1 SV=3	31.54	277	1.69444	0.760805		2	22.0742	21.3134
Q15417	CNN3	Calponin-3 OS=Homo sapiens OX=9606 GN=CNN3 PE=1 SV=1	36.414	329	0.983527	-0.0239629		2	22.325	22.349
Q15424	SAFB	Scaffold attachment factor B1 OS=Homo sapiens OX=9606 GN=SAFB PE=1 SV=4	102.642	915	1.44032	0.52639		2	22.7934	22.267
Q15427	SF3B4	Splicing factor 3B subunit 4 OS=Homo sapiens OX=9606 GN=SF3B4 PE=1 SV=1	44.386	424	0.863369	-0.211951		2	23.2908	23.5028
Q15435	PPP1R7	Protein phosphatase 1 regulatory subunit 7 OS=Homo sapiens OX=9606 GN=PPP1R7 PE=1 SV=1	41.564	360	1.75299	0.80982		2	20.6963	19.8864
Q15459	SF3A1	Splicing factor 3A subunit 1 OS=Homo sapiens OX=9606 GN=SF3A1 PE=1 SV=1	88.886	793	0.927959	-0.107868		2	24.2228	24.3307
Q15555	MAPRE2	Microtubule-associated protein RP/EB family member 2 OS=Homo sapiens OX=9606 GN=MAPRE2 PE=1 SV=1	37.031	327	1.68083	0.749173		2	23.9048	23.1556
Q15631	TSN	Translin OS=Homo sapiens OX=9606 GN=TSN PE=1 SV=1	26.183	228	0.387526	-1.36763		2	24.0206	25.3883
Q15637	SF1	Splicing factor 1 OS=Homo sapiens OX=9606 GN=SF1 PE=1 SV=4	68.33	639	1.11029	0.150933		2	23.0619	22.911
Q15758	SLC1A5	Neutral amino acid transporter B(0) OS=Homo sapiens OX=9606 GN=SLC1A5 PE=1 SV=2	56.598	541	0.543495	-0.879661		2	22.0339	22.9136
Q15813	TBCE	Tubulin-specific chaperone E OS=Homo sapiens OX=9606 GN=TBCE PE=1 SV=1	59.346	527	1.52767	0.611331		2	20.5601	19.9488
Q15942	ZYX	Zyxin OS=Homo sapiens OX=9606 GN=ZYX PE=1 SV=1	61.277	572	0.615391	-0.700426		2	21.5792	22.2796
Q16527	CSRP2	Cysteine and glycine-rich protein 2 OS=Homo sapiens OX=9606 GN=CSRP2 PE=1 SV=3	20.954	193	0.412153	-1.27875		2	22.9643	24.243
Q16543	CDC37	Hsp90 co-chaperone Cdc37 OS=Homo sapiens OX=9606 GN=CDC37 PE=1 SV=1	44.468	378	1.56706	0.648063		2	24.6877	24.0397
Q16555	DPYSL2	Dihydropyrimidinase-related protein 2 OS=Homo sapiens OX=9606 GN=DPYSL2 PE=1 SV=1	62.294	572	1.31297	0.39283		2	23.309	22.9161
Q16576	RBBP7	Histone-binding protein RBBP7 OS=Homo sapiens OX=9606 GN=RBBP7 PE=1 SV=1	47.82	425	0.683069	-0.549898		2	25.6367	26.1866
Q16643	DBN1	Drebrin OS=Homo sapiens OX=9606 GN=DBN1 PE=1 SV=4	71.429	649	0.378988	-1.39978		2	24.1627	25.5625
Q16658	FSCN1	Fascin OS=Homo sapiens OX=9606 GN=FSCN1 PE=1 SV=3	54.53	493	0.433977	-1.20431		2	20.9708	22.1751
Q16698	DECR1	2,4-dienoyl-CoA reductase [(3E)-enoyl-CoA-producing], mitochondrial OS=Homo sapiens OX=9606 GN=DECR1 PE=1 SV=1	36.068	335	0.832992	-0.263625		2	19.9573	20.2209
Q16740	CLPP	ATP-dependent Clp protease proteolytic subunit, mitochondrial OS=Homo sapiens OX=9606 GN=CLPP PE=1 SV=1	30.18	277	0.557944	-0.841807		2	22.1642	23.006
Q16762	TST	Thiosulfate sulfurtransferase OS=Homo sapiens OX=9606 GN=TST PE=1 SV=4	33.429	297	0.780522	-0.357488		2	20.6619	21.0194
Q16891	IMMT	MICOS complex subunit MIC60 OS=Homo sapiens OX=9606 GN=IMMT PE=1 SV=1	83.678	758	1.02028	0.028971		2	23.4448	23.4158
Q2VIR3	EIF2S3B	Eukaryotic translation initiation factor 2 subunit 3B OS=Homo sapiens OX=9606 GN=EIF2S3B PE=2 SV=2	51.229	472	0.689493	-0.536393		2	21.4228	21.9591
Q32MZ4	LRRFIP1	Leucine-rich repeat flightless-interacting protein 1 OS=Homo sapiens OX=9606 GN=LRRFIP1 PE=1 SV=2	89.253	808	0.923928	-0.114147		2	24.1884	24.3025
Q3MHD2	LSM12	Protein LSM12 OS=Homo sapiens OX=9606 GN=LSM12 PE=1 SV=2	21.701	195	1.86548	0.899543		2	23.9696	23.07
Q3ZCM7	TUBB8	Tubulin beta-8 chain OS=Homo sapiens OX=9606 GN=TUBB8 PE=1 SV=2	49.776	444	1.28224	0.358662		2	23.2476	22.8889
Q4V328	GRIPAP1	GRIP1-associated protein 1 OS=Homo sapiens OX=9606 GN=GRIPAP1 PE=1 SV=2	96.006	841	0.521151	-0.940227		2	20.7445	21.6847
Q4VC31	MIX23	Protein MIX23 OS=Homo sapiens OX=9606 GN=MIX23 PE=1 SV=1	16.62	144	0.801569	-0.319102		2	21.8187	22.1378
Q53F19	NCBP3	Nuclear cap-binding protein subunit 3 OS=Homo sapiens OX=9606 GN=NCBP3 PE=1 SV=2	70.593	620	1.80004	0.848031		2	19.9656	19.1176
Q53T59	HS1BP3	HCLS1-binding protein 3 OS=Homo sapiens OX=9606 GN=HS1BP3 PE=1 SV=1	42.78	392	1.58604	0.665427		2	22.0331	21.3676
Q5BJF6	ODF2	Outer dense fiber protein 2 OS=Homo sapiens OX=9606 GN=ODF2 PE=1 SV=1	95.401	829	0.241611	-2.04924		2	26.3579	28.4071
Q5BKZ1	ZNF326	DBIRD complex subunit ZNF326 OS=Homo sapiens OX=9606 GN=ZNF326 PE=1 SV=2	65.654	582	0.778249	-0.361696		2	22.2135	22.5752
Q5H9R7	PPP6R3	Serine/threonine-protein phosphatase 6 regulatory subunit 3 OS=Homo sapiens OX=9606 GN=PPP6R3 PE=1 SV=2	97.669	873	0.297434	-1.74936		2	21.0685	22.8179
Q5JRA6	MIA3	Transport and Golgi organization protein 1 homolog OS=Homo sapiens OX=9606 GN=MIA3 PE=1 SV=1	213.702	1907	0.387306	-1.36846		2	19.8367	21.2051
Q5JTV8	TOR1AIP1	Torsin-1A-interacting protein 1 OS=Homo sapiens OX=9606 GN=TOR1AIP1 PE=1 SV=2	66.248	583	0.644651	-0.63341		2	20.9259	21.5593
Q5RKV6	EXOSC6	Exosome complex component MTR3 OS=Homo sapiens OX=9606 GN=EXOSC6 PE=1 SV=1	28.235	272	0.448517	-1.15677		2	22.7484	23.9052
Q5SW79	CEP170	Centrosomal protein of 170 kDa OS=Homo sapiens OX=9606 GN=CEP170 PE=1 SV=1	175.293	1584	1.48137	0.566935		2	22.0058	21.4388
Q5T3I0	GPATCH4	G patch domain-containing protein 4 OS=Homo sapiens OX=9606 GN=GPATCH4 PE=1 SV=2	50.381	446	0.943401	-0.0840575		2	19.2115	19.2955
Q5TFE4	NT5DC1	5'-nucleotidase domain-containing protein 1 OS=Homo sapiens OX=9606 GN=NT5DC1 PE=1 SV=1	51.845	455	1.3079	0.387249		2	20.4435	20.0563
Q5U5X0	LYRM7	Complex III assembly factor LYRM7 OS=Homo sapiens OX=9606 GN=LYRM7 PE=1 SV=1	11.955	104	1.14098	0.190267		2	22.6596	22.4693
Q5UCC4	EMC10	ER membrane protein complex subunit 10 OS=Homo sapiens OX=9606 GN=EMC10 PE=1 SV=1	27.347	262	0.342877	-1.54424		2	21.3661	22.9103
Q5UIP0	RIF1	Telomere-associated protein RIF1 OS=Homo sapiens OX=9606 GN=RIF1 PE=1 SV=2	274.466	2472	0.502882	-0.991708		2	21.5584	22.5501
Q5ZPR3	CD276	CD276 antigen OS=Homo sapiens OX=9606 GN=CD276 PE=1 SV=1	57.235	534	0.296993	-1.7515		2	19.7873	21.5388
Q6DD88	ATL3	Atlastin-3 OS=Homo sapiens OX=9606 GN=ATL3 PE=1 SV=1	60.542	541	0.55895	-0.839208		2	18.8545	19.6937
Q6DKK2	TTC19	Tetratricopeptide repeat protein 19, mitochondrial OS=Homo sapiens OX=9606 GN=TTC19 PE=1 SV=4	42.457	380	1.18275	0.242146		2	19.9481	19.7059
Q6EEV6	SUMO4	Small ubiquitin-related modifier 4 OS=Homo sapiens OX=9606 GN=SUMO4 PE=1 SV=3	10.653	95	1.36217	0.445903		2	25.6864	25.2405
Q6FI81	CIAPIN1	Anamorsin OS=Homo sapiens OX=9606 GN=CIAPIN1 PE=1 SV=2	33.582	312	0.788134	-0.343487		2	24.215	24.5585
Q6IAA8	LAMTOR1	Ragulator complex protein LAMTOR1 OS=Homo sapiens OX=9606 GN=LAMTOR1 PE=1 SV=2	17.745	161	0.572916	-0.803603		2	19.8492	20.6528
Q6ICL3	TANGO2	Transport and Golgi organization protein 2 homolog OS=Homo sapiens OX=9606 GN=TANGO2 PE=1 SV=1	30.937	276	0.291366	-1.7791		2	21.5083	23.2874
Q6NUK1	SLC25A24	Mitochondrial adenyl nucleotide antiporter SLC25A24 OS=Homo sapiens OX=9606 GN=SLC25A24 PE=1 SV=2	53.354	477	0.791317	-0.337672		2	20.441	20.7787
Q6NVY1	HIBCH	3-hydroxyisobutyryl-CoA hydrolase, mitochondrial OS=Homo sapiens OX=9606 GN=HIBCH PE=1 SV=2	43.482	386	1.96986	0.978092		2	21.259	20.2809
Q6NZY4	ZCCHC8	Zinc finger CCHC domain-containing protein 8 OS=Homo sapiens OX=9606 GN=ZCCHC8 PE=1 SV=2	78.577	707	0.663755	-0.591277		2	21.6696	22.2609
Q6P6C2	ALKBH5	RNA demethylase ALKBH5 OS=Homo sapiens OX=9606 GN=ALKBH5 PE=1 SV=2	44.256	394	1.0589	0.0825609		2	19.7414	19.6588
Q6P9B6	MEAK7	MTOR-associated protein MEAK7 OS=Homo sapiens OX=9606 GN=MEAK7 PE=1 SV=2	50.994	456	0.470285	-1.08839		2	19.9285	21.0169
Q6PKG0	LARP1	La-related protein 1 OS=Homo sapiens OX=9606 GN=LARP1 PE=1 SV=2	123.51	1096	1.05294	0.0744197		2	21.8033	21.7289
Q6TDU7	DNAI7	Dynein axonemal intermediate chain 7 OS=Homo sapiens OX=9606 GN=DNAI7 PE=1 SV=2	83.16	716	0.34612	-1.53066		2	20.6456	22.1763
Q6UW78	UQCC3	Ubiquinol-cytochrome-c reductase complex assembly factor 3 OS=Homo sapiens OX=9606 GN=UQCC3 PE=1 SV=2	10.081	93	0.414224	-1.27152		2	20.2655	21.537
Q71U36	TUBA1A	Tubulin alpha-1A chain OS=Homo sapiens OX=9606 GN=TUBA1A PE=1 SV=1	50.136	451	0.525848	-0.927281		2	28.6854	29.6127
Q71UM5	RPS27L	40S ribosomal protein S27-like OS=Homo sapiens OX=9606 GN=RPS27L PE=1 SV=3	9.477	84	1.00496	0.00713952		2	19.8669	19.8597
Q7L014	DDX46	Probable ATP-dependent RNA helicase DDX46 OS=Homo sapiens OX=9606 GN=DDX46 PE=1 SV=2	117.362	1031	0.402016	-1.31467		2	21.7278	23.0425
Q7L266	ASRGL1	Isoaspartyl peptidase/L-asparaginase OS=Homo sapiens OX=9606 GN=ASRGL1 PE=1 SV=2	32.055	308	1.74879	0.806354		2	21.3464	20.54
Q7L2H7	EIF3M	Eukaryotic translation initiation factor 3 subunit M OS=Homo sapiens OX=9606 GN=EIF3M PE=1 SV=1	42.503	374	1.03221	0.0457433		2	21.7891	21.7434
Q7RTV0	PHF5A	PHD finger-like domain-containing protein 5A OS=Homo sapiens OX=9606 GN=PHF5A PE=1 SV=1	12.405	110	0.859114	-0.219079		2	20.8806	21.0997
Q7Z417	NUFIP2	FMR1-interacting protein NUFIP2 OS=Homo sapiens OX=9606 GN=NUFIP2 PE=1 SV=1	76.121	695	0.966258	-0.0495192		2	21.4609	21.5105
Q7Z434	MAVS	Mitochondrial antiviral-signaling protein OS=Homo sapiens OX=9606 GN=MAVS PE=1 SV=2	56.528	540	0.487113	-1.03767		2	20.1438	21.1815
Q7Z4H3	HDDC2	5'-deoxynucleotidase HDDC2 OS=Homo sapiens OX=9606 GN=HDDC2 PE=1 SV=1	23.39	204	0.844668	-0.243543		2	22.5713	22.8149
Q7Z4H8	POGLUT3	Protein O-glucosyltransferase 3 OS=Homo sapiens OX=9606 GN=POGLUT3 PE=1 SV=2	58.573	507	1.31003	0.389605		2	19.5188	19.1292
Q7Z5L9	IRF2BP2	Interferon regulatory factor 2-binding protein 2 OS=Homo sapiens OX=9606 GN=IRF2BP2 PE=1 SV=2	61.025	587	0.637293	-0.649972		2	21.3172	21.9672
Q7Z7F7	MRPL55	39S ribosomal protein L55, mitochondrial OS=Homo sapiens OX=9606 GN=MRPL55 PE=1 SV=1	15.128	128	0.346043	-1.53098		2	20.5306	22.0616
Q7Z7K6	CENPV	Centromere protein V OS=Homo sapiens OX=9606 GN=CENPV PE=1 SV=1	29.946	275	1.15688	0.210234		2	20.3781	20.1679
Q86SX6	GLRX5	Glutaredoxin-related protein 5, mitochondrial OS=Homo sapiens OX=9606 GN=GLRX5 PE=1 SV=2	16.628	157	0.584063	-0.775803		2	23.7996	24.5754
Q86TS9	MRPL52	39S ribosomal protein L52, mitochondrial OS=Homo sapiens OX=9606 GN=MRPL52 PE=1 SV=2	13.664	123	0.322867	-1.63099		2	20.9869	22.6179
Q86UP2	KTN1	Kinectin OS=Homo sapiens OX=9606 GN=KTN1 PE=1 SV=1	156.275	1357	0.419626	-1.25283		2	23.48	24.7328
Q86VP6	CAND1	Cullin-associated NEDD8-dissociated protein 1 OS=Homo sapiens OX=9606 GN=CAND1 PE=1 SV=2	136.376	1230	0.475289	-1.07312		2	22.5828	23.6559
Q86VS8	HOOK3	Protein Hook homolog 3 OS=Homo sapiens OX=9606 GN=HOOK3 PE=1 SV=2	83.126	718	0.56123	-0.833336		2	20.949	21.7823
Q8IVM0	CCDC50	Coiled-coil domain-containing protein 50 OS=Homo sapiens OX=9606 GN=CCDC50 PE=1 SV=1	35.822	306	1.19482	0.256795		2	19.8515	19.5947
Q8IX90	SKA3	Spindle and kinetochore-associated protein 3 OS=Homo sapiens OX=9606 GN=SKA3 PE=1 SV=2	46.359	412	0.304636	-1.71484		2	19.2653	20.9802
Q8IXH7	NELFCD	Negative elongation factor C/D OS=Homo sapiens OX=9606 GN=NELFCD PE=1 SV=2	66.247	590	1.07634	0.106127		2	19.923	19.8168
Q8IXM3	MRPL41	39S ribosomal protein L41, mitochondrial OS=Homo sapiens OX=9606 GN=MRPL41 PE=1 SV=1	15.383	137	0.526499	-0.925498		2	21.3116	22.2371
Q8IYD1	GSPT2	Eukaryotic peptide chain release factor GTP-binding subunit ERF3B OS=Homo sapiens OX=9606 GN=GSPT2 PE=1 SV=2	68.883	628	1.61928	0.695354		2	23.7206	23.0252
Q8N129	CNPY4	Protein canopy homolog 4 OS=Homo sapiens OX=9606 GN=CNPY4 PE=1 SV=1	28.31	248	0.801898	-0.318509		2	19.9987	20.3172
Q8N183	NDUFAF2	NADH dehydrogenase [ubiquinone] 1 alpha subcomplex assembly factor 2 OS=Homo sapiens OX=9606 GN=NDUFAF2 PE=1 SV=1	19.856	169	1.33741	0.419446		2	23.7596	23.3401
Q8N1G4	LRRC47	Leucine-rich repeat-containing protein 47 OS=Homo sapiens OX=9606 GN=LRRC47 PE=1 SV=1	63.473	583	1.35513	0.438432		2	19.7712	19.3328
Q8N3F8	MICALL1	MICAL-like protein 1 OS=Homo sapiens OX=9606 GN=MICALL1 PE=1 SV=2	93.441	863	0.993405	-0.00954663		2	19.2982	19.3077
Q8N3R9	PALS1	Protein PALS1 OS=Homo sapiens OX=9606 GN=PALS1 PE=1 SV=3	77.294	675	0.773921	-0.369741		2	19.875	20.2447
Q8N4H5	TOMM5	Mitochondrial import receptor subunit TOM5 homolog OS=Homo sapiens OX=9606 GN=TOMM5 PE=1 SV=1	6.035	51	0.242077	-2.04646		2	19.8078	21.8543
Q8N4P3	HDDC3	Guanosine-3',5'-bis(diphosphate) 3'-pyrophosphohydrolase MESH1 OS=Homo sapiens OX=9606 GN=HDDC3 PE=1 SV=3	20.329	179	1.5915	0.670385		2	20.1704	19.5
Q8N5K1	CISD2	CDGSH iron-sulfur domain-containing protein 2 OS=Homo sapiens OX=9606 GN=CISD2 PE=1 SV=1	15.278	135	1.80486	0.851886		2	22.5421	21.6902
Q8N806	UBR7	Putative E3 ubiquitin-protein ligase UBR7 OS=Homo sapiens OX=9606 GN=UBR7 PE=1 SV=2	47.999	425	0.348795	-1.51955		2	20.4125	21.932
Q8N9T8	KRI1	Protein KRI1 homolog OS=Homo sapiens OX=9606 GN=KRI1 PE=1 SV=3	82.598	703	1.93134	0.949606		2	22.0973	21.1477
Q8NBS9	TXNDC5	Thioredoxin domain-containing protein 5 OS=Homo sapiens OX=9606 GN=TXNDC5 PE=1 SV=2	47.629	432	0.685651	-0.544453		2	23.1011	23.6456
Q8NC51	SERBP1	Plasminogen activator inhibitor 1 RNA-binding protein OS=Homo sapiens OX=9606 GN=SERBP1 PE=1 SV=2	44.965	408	0.477879	-1.06528		2	28.845	29.9103
Q8NCF5	NFATC2IP	NFATC2-interacting protein OS=Homo sapiens OX=9606 GN=NFATC2IP PE=1 SV=1	45.817	419	1.20877	0.273537		2	20.23	19.9565
Q8NCW5	NAXE	NAD(P)H-hydrate epimerase OS=Homo sapiens OX=9606 GN=NAXE PE=1 SV=2	31.675	288	1.13348	0.180756		2	24.6089	24.4281
Q8NFH3	NUP43	Nucleoporin Nup43 OS=Homo sapiens OX=9606 GN=NUP43 PE=1 SV=1	42.151	380	0.240294	-2.05713		2	19.9522	22.0093
Q8NHP1	AKR7L	Aflatoxin B1 aldehyde reductase member 4 OS=Homo sapiens OX=9606 GN=AKR7L PE=2 SV=7	36.97	331	1.00484	0.00696563		2	20.2485	20.2416
Q8TAQ2	SMARCC2	SWI/SNF complex subunit SMARCC2 OS=Homo sapiens OX=9606 GN=SMARCC2 PE=1 SV=1	132.879	1214	1.20384	0.267645		2	22.4563	22.1886
Q8TB37	NUBPL	Iron-sulfur protein NUBPL OS=Homo sapiens OX=9606 GN=NUBPL PE=1 SV=3	34.083	319	1.46657	0.552443		2	20.4891	19.9366
Q8TEX9	IPO4	Importin-4 OS=Homo sapiens OX=9606 GN=IPO4 PE=1 SV=2	118.715	1081	1.13401	0.181435		2	19.8243	19.6429
Q8WTS6	SETD7	Histone-lysine N-methyltransferase SETD7 OS=Homo sapiens OX=9606 GN=SETD7 PE=1 SV=1	40.721	366	0.418679	-1.25608		2	21.1966	22.4527
Q8WU90	ZC3H15	Zinc finger CCCH domain-containing protein 15 OS=Homo sapiens OX=9606 GN=ZC3H15 PE=1 SV=1	48.602	426	1.79593	0.844731		2	24.0065	23.1618
Q8WUH1	CHURC1	Protein Churchill OS=Homo sapiens OX=9606 GN=CHURC1 PE=1 SV=3	12.887	112	0.738774	-0.436795		2	24.3052	24.742
Q8WUH6	TMEM263	Transmembrane protein 263 OS=Homo sapiens OX=9606 GN=TMEM263 PE=1 SV=1	11.748	116	0.349518	-1.51656		2	21.9804	23.4969
Q8WUM4	PDCD6IP	Programmed cell death 6-interacting protein OS=Homo sapiens OX=9606 GN=PDCD6IP PE=1 SV=1	96.023	868	0.596286	-0.745924		2	21.8374	22.5833
Q8WUX2	CHAC2	Glutathione-specific gamma-glutamylcyclotransferase 2 OS=Homo sapiens OX=9606 GN=CHAC2 PE=1 SV=1	20.875	184	0.834022	-0.261843		2	20.8564	21.1182
Q8WVC0	LEO1	RNA polymerase-associated protein LEO1 OS=Homo sapiens OX=9606 GN=LEO1 PE=1 SV=1	75.404	666	0.658667	-0.602378		2	21.1989	21.8012
Q8WVJ2	NUDCD2	NudC domain-containing protein 2 OS=Homo sapiens OX=9606 GN=NUDCD2 PE=1 SV=1	17.676	157	0.564851	-0.824057		2	21.2395	22.0635
Q8WWM7	ATXN2L	Ataxin-2-like protein OS=Homo sapiens OX=9606 GN=ATXN2L PE=1 SV=2	113.374	1075	1.193	0.254592		2	22.2424	21.9878
Q8WXF1	PSPC1	Paraspeckle component 1 OS=Homo sapiens OX=9606 GN=PSPC1 PE=1 SV=1	58.744	523	1.04757	0.0670483		2	23.0962	23.0291
Q8WXI9	GATAD2B	Transcriptional repressor p66-beta OS=Homo sapiens OX=9606 GN=GATAD2B PE=1 SV=1	65.261	593	0.778129	-0.361919		2	20.0803	20.4422
Q92499	DDX1	ATP-dependent RNA helicase DDX1 OS=Homo sapiens OX=9606 GN=DDX1 PE=1 SV=2	82.432	740	0.596073	-0.746439		2	23.8842	24.6306
Q92520	FAM3C	Protein FAM3C OS=Homo sapiens OX=9606 GN=FAM3C PE=1 SV=1	24.68	227	0.549099	-0.864862		2	22.077	22.9418
Q92522	H1-10	Histone H1.10 OS=Homo sapiens OX=9606 GN=H1-10 PE=1 SV=1	22.487	213	0.80054	-0.320954		2	19.921	20.2419
Q92552	MRPS27	28S ribosomal protein S27, mitochondrial OS=Homo sapiens OX=9606 GN=MRPS27 PE=1 SV=3	47.611	414	1.06144	0.0860252		2	22.2578	22.1718
Q92616	GCN1	eIF-2-alpha kinase activator GCN1 OS=Homo sapiens OX=9606 GN=GCN1 PE=1 SV=7	292.71	2671	0.929616	-0.105294		2	19.1752	19.2805
Q92688	ANP32B	Acidic leucine-rich nuclear phosphoprotein 32 family member B OS=Homo sapiens OX=9606 GN=ANP32B PE=1 SV=1	28.788	251	0.526705	-0.924933		2	23.359	24.284
Q92783	STAM	Signal transducing adapter molecule 1 OS=Homo sapiens OX=9606 GN=STAM PE=1 SV=3	59.18	540	0.484271	-1.04611		2	22.4462	23.4923
Q92785	DPF2	Zinc finger protein ubi-d4 OS=Homo sapiens OX=9606 GN=DPF2 PE=1 SV=2	44.155	391	0.547952	-0.867878		2	21.7174	22.5852
Q92841	DDX17	Probable ATP-dependent RNA helicase DDX17 OS=Homo sapiens OX=9606 GN=DDX17 PE=1 SV=2	80.272	729	1.042	0.0593547		2	23.3502	23.2908
Q92890	UFD1	Ubiquitin recognition factor in ER-associated degradation protein 1 OS=Homo sapiens OX=9606 GN=UFD1 PE=1 SV=3	34.5	307	1.61449	0.691075		2	19.7173	19.0262
Q92905	COPS5	COP9 signalosome complex subunit 5 OS=Homo sapiens OX=9606 GN=COPS5 PE=1 SV=4	37.579	334	1.1703	0.226872		2	19.0717	18.8448
Q92945	KHSRP	Far upstream element-binding protein 2 OS=Homo sapiens OX=9606 GN=KHSRP PE=1 SV=4	73.115	711	0.633089	-0.659519		2	26.0447	26.7042
Q92973	TNPO1	Transportin-1 OS=Homo sapiens OX=9606 GN=TNPO1 PE=1 SV=2	102.355	898	0.503259	-0.990627		2	19.9913	20.982
Q969G3	SMARCE1	SWI/SNF-related matrix-associated actin-dependent regulator of chromatin subfamily E member 1 OS=Homo sapiens OX=9606 GN=SMARCE1 PE=1 SV=2	46.649	411	0.99042	-0.013888		2	22.1171	22.1309
Q969T9	WBP2	WW domain-binding protein 2 OS=Homo sapiens OX=9606 GN=WBP2 PE=1 SV=1	28.087	261	1.70497	0.769745		2	22.1626	21.3929
Q96A26	FAM162A	Protein FAM162A OS=Homo sapiens OX=9606 GN=FAM162A PE=1 SV=2	17.342	154	0.559882	-0.836805		2	24.1637	25.0005
Q96A33	CCDC47	PAT complex subunit CCDC47 OS=Homo sapiens OX=9606 GN=CCDC47 PE=1 SV=1	55.874	483	0.956293	-0.0644752		2	23.9642	24.0287
Q96A49	SYAP1	Synapse-associated protein 1 OS=Homo sapiens OX=9606 GN=SYAP1 PE=1 SV=1	39.933	352	1.80372	0.850978		2	24.5699	23.7189
Q96A57	TMEM230	Transmembrane protein 230 OS=Homo sapiens OX=9606 GN=TMEM230 PE=1 SV=1	13.188	120	0.374524	-1.41687		2	20.7073	22.1242
Q96AE4	FUBP1	Far upstream element-binding protein 1 OS=Homo sapiens OX=9606 GN=FUBP1 PE=1 SV=3	67.56	644	0.673153	-0.570995		2	23.3167	23.8877
Q96AT9	RPE	Ribulose-phosphate 3-epimerase OS=Homo sapiens OX=9606 GN=RPE PE=1 SV=1	24.928	228	1.2183	0.284867		2	21.6828	21.3979
Q96AY3	FKBP10	Peptidyl-prolyl cis-trans isomerase FKBP10 OS=Homo sapiens OX=9606 GN=FKBP10 PE=1 SV=1	64.245	582	0.260312	-1.94168		2	21.5244	23.4661
Q96B26	EXOSC8	Exosome complex component RRP43 OS=Homo sapiens OX=9606 GN=EXOSC8 PE=1 SV=1	30.04	276	1.48756	0.572944		2	22.4994	21.9264
Q96C86	DCPS	m7GpppX diphosphatase OS=Homo sapiens OX=9606 GN=DCPS PE=1 SV=2	38.609	337	1.42529	0.51126		2	19.8585	19.3472
Q96CT7	CCDC124	Coiled-coil domain-containing protein 124 OS=Homo sapiens OX=9606 GN=CCDC124 PE=1 SV=1	25.835	223	1.0653	0.0912546		2	25.3141	25.2229
Q96CX2	KCTD12	BTB/POZ domain-containing protein KCTD12 OS=Homo sapiens OX=9606 GN=KCTD12 PE=1 SV=1	35.701	325	0.728797	-0.456412		2	20.9094	21.3658
Q96EP5	DAZAP1	DAZ-associated protein 1 OS=Homo sapiens OX=9606 GN=DAZAP1 PE=1 SV=1	43.383	407	1.13117	0.17781		2	23.8139	23.6361
Q96EQ0	SGTB	Small glutamine-rich tetratricopeptide repeat-containing protein beta OS=Homo sapiens OX=9606 GN=SGTB PE=1 SV=1	33.429	304	0.911227	-0.134117		2	21.0217	21.1558
Q96FV2	SCRN2	Secernin-2 OS=Homo sapiens OX=9606 GN=SCRN2 PE=1 SV=3	46.597	425	0.483449	-1.04856		2	21.2579	22.3065
Q96FW1	OTUB1	Ubiquitin thioesterase OTUB1 OS=Homo sapiens OX=9606 GN=OTUB1 PE=1 SV=2	31.284	271	0.995227	-0.00690178		2	24.1935	24.2004
Q96GA3	LTV1	Protein LTV1 homolog OS=Homo sapiens OX=9606 GN=LTV1 PE=1 SV=1	54.855	475	0.214557	-2.22057		2	21.0342	23.2548
Q96GG9	DCUN1D1	DCN1-like protein 1 OS=Homo sapiens OX=9606 GN=DCUN1D1 PE=1 SV=1	30.124	259	1.85531	0.891662		2	22.2648	21.3732
Q96HE7	ERO1A	ERO1-like protein alpha OS=Homo sapiens OX=9606 GN=ERO1A PE=1 SV=2	54.393	468	1.21622	0.28241		2	21.1094	20.8269
Q96HR3	MED30	Mediator of RNA polymerase II transcription subunit 30 OS=Homo sapiens OX=9606 GN=MED30 PE=1 SV=1	20.277	178	1.04609	0.0650087		2	19.462	19.397
Q96HY6	DDRGK1	DDRGK domain-containing protein 1 OS=Homo sapiens OX=9606 GN=DDRGK1 PE=1 SV=2	35.611	314	0.815579	-0.294104		2	23.9474	24.2415
Q96I99	SUCLG2	Succinate--CoA ligase [GDP-forming] subunit beta, mitochondrial OS=Homo sapiens OX=9606 GN=SUCLG2 PE=1 SV=2	46.511	432	0.896919	-0.156951		2	28.7018	28.8588
Q96IX5	ATP5MK	ATP synthase membrane subunit K, mitochondrial OS=Homo sapiens OX=9606 GN=ATP5MK PE=1 SV=1	6.458	58	0.307232	-1.7026		2	22.4047	24.1073
Q96J01	THOC3	THO complex subunit 3 OS=Homo sapiens OX=9606 GN=THOC3 PE=1 SV=1	38.772	351	0.800329	-0.321335		2	20.1556	20.4769
Q96JB5	CDK5RAP3	CDK5 regulatory subunit-associated protein 3 OS=Homo sapiens OX=9606 GN=CDK5RAP3 PE=1 SV=2	56.921	506	1.55263	0.634711		2	20.1312	19.4965
Q96KP4	CNDP2	Cytosolic non-specific dipeptidase OS=Homo sapiens OX=9606 GN=CNDP2 PE=1 SV=2	52.878	475	1.94	0.956058		2	23.5506	22.5946
Q96P16	RPRD1A	Regulation of nuclear pre-mRNA domain-containing protein 1A OS=Homo sapiens OX=9606 GN=RPRD1A PE=1 SV=1	35.72	312	1.94073	0.956596		2	25.4103	24.4537
Q96PK6	RBM14	RNA-binding protein 14 OS=Homo sapiens OX=9606 GN=RBM14 PE=1 SV=2	69.492	669	0.404868	-1.30448		2	22.6402	23.9447
Q96PU8	QKI	KH domain-containing RNA-binding protein QKI OS=Homo sapiens OX=9606 GN=QKI PE=1 SV=1	37.671	341	1.89111	0.919235		2	21.546	20.6268
Q96RQ3	MCCC1	Methylcrotonoyl-CoA carboxylase subunit alpha, mitochondrial OS=Homo sapiens OX=9606 GN=MCCC1 PE=1 SV=3	80.473	725	0.089954	-3.47467		2	20.6974	24.1721
Q99436	PSMB7	Proteasome subunit beta type-7 OS=Homo sapiens OX=9606 GN=PSMB7 PE=1 SV=1	29.965	277	1.24581	0.317088		2	23.6504	23.3333
Q99439	CNN2	Calponin-2 OS=Homo sapiens OX=9606 GN=CNN2 PE=1 SV=4	33.697	309	0.890488	-0.167332		2	23.1996	23.3669
Q99459	CDC5L	Cell division cycle 5-like protein OS=Homo sapiens OX=9606 GN=CDC5L PE=1 SV=2	92.251	802	0.887993	-0.17138		2	23.7259	23.8973
Q99460	PSMD1	26S proteasome non-ATPase regulatory subunit 1 OS=Homo sapiens OX=9606 GN=PSMD1 PE=1 SV=2	105.836	953	0.4992	-1.00231		2	20.9729	21.9752
Q99496	RNF2	E3 ubiquitin-protein ligase RING2 OS=Homo sapiens OX=9606 GN=RNF2 PE=1 SV=1	37.655	336	0.945257	-0.0812208		2	20.7552	20.8365
Q99497	PARK7	Parkinson disease protein 7 OS=Homo sapiens OX=9606 GN=PARK7 PE=1 SV=2	19.891	189	0.984398	-0.0226869		2	26.2433	26.2659
Q99538	LGMN	Legumain OS=Homo sapiens OX=9606 GN=LGMN PE=1 SV=1	49.411	433	0.537594	-0.895412		2	22.0239	22.9193
Q99615	DNAJC7	DnaJ homolog subfamily C member 7 OS=Homo sapiens OX=9606 GN=DNAJC7 PE=1 SV=2	56.441	494	1.47235	0.558119		2	23.8297	23.2716
Q99623	PHB2	Prohibitin-2 OS=Homo sapiens OX=9606 GN=PHB2 PE=1 SV=2	33.296	299	1.83959	0.879382		2	22.2002	21.3209
Q99627	COPS8	COP9 signalosome complex subunit 8 OS=Homo sapiens OX=9606 GN=COPS8 PE=1 SV=1	23.226	209	0.688475	-0.538525		2	22.3787	22.9172
Q99714	HSD17B10	3-hydroxyacyl-CoA dehydrogenase type-2 OS=Homo sapiens OX=9606 GN=HSD17B10 PE=1 SV=3	26.923	261	1.26627	0.34058		2	24.5894	24.2488
Q99729	HNRNPAB	Heterogeneous nuclear ribonucleoprotein A/B OS=Homo sapiens OX=9606 GN=HNRNPAB PE=1 SV=2	36.225	332	1.35968	0.443264		2	27.7696	27.3264
Q99733	NAP1L4	Nucleosome assembly protein 1-like 4 OS=Homo sapiens OX=9606 GN=NAP1L4 PE=1 SV=1	42.823	375	1.96648	0.975614		2	25.8359	24.8603
Q99798	ACO2	Aconitate hydratase, mitochondrial OS=Homo sapiens OX=9606 GN=ACO2 PE=1 SV=2	85.425	780	1.41122	0.49694		2	22.4869	21.99
Q99832	CCT7	T-complex protein 1 subunit eta OS=Homo sapiens OX=9606 GN=CCT7 PE=1 SV=2	59.367	543	0.851029	-0.23272		2	22.6849	22.9176
Q99961	SH3GL1	Endophilin-A2 OS=Homo sapiens OX=9606 GN=SH3GL1 PE=1 SV=1	41.49	368	1.84115	0.880605		2	23.2481	22.3675
Q9BQ39	DDX50	ATP-dependent RNA helicase DDX50 OS=Homo sapiens OX=9606 GN=DDX50 PE=1 SV=1	82.565	737	0.697087	-0.52059		2	21.753	22.2736
Q9BQ69	MACROD1	ADP-ribose glycohydrolase MACROD1 OS=Homo sapiens OX=9606 GN=MACROD1 PE=1 SV=2	35.505	325	1.7844	0.83544		2	22.7855	21.95
Q9BQA1	WDR77	Methylosome protein 50 OS=Homo sapiens OX=9606 GN=WDR77 PE=1 SV=1	36.724	342	0.588379	-0.765182		2	20.8566	21.6218
Q9BRA2	TXNDC17	Thioredoxin domain-containing protein 17 OS=Homo sapiens OX=9606 GN=TXNDC17 PE=1 SV=1	13.941	123	0.7547	-0.406024		2	24.3615	24.7675
Q9BRX2	PELO	Protein pelota homolog OS=Homo sapiens OX=9606 GN=PELO PE=1 SV=2	43.359	385	0.59905	-0.739251		2	19.9451	20.6843
Q9BS26	ERP44	Endoplasmic reticulum resident protein 44 OS=Homo sapiens OX=9606 GN=ERP44 PE=1 SV=1	46.971	406	0.692257	-0.53062		2	22.3016	22.8322
Q9BSD7	NTPCR	Cancer-related nucleoside-triphosphatase OS=Homo sapiens OX=9606 GN=NTPCR PE=1 SV=1	20.713	190	0.964635	-0.0519444		2	21.8133	21.8652
Q9BT78	COPS4	COP9 signalosome complex subunit 4 OS=Homo sapiens OX=9606 GN=COPS4 PE=1 SV=1	46.269	406	1.12672	0.172128		2	22.4281	22.256
Q9BTE7	DCUN1D5	DCN1-like protein 5 OS=Homo sapiens OX=9606 GN=DCUN1D5 PE=1 SV=1	27.508	237	0.595696	-0.747353		2	20.9224	21.6697
Q9BTM9	URM1	Ubiquitin-related modifier 1 OS=Homo sapiens OX=9606 GN=URM1 PE=1 SV=1	11.38	101	1.64104	0.714607		2	21.0005	20.2859
Q9BTT0	ANP32E	Acidic leucine-rich nuclear phosphoprotein 32 family member E OS=Homo sapiens OX=9606 GN=ANP32E PE=1 SV=1	30.692	268	0.482289	-1.05203		2	26.6323	27.6843
Q9BTT6	LRRC1	Leucine-rich repeat-containing protein 1 OS=Homo sapiens OX=9606 GN=LRRC1 PE=1 SV=1	59.242	524	0.774512	-0.36864		2	21.0184	21.3871
Q9BUR5	APOO	MICOS complex subunit MIC26 OS=Homo sapiens OX=9606 GN=APOO PE=1 SV=1	22.285	198	1.05564	0.078117		2	20.9531	20.875
Q9BV57	ADI1	Acireductone dioxygenase OS=Homo sapiens OX=9606 GN=ADI1 PE=1 SV=1	21.498	179	1.75641	0.812627		2	20.6997	19.8871
Q9BVA1	TUBB2B	Tubulin beta-2B chain OS=Homo sapiens OX=9606 GN=TUBB2B PE=1 SV=1	49.953	445	0.875546	-0.191745		2	24.1668	24.3585
Q9BVG4	PBDC1	Protein PBDC1 OS=Homo sapiens OX=9606 GN=PBDC1 PE=1 SV=1	26.057	233	1.0235	0.0335176		2	20.8532	20.8196
Q9BVJ6	UTP14A	U3 small nucleolar RNA-associated protein 14 homolog A OS=Homo sapiens OX=9606 GN=UTP14A PE=1 SV=1	87.978	771	1.86659	0.900402		2	21.3137	20.4133
Q9BVK6	TMED9	Transmembrane emp24 domain-containing protein 9 OS=Homo sapiens OX=9606 GN=TMED9 PE=1 SV=2	27.277	235	0.468453	-1.09402		2	24.4975	25.5915
Q9BVP2	GNL3	Guanine nucleotide-binding protein-like 3 OS=Homo sapiens OX=9606 GN=GNL3 PE=1 SV=2	61.993	549	0.753985	-0.407392		2	20.6169	21.0243
Q9BW83	IFT27	Intraflagellar transport protein 27 homolog OS=Homo sapiens OX=9606 GN=IFT27 PE=1 SV=1	20.48	186	0.568154	-0.815646		2	22.2016	23.0173
Q9BW85	YJU2	Splicing factor YJU2 OS=Homo sapiens OX=9606 GN=YJU2 PE=1 SV=1	37.086	323	1.79927	0.847414		2	20.8808	20.0334
Q9BW91	NUDT9	ADP-ribose pyrophosphatase, mitochondrial OS=Homo sapiens OX=9606 GN=NUDT9 PE=1 SV=1	39.125	350	1.88426	0.914001		2	21.2864	20.3724
Q9BWF3	RBM4	RNA-binding protein 4 OS=Homo sapiens OX=9606 GN=RBM4 PE=1 SV=1	40.314	364	0.477667	-1.06592		2	21.5195	22.5854
Q9BX68	HINT2	Adenosine 5'-monophosphoramidase HINT2 OS=Homo sapiens OX=9606 GN=HINT2 PE=1 SV=1	17.162	163	0.535731	-0.90042		2	23.3077	24.2081
Q9BXP5	SRRT	Serrate RNA effector molecule homolog OS=Homo sapiens OX=9606 GN=SRRT PE=1 SV=1	100.666	876	1.2887	0.365914		2	23.7461	23.3802
Q9BY32	ITPA	Inosine triphosphate pyrophosphatase OS=Homo sapiens OX=9606 GN=ITPA PE=1 SV=2	21.446	194	0.755059	-0.405338		2	23.1542	23.5595
Q9BY77	POLDIP3	Polymerase delta-interacting protein 3 OS=Homo sapiens OX=9606 GN=POLDIP3 PE=1 SV=2	46.089	421	1.51996	0.604031		2	20.1922	19.5882
Q9BZZ5	API5	Apoptosis inhibitor 5 OS=Homo sapiens OX=9606 GN=API5 PE=1 SV=3	59.005	524	0.878943	-0.186158		2	24.5159	24.702
Q9C0B1	FTO	Alpha-ketoglutarate-dependent dioxygenase FTO OS=Homo sapiens OX=9606 GN=FTO PE=1 SV=3	58.282	505	0.623593	-0.681322		2	20.5183	21.1996
Q9GZZ1	NAA50	N-alpha-acetyltransferase 50 OS=Homo sapiens OX=9606 GN=NAA50 PE=1 SV=1	19.398	169	1.98175	0.986778		2	22.8415	21.8548
Q9H078	CLPB	Caseinolytic peptidase B protein homolog OS=Homo sapiens OX=9606 GN=CLPB PE=1 SV=1	78.729	707	1.85838	0.894046		2	20.5743	19.6803
Q9H0E2	TOLLIP	Toll-interacting protein OS=Homo sapiens OX=9606 GN=TOLLIP PE=1 SV=1	30.282	274	1.46101	0.546967		2	20.4024	19.8554
Q9H2J4	PDCL3	Phosducin-like protein 3 OS=Homo sapiens OX=9606 GN=PDCL3 PE=1 SV=1	27.614	239	1.85885	0.894414		2	20.4987	19.6043
Q9H2U2	PPA2	Inorganic pyrophosphatase 2, mitochondrial OS=Homo sapiens OX=9606 GN=PPA2 PE=1 SV=2	37.92	334	1.07305	0.101717		2	23.8551	23.7534
Q9H2W6	MRPL46	39S ribosomal protein L46, mitochondrial OS=Homo sapiens OX=9606 GN=MRPL46 PE=1 SV=1	31.705	279	0.86742	-0.205197		2	21.745	21.9502
Q9H307	PNN	Pinin OS=Homo sapiens OX=9606 GN=PNN PE=1 SV=5	81.628	717	1.28522	0.36201		2	22.145	21.783
Q9H3K6	BOLA2	BolA-like protein 2 OS=Homo sapiens OX=9606 GN=BOLA2 PE=1 SV=1	10.117	86	1.83624	0.876755		2	23.9784	23.1017
Q9H4I9	SMDT1	Essential MCU regulator, mitochondrial OS=Homo sapiens OX=9606 GN=SMDT1 PE=1 SV=1	11.441	107	0.275487	-1.85994		2	19.9766	21.8365
Q9H501	ESF1	ESF1 homolog OS=Homo sapiens OX=9606 GN=ESF1 PE=1 SV=1	98.796	851	0.311096	-1.68457		2	20.0358	21.7203
Q9H5I1	SUV39H2	Histone-lysine N-methyltransferase SUV39H2 OS=Homo sapiens OX=9606 GN=SUV39H2 PE=1 SV=2	46.682	410	0.299419	-1.73976		2	23.9888	25.7286
Q9H6Z4	RANBP3	Ran-binding protein 3 OS=Homo sapiens OX=9606 GN=RANBP3 PE=1 SV=1	60.21	567	1.05442	0.0764523		2	21.8705	21.7941
Q9H7Z7	PTGES2	Prostaglandin E synthase 2 OS=Homo sapiens OX=9606 GN=PTGES2 PE=1 SV=1	41.943	377	0.911436	-0.133786		2	21.3353	21.4691
Q9H8G2	CAAP1	Caspase activity and apoptosis inhibitor 1 OS=Homo sapiens OX=9606 GN=CAAP1 PE=1 SV=2	38.368	361	0.69774	-0.519239		2	20.6173	21.1365
Q9H8Y8	GORASP2	Golgi reassembly-stacking protein 2 OS=Homo sapiens OX=9606 GN=GORASP2 PE=1 SV=3	47.145	452	0.795573	-0.329934		2	21.8001	22.13
Q9H9B4	SFXN1	Sideroflexin-1 OS=Homo sapiens OX=9606 GN=SFXN1 PE=1 SV=4	35.619	322	0.681171	-0.553912		2	20.2289	20.7828
Q9H9J2	MRPL44	39S ribosomal protein L44, mitochondrial OS=Homo sapiens OX=9606 GN=MRPL44 PE=1 SV=1	37.535	332	0.993157	-0.0099056		2	19.919	19.9289
Q9HAV0	GNB4	Guanine nucleotide-binding protein subunit beta-4 OS=Homo sapiens OX=9606 GN=GNB4 PE=1 SV=3	37.567	340	0.735336	-0.443525		2	20.0518	20.4953
Q9HAV7	GRPEL1	GrpE protein homolog 1, mitochondrial OS=Homo sapiens OX=9606 GN=GRPEL1 PE=1 SV=2	24.279	217	0.941169	-0.0874743		2	25.6242	25.7117
Q9HC38	GLOD4	Glyoxalase domain-containing protein 4 OS=Homo sapiens OX=9606 GN=GLOD4 PE=1 SV=1	34.793	313	0.604885	-0.725268		2	23.3543	24.0796
Q9NP72	RAB18	Ras-related protein Rab-18 OS=Homo sapiens OX=9606 GN=RAB18 PE=1 SV=1	22.977	206	0.930374	-0.104117		2	20.5274	20.6315
Q9NP77	SSU72	RNA polymerase II subunit A C-terminal domain phosphatase SSU72 OS=Homo sapiens OX=9606 GN=SSU72 PE=1 SV=1	22.574	194	1.32398	0.404886		2	20.4901	20.0852
Q9NP97	DYNLRB1	Dynein light chain roadblock-type 1 OS=Homo sapiens OX=9606 GN=DYNLRB1 PE=1 SV=3	10.922	96	0.45	-1.152		2	22.2495	23.4015
Q9NPJ3	ACOT13	Acyl-coenzyme A thioesterase 13 OS=Homo sapiens OX=9606 GN=ACOT13 PE=1 SV=1	14.96	140	1.47018	0.555991		2	20.7572	20.2012
Q9NPJ6	MED4	Mediator of RNA polymerase II transcription subunit 4 OS=Homo sapiens OX=9606 GN=MED4 PE=1 SV=1	29.745	270	1.49155	0.57681		2	21.0785	20.5017
Q9NQ50	MRPL40	39S ribosomal protein L40, mitochondrial OS=Homo sapiens OX=9606 GN=MRPL40 PE=1 SV=1	24.49	206	1.57154	0.652175		2	23.1739	22.5217
Q9NQ88	TIGAR	Fructose-2,6-bisphosphatase TIGAR OS=Homo sapiens OX=9606 GN=TIGAR PE=1 SV=1	30.063	270	0.685326	-0.545137		2	20.4913	21.0364
Q9NR30	DDX21	Nucleolar RNA helicase 2 OS=Homo sapiens OX=9606 GN=DDX21 PE=1 SV=5	87.344	783	0.731175	-0.451711		2	21.2886	21.7403
Q9NR33	POLE4	DNA polymerase epsilon subunit 4 OS=Homo sapiens OX=9606 GN=POLE4 PE=1 SV=2	12.209	117	0.790253	-0.339613		2	21.2733	21.6129
Q9NR45	NANS	Sialic acid synthase OS=Homo sapiens OX=9606 GN=NANS PE=1 SV=2	40.308	359	0.838219	-0.254601		2	23.8587	24.1133
Q9NRC6	SPTBN5	Spectrin beta chain, non-erythrocytic 5 OS=Homo sapiens OX=9606 GN=SPTBN5 PE=1 SV=2	416.75	3674	0.673805	-0.569596		2	24.0962	24.6658
Q9NRX4	PHPT1	14 kDa phosphohistidine phosphatase OS=Homo sapiens OX=9606 GN=PHPT1 PE=1 SV=1	13.833	125	1.15366	0.206212		2	23.8284	23.6222
Q9NS69	TOMM22	Mitochondrial import receptor subunit TOM22 homolog OS=Homo sapiens OX=9606 GN=TOMM22 PE=1 SV=3	15.522	142	0.30567	-1.70995		2	22.767	24.4769
Q9NT62	ATG3	Ubiquitin-like-conjugating enzyme ATG3 OS=Homo sapiens OX=9606 GN=ATG3 PE=1 SV=1	35.864	314	0.606793	-0.720723		2	22.9656	23.6863
Q9NTJ3	SMC4	Structural maintenance of chromosomes protein 4 OS=Homo sapiens OX=9606 GN=SMC4 PE=1 SV=2	147.182	1288	0.943606	-0.0837442		2	19.6329	19.7167
Q9NUG6	PDRG1	p53 and DNA damage-regulated protein 1 OS=Homo sapiens OX=9606 GN=PDRG1 PE=1 SV=2	15.511	133	1.5019	0.586786		2	21.2725	20.6857
Q9NV35	NUDT15	Nucleotide triphosphate diphosphatase NUDT15 OS=Homo sapiens OX=9606 GN=NUDT15 PE=1 SV=1	18.609	164	0.986671	-0.0193583		2	21.5298	21.5491
Q9NVG8	TBC1D13	TBC1 domain family member 13 OS=Homo sapiens OX=9606 GN=TBC1D13 PE=1 SV=3	46.554	400	1.43719	0.523247		2	20.2632	19.7399
Q9NWM8	FKBP14	Peptidyl-prolyl cis-trans isomerase FKBP14 OS=Homo sapiens OX=9606 GN=FKBP14 PE=1 SV=1	24.172	211	1.50824	0.592862		2	21.1264	20.5336
Q9NWS0	PIH1D1	PIH1 domain-containing protein 1 OS=Homo sapiens OX=9606 GN=PIH1D1 PE=1 SV=1	32.363	290	0.554124	-0.85172		2	21.1892	22.041
Q9NWY4	HPF1	Histone PARylation factor 1 OS=Homo sapiens OX=9606 GN=HPF1 PE=1 SV=2	39.436	346	1.33382	0.415569		2	21.6359	21.2203
Q9NX55	HYPK	Huntingtin-interacting protein K OS=Homo sapiens OX=9606 GN=HYPK PE=1 SV=3	13.651	121	1.38052	0.465213		2	21.8603	21.3951
Q9NXR1	NDE1	Nuclear distribution protein nudE homolog 1 OS=Homo sapiens OX=9606 GN=NDE1 PE=1 SV=3	37.721	335	0.855359	-0.225397		2	20.1852	20.4106
Q9NYF8	BCLAF1	Bcl-2-associated transcription factor 1 OS=Homo sapiens OX=9606 GN=BCLAF1 PE=1 SV=2	106.122	920	1.3279	0.409146		2	22.9876	22.5785
Q9NZ63	C9orf78	Splicing factor C9orf78 OS=Homo sapiens OX=9606 GN=C9orf78 PE=1 SV=1	33.688	289	1.3693	0.453443		2	22.4143	21.9608
Q9NZI8	IGF2BP1	Insulin-like growth factor 2 mRNA-binding protein 1 OS=Homo sapiens OX=9606 GN=IGF2BP1 PE=1 SV=2	63.481	577	1.5001	0.585055		2	25.2111	24.6261
Q9NZL9	MAT2B	Methionine adenosyltransferase 2 subunit beta OS=Homo sapiens OX=9606 GN=MAT2B PE=1 SV=1	37.552	334	0.622416	-0.684049		2	21.8926	22.5766
Q9P013	CWC15	Spliceosome-associated protein CWC15 homolog OS=Homo sapiens OX=9606 GN=CWC15 PE=1 SV=2	26.624	229	1.3794	0.464036		2	22.9248	22.4608
Q9P0L0	VAPA	Vesicle-associated membrane protein-associated protein A OS=Homo sapiens OX=9606 GN=VAPA PE=1 SV=3	27.893	249	1.5	0.584963		2	24.2462	23.6612
Q9P287	BCCIP	BRCA2 and CDKN1A-interacting protein OS=Homo sapiens OX=9606 GN=BCCIP PE=1 SV=1	35.979	314	1.80102	0.848815		2	24.786	23.9371
Q9P289	STK26	Serine/threonine-protein kinase 26 OS=Homo sapiens OX=9606 GN=STK26 PE=1 SV=2	46.529	416	1.37902	0.463646		2	23.1594	22.6958
Q9P2I0	CPSF2	Cleavage and polyadenylation specificity factor subunit 2 OS=Homo sapiens OX=9606 GN=CPSF2 PE=1 SV=2	88.487	782	0.87555	-0.191739		2	20.3465	20.5382
Q9P2J5	LARS1	Leucine--tRNA ligase, cytoplasmic OS=Homo sapiens OX=9606 GN=LARS1 PE=1 SV=2	134.466	1176	0.547192	-0.86988		2	22.9264	23.7963
Q9UBB4	ATXN10	Ataxin-10 OS=Homo sapiens OX=9606 GN=ATXN10 PE=1 SV=1	53.489	475	0.629619	-0.667449		2	20.5643	21.2318
Q9UBE0	SAE1	SUMO-activating enzyme subunit 1 OS=Homo sapiens OX=9606 GN=SAE1 PE=1 SV=1	38.45	346	0.96496	-0.0514585		2	23.7121	23.7635
Q9UBI1	COMMD3	COMM domain-containing protein 3 OS=Homo sapiens OX=9606 GN=COMMD3 PE=1 SV=1	22.151	195	1.01803	0.0257769		2	22.0159	21.9902
Q9UBI6	GNG12	Guanine nucleotide-binding protein G(I)/G(S)/G(O) subunit gamma-12 OS=Homo sapiens OX=9606 GN=GNG12 PE=1 SV=3	8.006	72	0.709752	-0.494614		2	22.5615	23.0561
Q9UBQ7	GRHPR	Glyoxylate reductase/hydroxypyruvate reductase OS=Homo sapiens OX=9606 GN=GRHPR PE=1 SV=1	35.668	328	1.20205	0.265498		2	23.2683	23.0028
Q9UBS4	DNAJB11	DnaJ homolog subfamily B member 11 OS=Homo sapiens OX=9606 GN=DNAJB11 PE=1 SV=1	40.514	358	1.3347	0.416519		2	23.9529	23.5364
Q9UBV8	PEF1	Peflin OS=Homo sapiens OX=9606 GN=PEF1 PE=1 SV=1	30.381	284	0.662225	-0.594608		2	21.0569	21.6515
Q9UBW8	COPS7A	COP9 signalosome complex subunit 7a OS=Homo sapiens OX=9606 GN=COPS7A PE=1 SV=1	30.277	275	1.07747	0.107653		2	21.484	21.3763
Q9UDW1	UQCR10	Cytochrome b-c1 complex subunit 9 OS=Homo sapiens OX=9606 GN=UQCR10 PE=1 SV=3	7.308	63	0.517402	-0.950642		2	21.1853	22.1359
Q9UEE9	CFDP1	Craniofacial development protein 1 OS=Homo sapiens OX=9606 GN=CFDP1 PE=1 SV=1	33.593	299	1.8601	0.89538		2	21.8716	20.9762
Q9UHB6	LIMA1	LIM domain and actin-binding protein 1 OS=Homo sapiens OX=9606 GN=LIMA1 PE=1 SV=1	85.226	759	0.459455	-1.122		2	22.5098	23.6318
Q9UHB9	SRP68	Signal recognition particle subunit SRP68 OS=Homo sapiens OX=9606 GN=SRP68 PE=1 SV=2	70.73	627	1.26133	0.334951		2	20.7157	20.3808
Q9UHD8	SEPTIN9	Septin-9 OS=Homo sapiens OX=9606 GN=SEPTIN9 PE=1 SV=2	65.401	586	0.935396	-0.0963503		2	20.0734	20.1697
Q9UHD9	UBQLN2	Ubiquilin-2 OS=Homo sapiens OX=9606 GN=UBQLN2 PE=1 SV=2	65.696	624	0.822326	-0.282218		2	22.3089	22.5911
Q9UHR5	SAP30BP	SAP30-binding protein OS=Homo sapiens OX=9606 GN=SAP30BP PE=1 SV=1	33.87	308	1.67675	0.745669		2	21.7558	21.0102
Q9UHV9	PFDN2	Prefoldin subunit 2 OS=Homo sapiens OX=9606 GN=PFDN2 PE=1 SV=1	16.648	154	1.70527	0.770004		2	24.4504	23.6804
Q9UHY7	ENOPH1	Enolase-phosphatase E1 OS=Homo sapiens OX=9606 GN=ENOPH1 PE=1 SV=1	28.933	261	0.830691	-0.267615		2	21.495	21.7626
Q9UI30	TRMT112	Multifunctional methyltransferase subunit TRM112-like protein OS=Homo sapiens OX=9606 GN=TRMT112 PE=1 SV=1	14.199	125	0.330164	-1.59874		2	23.0594	24.6581
Q9UIJ7	AK3	GTP:AMP phosphotransferase AK3, mitochondrial OS=Homo sapiens OX=9606 GN=AK3 PE=1 SV=4	25.565	227	1.68155	0.749789		2	22.712	21.9623
Q9UJU6	DBNL	Drebrin-like protein OS=Homo sapiens OX=9606 GN=DBNL PE=1 SV=1	48.207	430	1.37528	0.459723		2	25.146	24.6862
Q9UJZ1	STOML2	Stomatin-like protein 2, mitochondrial OS=Homo sapiens OX=9606 GN=STOML2 PE=1 SV=1	38.534	356	0.835457	-0.259362		2	25.8815	26.1409
Q9UK41	VPS28	Vacuolar protein sorting-associated protein 28 homolog OS=Homo sapiens OX=9606 GN=VPS28 PE=1 SV=1	25.425	221	1.75659	0.812774		2	22.5008	21.688
Q9UKK9	NUDT5	ADP-sugar pyrophosphatase OS=Homo sapiens OX=9606 GN=NUDT5 PE=1 SV=1	24.328	219	1.07996	0.110984		2	24.6652	24.5543
Q9UKX7	NUP50	Nuclear pore complex protein Nup50 OS=Homo sapiens OX=9606 GN=NUP50 PE=1 SV=2	50.144	468	1.2158	0.281908		2	22.8695	22.5876
Q9UL15	BAG5	BAG family molecular chaperone regulator 5 OS=Homo sapiens OX=9606 GN=BAG5 PE=1 SV=1	51.2	447	1.91891	0.94029		2	22.0587	21.1184
Q9ULC4	MCTS1	Malignant T-cell-amplified sequence 1 OS=Homo sapiens OX=9606 GN=MCTS1 PE=1 SV=1	20.555	181	1.04773	0.0672696		2	20.6411	20.5739
Q9UMS0	NFU1	NFU1 iron-sulfur cluster scaffold homolog, mitochondrial OS=Homo sapiens OX=9606 GN=NFU1 PE=1 SV=2	28.463	254	0.451901	-1.14592		2	22.6769	23.8228
Q9UMS4	PRPF19	Pre-mRNA-processing factor 19 OS=Homo sapiens OX=9606 GN=PRPF19 PE=1 SV=1	55.181	504	0.891283	-0.166044		2	21.3472	21.5132
Q9UMX0	UBQLN1	Ubiquilin-1 OS=Homo sapiens OX=9606 GN=UBQLN1 PE=1 SV=2	62.519	589	0.882961	-0.179579		2	24.8346	25.0142
Q9UNE7	STUB1	E3 ubiquitin-protein ligase CHIP OS=Homo sapiens OX=9606 GN=STUB1 PE=1 SV=2	34.856	303	0.769039	-0.378872		2	24.708	25.0869
Q9UNF0	PACSIN2	Protein kinase C and casein kinase substrate in neurons protein 2 OS=Homo sapiens OX=9606 GN=PACSIN2 PE=1 SV=2	55.739	486	1.3765	0.461005		2	23.4994	23.0384
Q9UNP9	PPIE	Peptidyl-prolyl cis-trans isomerase E OS=Homo sapiens OX=9606 GN=PPIE PE=1 SV=1	33.431	301	1.74981	0.807202		2	23.3389	22.5317
Q9UNZ2	NSFL1C	NSFL1 cofactor p47 OS=Homo sapiens OX=9606 GN=NSFL1C PE=1 SV=2	40.573	370	1.45843	0.544421		2	23.1744	22.63
Q9UQ35	SRRM2	Serine/arginine repetitive matrix protein 2 OS=Homo sapiens OX=9606 GN=SRRM2 PE=1 SV=2	299.615	2752	0.436903	-1.19461		2	23.5584	24.753
Q9UQ80	PA2G4	Proliferation-associated protein 2G4 OS=Homo sapiens OX=9606 GN=PA2G4 PE=1 SV=3	43.787	394	0.482263	-1.05211		2	22.9797	24.0318
Q9UQE7	SMC3	Structural maintenance of chromosomes protein 3 OS=Homo sapiens OX=9606 GN=SMC3 PE=1 SV=2	141.542	1217	1.32831	0.409591		2	20.8196	20.41
Q9UQR1	ZNF148	Zinc finger protein 148 OS=Homo sapiens OX=9606 GN=ZNF148 PE=1 SV=2	88.976	794	1.27385	0.349196		2	20.1159	19.7667
Q9Y224	RTRAF	RNA transcription, translation and transport factor protein OS=Homo sapiens OX=9606 GN=RTRAF PE=1 SV=1	28.068	244	0.63419	-0.657012		2	25.794	26.451
Q9Y230	RUVBL2	RuvB-like 2 OS=Homo sapiens OX=9606 GN=RUVBL2 PE=1 SV=3	51.157	463	0.913038	-0.131253		2	22.3656	22.4968
Q9Y237	PIN4	Peptidyl-prolyl cis-trans isomerase NIMA-interacting 4 OS=Homo sapiens OX=9606 GN=PIN4 PE=1 SV=1	13.81	131	0.498503	-1.00433		2	20.6082	21.6125
Q9Y248	GINS2	DNA replication complex GINS protein PSF2 OS=Homo sapiens OX=9606 GN=GINS2 PE=1 SV=1	21.428	185	1.39469	0.479942		2	22.2302	21.7503
Q9Y262	EIF3L	Eukaryotic translation initiation factor 3 subunit L OS=Homo sapiens OX=9606 GN=EIF3L PE=1 SV=1	66.727	564	1.04149	0.0586478		2	20.5997	20.541
Q9Y265	RUVBL1	RuvB-like 1 OS=Homo sapiens OX=9606 GN=RUVBL1 PE=1 SV=1	50.228	456	0.943669	-0.0836464		2	26.3067	26.3904
Q9Y266	NUDC	Nuclear migration protein nudC OS=Homo sapiens OX=9606 GN=NUDC PE=1 SV=1	38.243	331	1.63558	0.709806		2	26.3561	25.6463
Q9Y295	DRG1	Developmentally-regulated GTP-binding protein 1 OS=Homo sapiens OX=9606 GN=DRG1 PE=1 SV=1	40.542	367	1.05712	0.0801414		2	21.1206	21.0405
Q9Y2B0	CNPY2	Protein canopy homolog 2 OS=Homo sapiens OX=9606 GN=CNPY2 PE=1 SV=1	20.652	182	0.418883	-1.25538		2	24.4196	25.6749
Q9Y2L1	DIS3	Exosome complex exonuclease RRP44 OS=Homo sapiens OX=9606 GN=DIS3 PE=1 SV=2	109.003	958	0.759285	-0.397286		2	21.839	22.2363
Q9Y2V2	CARHSP1	Calcium-regulated heat-stable protein 1 OS=Homo sapiens OX=9606 GN=CARHSP1 PE=1 SV=2	15.892	147	0.544903	-0.875928		2	22.7072	23.5831
Q9Y2Z0	SUGT1	Protein SGT1 homolog OS=Homo sapiens OX=9606 GN=SUGT1 PE=1 SV=3	41.024	365	1.73079	0.791427		2	23.9785	23.1871
Q9Y333	LSM2	U6 snRNA-associated Sm-like protein LSm2 OS=Homo sapiens OX=9606 GN=LSM2 PE=1 SV=1	10.835	95	0.77856	-0.36112		2	23.7324	24.0935
Q9Y371	SH3GLB1	Endophilin-B1 OS=Homo sapiens OX=9606 GN=SH3GLB1 PE=1 SV=1	40.796	365	1.58795	0.667164		2	23.0188	22.3516
Q9Y3B4	SF3B6	Splicing factor 3B subunit 6 OS=Homo sapiens OX=9606 GN=SF3B6 PE=1 SV=1	14.585	125	0.984665	-0.0222955		2	21.5065	21.5288
Q9Y3C8	UFC1	Ubiquitin-fold modifier-conjugating enzyme 1 OS=Homo sapiens OX=9606 GN=UFC1 PE=1 SV=3	19.458	167	1.30631	0.385494		2	22.3045	21.919
Q9Y3D6	FIS1	Mitochondrial fission 1 protein OS=Homo sapiens OX=9606 GN=FIS1 PE=1 SV=2	16.938	152	0.694364	-0.526237		2	20.2411	20.7673
Q9Y3F4	STRAP	Serine-threonine kinase receptor-associated protein OS=Homo sapiens OX=9606 GN=STRAP PE=1 SV=1	38.438	350	1.24029	0.310682		2	24.1207	23.81
Q9Y490	TLN1	Talin-1 OS=Homo sapiens OX=9606 GN=TLN1 PE=1 SV=3	269.767	2541	0.529564	-0.917122		2	23.1446	24.0618
Q9Y4E1	WASHC2C	WASH complex subunit 2C OS=Homo sapiens OX=9606 GN=WASHC2C PE=1 SV=5	147.154	1341	0.75488	-0.405681		2	21.9818	22.3875
Q9Y4L1	HYOU1	Hypoxia up-regulated protein 1 OS=Homo sapiens OX=9606 GN=HYOU1 PE=1 SV=1	111.335	999	1.10906	0.149342		2	24.5461	24.3968
Q9Y520	PRRC2C	Protein PRRC2C OS=Homo sapiens OX=9606 GN=PRRC2C PE=1 SV=4	316.911	2896	1.68472	0.752511		2	22.2403	21.4878
Q9Y5A9	YTHDF2	YTH domain-containing family protein 2 OS=Homo sapiens OX=9606 GN=YTHDF2 PE=1 SV=2	62.334	579	0.502471	-0.992887		2	20.0929	21.0858
Q9Y5K5	UCHL5	Ubiquitin carboxyl-terminal hydrolase isozyme L5 OS=Homo sapiens OX=9606 GN=UCHL5 PE=1 SV=3	37.607	329	0.799956	-0.322007		2	23.3795	23.7016
Q9Y5L4	TIMM13	Mitochondrial import inner membrane translocase subunit Tim13 OS=Homo sapiens OX=9606 GN=TIMM13 PE=1 SV=1	10.5	95	0.647383	-0.627308		2	24.2678	24.8951
Q9Y5M8	SRPRB	Signal recognition particle receptor subunit beta OS=Homo sapiens OX=9606 GN=SRPRB PE=1 SV=3	29.702	271	1.80695	0.853558		2	21.5038	20.6503
Q9Y5S9	RBM8A	RNA-binding protein 8A OS=Homo sapiens OX=9606 GN=RBM8A PE=1 SV=1	19.889	174	1.07063	0.0984551		2	23.6904	23.5919
Q9Y5Z4	HEBP2	Heme-binding protein 2 OS=Homo sapiens OX=9606 GN=HEBP2 PE=1 SV=1	22.875	205	1.61571	0.692166		2	24.1374	23.4452
Q9Y617	PSAT1	Phosphoserine aminotransferase OS=Homo sapiens OX=9606 GN=PSAT1 PE=1 SV=2	40.423	370	1.78562	0.836427		2	24.9883	24.1519
Q9Y678	COPG1	Coatomer subunit gamma-1 OS=Homo sapiens OX=9606 GN=COPG1 PE=1 SV=1	97.718	874	0.372182	-1.42592		2	20.4101	21.836
Q9Y697	NFS1	Cysteine desulfurase OS=Homo sapiens OX=9606 GN=NFS1 PE=1 SV=3	50.196	457	1.46604	0.551921		2	20.2508	19.6989
Q9Y6A5	TACC3	Transforming acidic coiled-coil-containing protein 3 OS=Homo sapiens OX=9606 GN=TACC3 PE=1 SV=1	90.36	838	0.408802	-1.29053		2	19.378	20.6686
Q9Y6E2	BZW2	eIF5-mimic protein 1 OS=Homo sapiens OX=9606 GN=BZW2 PE=1 SV=1	48.162	419	1.24061	0.311044		2	21.4767	21.1657
Q9Y6M9	NDUFB9	NADH dehydrogenase [ubiquinone] 1 beta subcomplex subunit 9 OS=Homo sapiens OX=9606 GN=NDUFB9 PE=1 SV=3	21.831	179	0.584929	-0.773667		2	22.6763	23.45
O43924	PDE6D	Retinal rod rhodopsin-sensitive cGMP 3',5'-cyclic phosphodiesterase subunit delta OS=Homo sapiens OX=9606 GN=PDE6D PE=1 SV=1	17.42	150	1.89962	0.925713		1	19.4918	18.5661
O60220	TIMM8A	Mitochondrial import inner membrane translocase subunit Tim8 A OS=Homo sapiens OX=9606 GN=TIMM8A PE=1 SV=1	10.998	97	1.91246	0.935428		1	20.7265	19.7911
O94763	URI1	Unconventional prefoldin RPB5 interactor 1 OS=Homo sapiens OX=9606 GN=URI1 PE=1 SV=3	59.832	535	1.40748	0.493112		1	20.0845	19.5914
P00915	CA1	Carbonic anhydrase 1 OS=Homo sapiens OX=9606 GN=CA1 PE=1 SV=2	28.87	261	0.066729	-3.90554		1	19.1117	23.0173
P01876	IGHA1	Immunoglobulin heavy constant alpha 1 OS=Homo sapiens OX=9606 GN=IGHA1 PE=1 SV=3	42.849	398	0.0859854	-3.53976		1	18.5959	22.1356
P01889	HLA-B	HLA class I histocompatibility antigen, B alpha chain OS=Homo sapiens OX=9606 GN=HLA-B PE=1 SV=3	40.46	362	0.0703412	-3.82949		1	17.3885	21.218
P02042	HBD	Hemoglobin subunit delta OS=Homo sapiens OX=9606 GN=HBD PE=1 SV=2	16.055	147	0.0114308	-6.45093		1	17.7069	24.1578
P02671	FGA	Fibrinogen alpha chain OS=Homo sapiens OX=9606 GN=FGA PE=1 SV=2	94.973	866	0.354002	-1.49817		1	18.975	20.4732
P02787	TF	Serotransferrin OS=Homo sapiens OX=9606 GN=TF PE=1 SV=4	77.05	698	0.338496	-1.56279		1	19.191	20.7538
P04279	SEMG1	Semenogelin-1 OS=Homo sapiens OX=9606 GN=SEMG1 PE=1 SV=2	52.131	462	0.19665	-2.3463		1	19.1222	21.4685
P05165	PCCA	Propionyl-CoA carboxylase alpha chain, mitochondrial OS=Homo sapiens OX=9606 GN=PCCA PE=1 SV=4	80.059	728	0.11762	-3.08779		1	18.6135	21.7013
P09497	CLTB	Clathrin light chain B OS=Homo sapiens OX=9606 GN=CLTB PE=1 SV=1	25.19	229	1.91992	0.941044		1	21.447	20.506
P0DOY3	IGLC3	Immunoglobulin lambda constant 3 OS=Homo sapiens OX=9606 GN=IGLC3 PE=1 SV=1	11.266	106	0.0982393	-3.34756		1	19.0524	22.3999
P15586	GNS	N-acetylglucosamine-6-sulfatase OS=Homo sapiens OX=9606 GN=GNS PE=1 SV=3	62.082	552	0.145915	-2.7768		1	18.0093	20.7861
P16220	CREB1	Cyclic AMP-responsive element-binding protein 1 OS=Homo sapiens OX=9606 GN=CREB1 PE=1 SV=3	35.136	327	0.356369	-1.48855		1	19.0221	20.5107
P25789	PSMA4	Proteasome subunit alpha type-4 OS=Homo sapiens OX=9606 GN=PSMA4 PE=1 SV=1	29.484	261	1.0974	0.134089		1	20.3036	20.1695
P36871	PGM1	Phosphoglucomutase-1 OS=Homo sapiens OX=9606 GN=PGM1 PE=1 SV=3	61.449	562	1.61521	0.691725		1	19.5344	18.8426
P42765	ACAA2	3-ketoacyl-CoA thiolase, mitochondrial OS=Homo sapiens OX=9606 GN=ACAA2 PE=1 SV=2	41.924	397	1.78904	0.839187		1	20.6998	19.8606
P51571	SSR4	Translocon-associated protein subunit delta OS=Homo sapiens OX=9606 GN=SSR4 PE=1 SV=1	18.999	173	0.0868956	-3.52457		1	19.3893	22.9139
P51580	TPMT	Thiopurine S-methyltransferase OS=Homo sapiens OX=9606 GN=TPMT PE=1 SV=1	28.18	245	0.787854	-0.343999		1	20.3759	20.7199
P54652	HSPA2	Heat shock-related 70 kDa protein 2 OS=Homo sapiens OX=9606 GN=HSPA2 PE=1 SV=1	70.021	639	0.0103338	-6.59649		1	19.3159	25.9123
P55735	SEC13	Protein SEC13 homolog OS=Homo sapiens OX=9606 GN=SEC13 PE=1 SV=3	35.541	322	1.07188	0.100144		1	19.601	19.5008
P60468	SEC61B	Protein transport protein Sec61 subunit beta OS=Homo sapiens OX=9606 GN=SEC61B PE=1 SV=2	9.974	96	0.0157206	-5.9912		1	18.5298	24.521
P62256	UBE2H	Ubiquitin-conjugating enzyme E2 H OS=Homo sapiens OX=9606 GN=UBE2H PE=1 SV=1	20.655	183	1.63086	0.705631		1	20.439	19.7334
P62424	RPL7A	60S ribosomal protein L7a OS=Homo sapiens OX=9606 GN=RPL7A PE=1 SV=2	29.996	266	0.108915	-3.19872		1	18.6272	21.8259
P62875	POLR2L	DNA-directed RNA polymerases I, II, and III subunit RPABC5 OS=Homo sapiens OX=9606 GN=POLR2L PE=1 SV=1	7.645	67	0.371231	-1.42961		1	18.4349	19.8645
P78318	IGBP1	Immunoglobulin-binding protein 1 OS=Homo sapiens OX=9606 GN=IGBP1 PE=1 SV=1	39.222	339	1.36375	0.447574		1	20.0943	19.6467
P82650	MRPS22	28S ribosomal protein S22, mitochondrial OS=Homo sapiens OX=9606 GN=MRPS22 PE=1 SV=1	41.28	360	1.07119	0.0992163		1	20.1981	20.0989
Q13564	NAE1	NEDD8-activating enzyme E1 regulatory subunit OS=Homo sapiens OX=9606 GN=NAE1 PE=1 SV=1	60.246	534	0.149595	-2.74087		1	17.8284	20.5692
Q14203	DCTN1	Dynactin subunit 1 OS=Homo sapiens OX=9606 GN=DCTN1 PE=1 SV=3	141.695	1278	1.72871	0.7897		1	19.7847	18.995
Q14676	MDC1	Mediator of DNA damage checkpoint protein 1 OS=Homo sapiens OX=9606 GN=MDC1 PE=1 SV=3	226.666	2089	1.98103	0.986253		1	20.8271	19.8409
Q15006	EMC2	ER membrane protein complex subunit 2 OS=Homo sapiens OX=9606 GN=EMC2 PE=1 SV=1	34.834	297	0.979672	-0.0296295		1	19.7445	19.7741
Q2TAY7	SMU1	WD40 repeat-containing protein SMU1 OS=Homo sapiens OX=9606 GN=SMU1 PE=1 SV=2	57.544	513	1.58693	0.666242		1	20.2395	19.5732
Q49A26	GLYR1	Cytokine-like nuclear factor N-PAC OS=Homo sapiens OX=9606 GN=GLYR1 PE=1 SV=4	60.547	553	1.3054	0.384489		1	19.0866	18.7022
Q4VCS5	AMOT	Angiomotin OS=Homo sapiens OX=9606 GN=AMOT PE=1 SV=1	118.085	1084	0.554501	-0.850739		1	19.4725	20.3232
Q53EZ4	CEP55	Centrosomal protein of 55 kDa OS=Homo sapiens OX=9606 GN=CEP55 PE=1 SV=3	54.178	464	1.26282	0.336652		1	19.1957	18.8591
Q53GG5	PDLIM3	PDZ and LIM domain protein 3 OS=Homo sapiens OX=9606 GN=PDLIM3 PE=1 SV=1	39.232	364	0.097828	-3.35361		1	18.9875	22.3411
Q5JS54	PSMG4	Proteasome assembly chaperone 4 OS=Homo sapiens OX=9606 GN=PSMG4 PE=1 SV=2	13.775	123	0.0368331	-4.76285		1	18.0333	22.7961
Q5T655	CFAP58	Cilia- and flagella-associated protein 58 OS=Homo sapiens OX=9606 GN=CFAP58 PE=1 SV=1	103.417	872	0.409414	-1.28837		1	17.8222	19.1106
Q5T6V5	QNG1	Q-nucleotide N-glycosylase 1 OS=Homo sapiens OX=9606 GN=QNG1 PE=1 SV=1	39.029	341	1.11541	0.15758		1	19.4059	19.2483
Q7Z6K5	ARPIN	Arpin OS=Homo sapiens OX=9606 GN=ARPIN PE=1 SV=1	24.943	226	1.95374	0.96624		1	20.4725	19.5062
Q8N3Z3	GTPBP8	GTP-binding protein 8 OS=Homo sapiens OX=9606 GN=GTPBP8 PE=1 SV=1	32.147	284	0.0368971	-4.76035		1	17.7869	22.5472
Q8N6M0	OTUD6B	Deubiquitinase OTUD6B OS=Homo sapiens OX=9606 GN=OTUD6B PE=1 SV=1	33.813	293	1.24821	0.319856		1	19.7488	19.429
Q8TAE8	GADD45GIP1	Growth arrest and DNA damage-inducible proteins-interacting protein 1 OS=Homo sapiens OX=9606 GN=GADD45GIP1 PE=1 SV=1	25.384	222	1.79679	0.84542		1	20.6164	19.771
Q8TBC4	UBA3	NEDD8-activating enzyme E1 catalytic subunit OS=Homo sapiens OX=9606 GN=UBA3 PE=1 SV=2	51.852	463	0.0835223	-3.58169		1	18.8929	22.4746
Q8WVY7	UBLCP1	Ubiquitin-like domain-containing CTD phosphatase 1 OS=Homo sapiens OX=9606 GN=UBLCP1 PE=1 SV=2	36.805	318	1.84736	0.885468		1	20.7612	19.8757
Q92665	MRPS31	28S ribosomal protein S31, mitochondrial OS=Homo sapiens OX=9606 GN=MRPS31 PE=1 SV=3	45.318	395	1.5121	0.596557		1	20.2895	19.693
Q92820	GGH	Gamma-glutamyl hydrolase OS=Homo sapiens OX=9606 GN=GGH PE=1 SV=2	35.964	318	1.27461	0.350058		1	19.2055	18.8555
Q96CP2	FLYWCH2	FLYWCH family member 2 OS=Homo sapiens OX=9606 GN=FLYWCH2 PE=1 SV=1	14.564	140	0.0394906	-4.66235		1	17.9881	22.6505
Q96GC5	MRPL48	39S ribosomal protein L48, mitochondrial OS=Homo sapiens OX=9606 GN=MRPL48 PE=1 SV=2	23.935	212	1.40307	0.488584		1	19.0071	18.5185
Q96GK7	FAHD2A	Fumarylacetoacetate hydrolase domain-containing protein 2A OS=Homo sapiens OX=9606 GN=FAHD2A PE=1 SV=1	34.596	314	0.990493	-0.0137813		1	20.0944	20.1082
Q96NT0	CCDC115	Coiled-coil domain-containing protein 115 OS=Homo sapiens OX=9606 GN=CCDC115 PE=1 SV=1	19.761	180	1.28117	0.35746		1	19.4981	19.1406
Q99547	MPHOSPH6	M-phase phosphoprotein 6 OS=Homo sapiens OX=9606 GN=MPHOSPH6 PE=1 SV=2	19.024	160	1.98583	0.989739		1	21.1647	20.175
Q9BXW7	HDHD5	Haloacid dehalogenase-like hydrolase domain-containing 5 OS=Homo sapiens OX=9606 GN=HDHD5 PE=1 SV=1	46.321	423	0.643883	-0.63513		1	19.6625	20.2976
Q9BYC8	MRPL32	39S ribosomal protein L32, mitochondrial OS=Homo sapiens OX=9606 GN=MRPL32 PE=1 SV=1	21.405	188	0.142363	-2.81236		1	19.829	22.6413
Q9H6T3	RPAP3	RNA polymerase II-associated protein 3 OS=Homo sapiens OX=9606 GN=RPAP3 PE=1 SV=2	75.719	665	1.93721	0.953979		1	20.3199	19.3659
Q9H8L6	MMRN2	Multimerin-2 OS=Homo sapiens OX=9606 GN=MMRN2 PE=1 SV=2	104.409	949	0.0484746	-4.36663		1	17.9565	22.3231
Q9HB07	MYG1	MYG1 exonuclease OS=Homo sapiens OX=9606 GN=MYG1 PE=1 SV=3	42.477	376	0.731808	-0.450462		1	19.6716	20.122
Q9HBM1	SPC25	Kinetochore protein Spc25 OS=Homo sapiens OX=9606 GN=SPC25 PE=1 SV=1	26.153	224	1.14003	0.189076		1	19.3087	19.1196
Q9HCN8	SDF2L1	Stromal cell-derived factor 2-like protein 1 OS=Homo sapiens OX=9606 GN=SDF2L1 PE=1 SV=2	23.598	221	1.4582	0.544184		1	20.0887	19.5446
Q9NPE3	NOP10	H/ACA ribonucleoprotein complex subunit 3 OS=Homo sapiens OX=9606 GN=NOP10 PE=1 SV=1	7.706	64	0.873301	-0.195449		1	19.9343	20.1298
Q9NQP4	PFDN4	Prefoldin subunit 4 OS=Homo sapiens OX=9606 GN=PFDN4 PE=1 SV=1	15.314	134	0.197229	-2.34206		1	18.9558	21.2979
Q9NZI7	UBP1	Upstream-binding protein 1 OS=Homo sapiens OX=9606 GN=UBP1 PE=1 SV=1	60.491	540	0.718136	-0.477672		1	19.3437	19.8214
Q9UEU0	VTI1B	Vesicle transport through interaction with t-SNAREs homolog 1B OS=Homo sapiens OX=9606 GN=VTI1B PE=1 SV=3	26.688	232	1.83133	0.872891		1	20.0451	19.1722
Q9UHG3	PCYOX1	Prenylcysteine oxidase 1 OS=Homo sapiens OX=9606 GN=PCYOX1 PE=1 SV=3	56.64	505	1.15498	0.207864		1	19.3027	19.0949
Q9Y277	VDAC3	Voltage-dependent anion-selective channel protein 3 OS=Homo sapiens OX=9606 GN=VDAC3 PE=1 SV=1	30.659	283	1.47621	0.561899		1	19.7428	19.1809
Q9Y3E5	PTRH2	Peptidyl-tRNA hydrolase 2, mitochondrial OS=Homo sapiens OX=9606 GN=PTRH2 PE=1 SV=1	19.194	179	1.55815	0.639832		1	20.169	19.5292
