# Supplementary material for: N-Homocysteinylation of HMGB1/2 Promotes Corpus Cavernosum Endothelial Senescence in Erectile Dysfunction
Source: Int J Biol Sci. 2025 Oct 20;21(15):6723–44. doi: 10.7150/ijbs.119514 (PMC12631104; doi:10.7150/ijbs.119514)
Supplement: Supplementary file 1 — Supplementary figures and tables, data. [file ijbsv21p6723s1.zip › Supplementary materials/Dataset S3 HMGB1 and HMGB2 K-Hcy.xlsx]

## Sheet: Sheet1
Position	Hcy (K) peptides	Accession	Protein ID	Gene	Fasta description	Mw(kDa)	Length	Localization prob	Intensity	Ratio mod/base
K65	GKFEDMAK[Hcy]ADK	P09429	HMGB1_HUMAN	HMGB1	High mobility group protein B1 OS=Homo sapiens OX=9606 GN=HMGB1 PE=1 SV=3	24.894	215	0.999989	195950	Inf.
K68	DMAKADK[Hcy]ARYE	P09429	HMGB1_HUMAN	HMGB1	High mobility group protein B1 OS=Homo sapiens OX=9606 GN=HMGB1 PE=1 SV=3	24.894	215	0.865445	178290	Inf.
K12	GK[Hcy]MSSYAFFVQTCR	P09429	HMGB1_HUMAN	HMGB1	High mobility group protein B1 OS=Homo sapiens OX=9606 GN=HMGB1 PE=1 SV=3	24.894	215	1	54462	4.3835
K76	EMK[Hcy]TYIPPK	P09429	HMGB1_HUMAN	HMGB1	High mobility group protein B1 OS=Homo sapiens OX=9606 GN=HMGB1 PE=1 SV=3	24.894	215	1	28218	0.37744
K157	YEK[Hcy]DIAAYR	P09429	HMGB1_HUMAN	HMGB1	High mobility group protein B1 OS=Homo sapiens OX=9606 GN=HMGB1 PE=1 SV=3	24.894	215	1	408550	0.33918
K29	K[Hcy]KHPDASVNFSEFSK	P09429	HMGB1_HUMAN	HMGB1	High mobility group protein B1 OS=Homo sapiens OX=9606 GN=HMGB1 PE=1 SV=3	24.894	215	0.5	1044600	0.10172
K30	K[Hcy]HPDASVNFSEFSK	P09429	HMGB1_HUMAN	HMGB1	High mobility group protein B1 OS=Homo sapiens OX=9606 GN=HMGB1 PE=1 SV=3	24.894	215	1	2731200	0.042472
K82	TYIPPK[Hcy]GETK	P09429	HMGB1_HUMAN	HMGB1	High mobility group protein B1 OS=Homo sapiens OX=9606 GN=HMGB1 PE=1 SV=3	24.894	215	1	83582	0.04065
K114	IK[Hcy]GEHPGLSIGDVAK	P09429	HMGB1_HUMAN	HMGB1	High mobility group protein B1 OS=Homo sapiens OX=9606 GN=HMGB1 PE=1 SV=3	24.894	215	1	2050700	0.032176
K43	HPDASVNFSEFSK[Hcy]K	P09429	HMGB1_HUMAN	HMGB1	High mobility group protein B1 OS=Homo sapiens OX=9606 GN=HMGB1 PE=1 SV=3	24.894	215	1	293480	0.0045592
K127	GEHPGLSIGDVAK[Hcy]K	P09429	HMGB1_HUMAN	HMGB1	High mobility group protein B1 OS=Homo sapiens OX=9606 GN=HMGB1 PE=1 SV=3	24.894	215	1	44906	0.00070071
K128	K[Hcy]LGEMWNNTAADDKQPYEK	P09429	HMGB1_HUMAN	HMGB1	High mobility group protein B1 OS=Homo sapiens OX=9606 GN=HMGB1 PE=1 SV=3	24.894	215	1	6256.5	0.00029575
K76	EMK[Hcy]NYVPPK	P26583	HMGB2_HUMAN	HMGB2	High mobility group protein B2 OS=Homo sapiens OX=9606 GN=HMGB2 PE=1 SV=2	24.034	209	1	136490	Inf.
K12	GK[Hcy]MSSYAFFVQTCR	P26583	HMGB2_HUMAN	HMGB2	High mobility group protein B2 OS=Homo sapiens OX=9606 GN=HMGB2 PE=1 SV=2	24.034	209	1	548820	26.337
K65	SKFEDMAK[Hcy]SDK	P26583	HMGB2_HUMAN	HMGB2	High mobility group protein B2 OS=Homo sapiens OX=9606 GN=HMGB2 PE=1 SV=2	24.034	209	1	198040	0.72647
K157	YEK[Hcy]DIAAYR	P26583	HMGB2_HUMAN	HMGB2	High mobility group protein B2 OS=Homo sapiens OX=9606 GN=HMGB2 PE=1 SV=2	24.034	209	1	784880	0.51976
K141	LGEMWSEQSAKDK[Hcy]QPYEQK	P26583	HMGB2_HUMAN	HMGB2	High mobility group protein B2 OS=Homo sapiens OX=9606 GN=HMGB2 PE=1 SV=2	24.034	209	0.735878	29427	0.20345
K30	KK[Hcy]HPDSSVNFAEFSK	P26583	HMGB2_HUMAN	HMGB2	High mobility group protein B2 OS=Homo sapiens OX=9606 GN=HMGB2 PE=1 SV=2	24.034	209	1	9038500	0.14544
K59	SK[Hcy]FEDMAKSDK	P26583	HMGB2_HUMAN	HMGB2	High mobility group protein B2 OS=Homo sapiens OX=9606 GN=HMGB2 PE=1 SV=2	24.034	209	1	18981	0.10794
K114	IK[Hcy]SEHPGLSIGDTAK	P26583	HMGB2_HUMAN	HMGB2	High mobility group protein B2 OS=Homo sapiens OX=9606 GN=HMGB2 PE=1 SV=2	24.034	209	1	2417500	0.085157
K128	K[Hcy]LGEMWSEQSAK	P26583	HMGB2_HUMAN	HMGB2	High mobility group protein B2 OS=Homo sapiens OX=9606 GN=HMGB2 PE=1 SV=2	24.034	209	1	684210	0.019514
K127	SEHPGLSIGDTAK[Hcy]K	P26583	HMGB2_HUMAN	HMGB2	High mobility group protein B2 OS=Homo sapiens OX=9606 GN=HMGB2 PE=1 SV=2	24.034	209	1	500000	0.017548
K29	K[Hcy]KHPDSSVNFAEFSK	P26583	HMGB2_HUMAN	HMGB2	High mobility group protein B2 OS=Homo sapiens OX=9606 GN=HMGB2 PE=1 SV=2	24.034	209	1	197680	0.013034
K139	LGEMWSEQSAK[Hcy]DK	P26583	HMGB2_HUMAN	HMGB2	High mobility group protein B2 OS=Homo sapiens OX=9606 GN=HMGB2 PE=1 SV=2	24.034	209	1	326680	0.009336
K43	HPDSSVNFAEFSK[Hcy]K	P26583	HMGB2_HUMAN	HMGB2	High mobility group protein B2 OS=Homo sapiens OX=9606 GN=HMGB2 PE=1 SV=2	24.034	209	1	168720	0.002669
