# Supplementary material for: N-Homocysteinylation of HMGB1/2 Promotes Corpus Cavernosum Endothelial Senescence in Erectile Dysfunction
Source: Int J Biol Sci. 2025 Oct 20;21(15):6723–44. doi: 10.7150/ijbs.119514 (PMC12631104; doi:10.7150/ijbs.119514)
Supplement: Supplementary file 1 — Supplementary figures and tables, data. [file ijbsv21p6723s1.zip › Supplementary materials/Dataset S4 TurboID interactomes.xlsx]

## Sheet: Sheet1
Accession	Protein ID	Gene	Fasta description	Mw (kDa)	Length	Protein group	Protein group gene	Log2 intensity H1	Log2 intensity H1-K-hcy	Log2 intensity H2	Log2 intensity H2-K-hcy	Log2 intensity mcs	Log2 intensity mcs-Hcy
P09429	HMGB1_HUMAN	HMGB1	High mobility group protein B1 OS=Homo sapiens OX=9606 GN=HMGB1 PE=1 SV=3	24.894	215	B2RPK0	HMGB1P1	27.7891	26.9552	24.5032	23.5793	21.356	20.3691
P26583	HMGB2_HUMAN	HMGB2	High mobility group protein B2 OS=Homo sapiens OX=9606 GN=HMGB2 PE=1 SV=2	24.034	209			20.1595	20.1191	26.4084	25.2497	20.3182	21.6403
O94813	SLIT2_HUMAN	SLIT2	Slit homolog 2 protein OS=Homo sapiens OX=9606 GN=SLIT2 PE=1 SV=1	169.87	1529			24.7497	26.0663	24.2282	24.9252	22.7357	22.4047
A0A024RBG1	NUD4B_HUMAN	NUDT4B	Diphosphoinositol polyphosphate phosphohydrolase NUDT4B OS=Homo sapiens OX=9606 GN=NUDT4B PE=1 SV=1	20.434	181	Q9NZJ9	NUDT4	22.4533	21.6808	22.1462	22.3214	19.6424	21.9612
A6NHL2	TBAL3_HUMAN	TUBAL3	Tubulin alpha chain-like 3 OS=Homo sapiens OX=9606 GN=TUBAL3 PE=1 SV=2	49.909	446			26.0287	25.8165	25.5022	26.0158	25.2772	26.6532
A6NHQ2	FBLL1_HUMAN	FBLL1	rRNA/tRNA 2'-O-methyltransferase fibrillarin-like protein 1 OS=Homo sapiens OX=9606 GN=FBLL1 PE=1 SV=2	34.803	334			22.5975	22.513	22.4362	22.9153	21.1674	22.842
A6ZKI3	RTL8C_HUMAN	RTL8C	Retrotransposon Gag-like protein 8C OS=Homo sapiens OX=9606 GN=RTL8C PE=1 SV=1	13.171	113	Q17RB0;Q9BWD3	RTL8B;RTL8A	22.7662	20.0231	21.4997	21.3748	18.8846	20.9829
E9PAV3	NACAM_HUMAN	NACA	Nascent polypeptide-associated complex subunit alpha, muscle-specific form OS=Homo sapiens OX=9606 GN=NACA PE=1 SV=1	205.422	2078	Q13765;Q9BZK3	NACA;NACA4P	28.0509	26.8445	28.4043	28.1874	28.6321	29.1122
E9PRG8	CK098_HUMAN	C11orf98	Uncharacterized protein C11orf98 OS=Homo sapiens OX=9606 GN=C11orf98 PE=1 SV=2	14.234	123			23.9193	22.4599	23.4515	23.2953	20.7313	23.8305
O00151	PDLI1_HUMAN	PDLIM1	PDZ and LIM domain protein 1 OS=Homo sapiens OX=9606 GN=PDLIM1 PE=1 SV=4	36.072	329			23.1089	21.964	23.0194	19.6284	20.5233	19.9616
O00154	BACH_HUMAN	ACOT7	Cytosolic acyl coenzyme A thioester hydrolase OS=Homo sapiens OX=9606 GN=ACOT7 PE=1 SV=3	41.796	380			21.4616	21.7766	20.9462	20.5783	20.7825	21.9797
O00159	MYO1C_HUMAN	MYO1C	Unconventional myosin-Ic OS=Homo sapiens OX=9606 GN=MYO1C PE=1 SV=4	121.682	1063			22.131	21.1509	22.0372	22.8154	24.4271	22.0056
O00161	SNP23_HUMAN	SNAP23	Synaptosomal-associated protein 23 OS=Homo sapiens OX=9606 GN=SNAP23 PE=1 SV=1	23.354	211			23.8327	23.1639	23.2218	23.2257	23.7352	23.2192
O00165	HAX1_HUMAN	HAX1	HCLS1-associated protein X-1 OS=Homo sapiens OX=9606 GN=HAX1 PE=1 SV=2	31.621	279			26.0218	24.7365	25.5198	25.6226	25.7472	26.0928
O00217	NDUS8_HUMAN	NDUFS8	NADH dehydrogenase [ubiquinone] iron-sulfur protein 8, mitochondrial OS=Homo sapiens OX=9606 GN=NDUFS8 PE=1 SV=1	23.705	210			26.7689	24.8173	25.5155	26.2844	25.7985	26.3785
O00231	PSD11_HUMAN	PSMD11	26S proteasome non-ATPase regulatory subunit 11 OS=Homo sapiens OX=9606 GN=PSMD11 PE=1 SV=3	47.464	422			25.9307	24.7705	25.2106	24.7149	22.1058	23.9019
O00232	PSD12_HUMAN	PSMD12	26S proteasome non-ATPase regulatory subunit 12 OS=Homo sapiens OX=9606 GN=PSMD12 PE=1 SV=3	52.904	456			21.5073	20.3495	21.3404	21.0947	20.0632	20.9294
O00268	TAF4_HUMAN	TAF4	Transcription initiation factor TFIID subunit 4 OS=Homo sapiens OX=9606 GN=TAF4 PE=1 SV=2	110.114	1085	Q92750	TAF4B	21.5998	19.0622	22.7885	22.4482	22.7566	21.9467
O00299	CLIC1_HUMAN	CLIC1	Chloride intracellular channel protein 1 OS=Homo sapiens OX=9606 GN=CLIC1 PE=1 SV=4	26.923	241			26.0739	25.1217	23.6892	23.8023	24.3911	25.6427
O00303	EIF3F_HUMAN	EIF3F	Eukaryotic translation initiation factor 3 subunit F OS=Homo sapiens OX=9606 GN=EIF3F PE=1 SV=1	37.564	357			27.4515	26.3843	25.1616	25.9362	25.6972	26.1767
O00410	IPO5_HUMAN	IPO5	Importin-5 OS=Homo sapiens OX=9606 GN=IPO5 PE=1 SV=4	123.63	1097			23.8538	23.1607	23.798	23.9744	23.1049	23.2626
O00422	SAP18_HUMAN	SAP18	Histone deacetylase complex subunit SAP18 OS=Homo sapiens OX=9606 GN=SAP18 PE=1 SV=1	17.561	153			26.5795	25.9334	25.3284	25.3429	24.4595	23.8044
O00425	IF2B3_HUMAN	IGF2BP3	Insulin-like growth factor 2 mRNA-binding protein 3 OS=Homo sapiens OX=9606 GN=IGF2BP3 PE=1 SV=2	63.705	579			27.7432	26.6944	27.4546	27.6997	25.3853	26.3272
O00429	DNM1L_HUMAN	DNM1L	Dynamin-1-like protein OS=Homo sapiens OX=9606 GN=DNM1L PE=1 SV=2	81.877	736			23.2891	22.2049	20.9736	21.2744	21.2718	21.4555
O00468	AGRIN_HUMAN	AGRN	Agrin OS=Homo sapiens OX=9606 GN=AGRN PE=1 SV=6	217.32	2068			22.0747	20.0216	19.5274	18.8998	20.0819	19.2193
O00469	PLOD2_HUMAN	PLOD2	Procollagen-lysine,2-oxoglutarate 5-dioxygenase 2 OS=Homo sapiens OX=9606 GN=PLOD2 PE=1 SV=2	84.686	737			23.2565	21.605	21.7895	21.6855	22.4851	22.8562
O00483	NDUA4_HUMAN	NDUFA4	Cytochrome c oxidase subunit NDUFA4 OS=Homo sapiens OX=9606 GN=NDUFA4 PE=1 SV=1	9.37	81			26.5633	25.4097	26.5988	26.2462	23.9191	25.3071
O00487	PSDE_HUMAN	PSMD14	26S proteasome non-ATPase regulatory subunit 14 OS=Homo sapiens OX=9606 GN=PSMD14 PE=1 SV=1	34.577	310			24.7001	24.4569	23.9433	22.9411	21.6965	21.9554
O00488	ZN593_HUMAN	ZNF593	Zinc finger protein 593 OS=Homo sapiens OX=9606 GN=ZNF593 PE=1 SV=2	15.199	134			26.0699	21.5106	25.842	25.7774	25.1463	25.2307
O00560	SDCB1_HUMAN	SDCBP	Syntenin-1 OS=Homo sapiens OX=9606 GN=SDCBP PE=1 SV=1	32.444	298			30.1096	29.9432	30.5014	30.5188	30.235	31.0492
O00571	DDX3X_HUMAN	DDX3X	ATP-dependent RNA helicase DDX3X OS=Homo sapiens OX=9606 GN=DDX3X PE=1 SV=3	73.243	662	O15523;Q9NQI0	DDX3Y;DDX4	27.7345	26.8403	27.8151	27.8225	27.8198	28.0072
O00622	CCN1_HUMAN	CCN1	CCN family member 1 OS=Homo sapiens OX=9606 GN=CCN1 PE=1 SV=1	42.027	381			28.1455	27.9472	28.2654	27.9683	25.8198	25.3675
O00625	PIR_HUMAN	PIR	Pirin OS=Homo sapiens OX=9606 GN=PIR PE=1 SV=1	32.113	290			23.3148	21.3973	23.03	22.3442	21.589	21.1897
O00629	IMA3_HUMAN	KPNA4	Importin subunit alpha-3 OS=Homo sapiens OX=9606 GN=KPNA4 PE=1 SV=1	57.887	521	O00505	KPNA3	24.9924	24.5518	21.9986	25.0659	25.602	23.9862
O14519	CDKA1_HUMAN	CDK2AP1	Cyclin-dependent kinase 2-associated protein 1 OS=Homo sapiens OX=9606 GN=CDK2AP1 PE=1 SV=1	12.365	115	O75956	CDK2AP2	22.4921	20.457	23.356	22.8111	24.8675	25.3281
O14561	ACPM_HUMAN	NDUFAB1	Acyl carrier protein, mitochondrial OS=Homo sapiens OX=9606 GN=NDUFAB1 PE=1 SV=3	17.417	156			25.9121	24.7333	25.8067	25.8266	25.6884	26.1117
O14579	COPE_HUMAN	COPE	Coatomer subunit epsilon OS=Homo sapiens OX=9606 GN=COPE PE=1 SV=3	34.482	308			32.0525	30.8046	31.8237	31.8885	31.8377	32.167
O14654	IRS4_HUMAN	IRS4	Insulin receptor substrate 4 OS=Homo sapiens OX=9606 GN=IRS4 PE=1 SV=1	133.768	1257			22.1571	20.5431	20.4826	20.6754	20.07	21.0283
O14763	TR10B_HUMAN	TNFRSF10B	Tumor necrosis factor receptor superfamily member 10B OS=Homo sapiens OX=9606 GN=TNFRSF10B PE=1 SV=2	47.878	440			22.4221	21.4286	22.3401	22.2428	19.8534	21.0784
O14818	PSA7_HUMAN	PSMA7	Proteasome subunit alpha type-7 OS=Homo sapiens OX=9606 GN=PSMA7 PE=1 SV=1	27.887	248	Q8TAA3	PSMA8	25.6354	24.857	24.9456	25.2796	25.1089	26.3594
O14893	GEMI2_HUMAN	GEMIN2	Gem-associated protein 2 OS=Homo sapiens OX=9606 GN=GEMIN2 PE=1 SV=1	31.585	280			23.9465	22.8969	22.5317	24.0035	20.1281	20.3738
O14933	UB2L6_HUMAN	UBE2L6	Ubiquitin/ISG15-conjugating enzyme E2 L6 OS=Homo sapiens OX=9606 GN=UBE2L6 PE=1 SV=4	17.769	153			24.4701	23.7406	23.6964	24.8821	23.4495	23.9355
O14949	QCR8_HUMAN	UQCRQ	Cytochrome b-c1 complex subunit 8 OS=Homo sapiens OX=9606 GN=UQCRQ PE=1 SV=4	9.906	82			23.1405	22.5666	24.0736	23.3224	23.5992	25.3731
O14964	HGS_HUMAN	HGS	Hepatocyte growth factor-regulated tyrosine kinase substrate OS=Homo sapiens OX=9606 GN=HGS PE=1 SV=1	86.192	777			22.954	21.6577	22.3754	22.2968	19.7812	20.3922
O14979	HNRDL_HUMAN	HNRNPDL	Heterogeneous nuclear ribonucleoprotein D-like OS=Homo sapiens OX=9606 GN=HNRNPDL PE=1 SV=3	46.438	420			26.6036	25.5349	25.8795	26.1455	25.0435	25.5979
O14980	XPO1_HUMAN	XPO1	Exportin-1 OS=Homo sapiens OX=9606 GN=XPO1 PE=1 SV=1	123.386	1071			23.5945	22.5349	23.3041	22.8544	22.032	22.1866
O15123	ANGP2_HUMAN	ANGPT2	Angiopoietin-2 OS=Homo sapiens OX=9606 GN=ANGPT2 PE=1 SV=1	56.919	496			23.4927	22.8502	23.8061	23.7394	19.9291	22.1295
O15144	ARPC2_HUMAN	ARPC2	Actin-related protein 2/3 complex subunit 2 OS=Homo sapiens OX=9606 GN=ARPC2 PE=1 SV=1	34.333	300			23.6498	18.3264	21.0018	20.7246	20.4886	20.3805
O15145	ARPC3_HUMAN	ARPC3	Actin-related protein 2/3 complex subunit 3 OS=Homo sapiens OX=9606 GN=ARPC3 PE=1 SV=3	20.547	178			25.5832	24.5596	25.0766	25.3075	25.8196	25.6451
O15160	RPAC1_HUMAN	POLR1C	DNA-directed RNA polymerases I and III subunit RPAC1 OS=Homo sapiens OX=9606 GN=POLR1C PE=1 SV=1	39.25	346			24.9298	24.0101	24.0635	24.1916	24.1877	24.2716
O15212	PFD6_HUMAN	PFDN6	Prefoldin subunit 6 OS=Homo sapiens OX=9606 GN=PFDN6 PE=1 SV=1	14.583	129			23.2538	20.1196	20.4595	22.668	21.0678	21.7082
O15269	SPTC1_HUMAN	SPTLC1	Serine palmitoyltransferase 1 OS=Homo sapiens OX=9606 GN=SPTLC1 PE=1 SV=1	52.744	473			22.1057	20.9878	21.0231	21.0143	21.0843	20.1683
O15355	PPM1G_HUMAN	PPM1G	Protein phosphatase 1G OS=Homo sapiens OX=9606 GN=PPM1G PE=1 SV=1	59.272	546			23.0911	22.0139	21.9617	22.6275	22.5268	22.4856
O15371	EIF3D_HUMAN	EIF3D	Eukaryotic translation initiation factor 3 subunit D OS=Homo sapiens OX=9606 GN=EIF3D PE=1 SV=1	63.973	548			23.408	23.1411	22.7684	23.1132	22.5705	24.1896
O15372	EIF3H_HUMAN	EIF3H	Eukaryotic translation initiation factor 3 subunit H OS=Homo sapiens OX=9606 GN=EIF3H PE=1 SV=1	39.93	352			22.9887	21.5278	18.7947	20.033	20.3723	20.4374
O15392	BIRC5_HUMAN	BIRC5	Baculoviral IAP repeat-containing protein 5 OS=Homo sapiens OX=9606 GN=BIRC5 PE=1 SV=3	16.389	142			27.1102	25.0827	27.0127	26.9788	27.8199	28.0263
O15480	MAGB3_HUMAN	MAGEB3	Melanoma-associated antigen B3 OS=Homo sapiens OX=9606 GN=MAGEB3 PE=1 SV=2	39.211	346			25.185	25.578	20.5802	25.7163	20.1056	20.0976
O15511	ARPC5_HUMAN	ARPC5	Actin-related protein 2/3 complex subunit 5 OS=Homo sapiens OX=9606 GN=ARPC5 PE=1 SV=3	16.32	151			23.2123	22.7631	22.2762	23.065	22.0745	22.451
O43169	CYB5B_HUMAN	CYB5B	Cytochrome b5 type B OS=Homo sapiens OX=9606 GN=CYB5B PE=1 SV=3	16.695	150			23.2747	21.8916	20.6297	20.051	22.9722	22.9829
O43172	PRP4_HUMAN	PRPF4	U4/U6 small nuclear ribonucleoprotein Prp4 OS=Homo sapiens OX=9606 GN=PRPF4 PE=1 SV=2	58.449	522			21.6892	21.6447	22.9267	22.395	22.0572	22.8807
O43175	SERA_HUMAN	PHGDH	D-3-phosphoglycerate dehydrogenase OS=Homo sapiens OX=9606 GN=PHGDH PE=1 SV=4	56.65	533			26.1525	24.9254	24.8096	25.1635	24.3154	25.0872
O43181	NDUS4_HUMAN	NDUFS4	NADH dehydrogenase [ubiquinone] iron-sulfur protein 4, mitochondrial OS=Homo sapiens OX=9606 GN=NDUFS4 PE=1 SV=1	20.108	175			25.7913	24.4538	25.3901	25.5432	25.7508	26.1705
O43237	DC1L2_HUMAN	DYNC1LI2	Cytoplasmic dynein 1 light intermediate chain 2 OS=Homo sapiens OX=9606 GN=DYNC1LI2 PE=1 SV=1	54.099	492			23.4224	21.8959	23.033	23.4358	19.8393	20.2425
O43251	RFOX2_HUMAN	RBFOX2	RNA binding protein fox-1 homolog 2 OS=Homo sapiens OX=9606 GN=RBFOX2 PE=1 SV=3	41.374	390	Q9NWB1;A6NFN3	RBFOX1;RBFOX3	26.6413	26.0567	26.7869	26.9949	27.3945	26.3534
O43293	DAPK3_HUMAN	DAPK3	Death-associated protein kinase 3 OS=Homo sapiens OX=9606 GN=DAPK3 PE=1 SV=1	52.536	454			23.5978	21.0139	22.8693	23.1933	21.9642	22.3459
O43294	TGFI1_HUMAN	TGFB1I1	Transforming growth factor beta-1-induced transcript 1 protein OS=Homo sapiens OX=9606 GN=TGFB1I1 PE=1 SV=2	49.814	461			22.3991	21.7999	22.8014	23.247	19.8885	21.814
O43324	MCA3_HUMAN	EEF1E1	Eukaryotic translation elongation factor 1 epsilon-1 OS=Homo sapiens OX=9606 GN=EEF1E1 PE=1 SV=1	19.811	174			26.0251	25.9251	25.571	25.6183	26.2286	26.3365
O43390	HNRPR_HUMAN	HNRNPR	Heterogeneous nuclear ribonucleoprotein R OS=Homo sapiens OX=9606 GN=HNRNPR PE=1 SV=1	70.943	633			25.241	23.3108	24.1739	28.341	24.2331	23.8559
O43488	ARK72_HUMAN	AKR7A2	Aflatoxin B1 aldehyde reductase member 2 OS=Homo sapiens OX=9606 GN=AKR7A2 PE=1 SV=3	39.589	359			23.0082	21.0439	19.9342	21.4553	20.4216	21.374
O43491	E41L2_HUMAN	EPB41L2	Band 4.1-like protein 2 OS=Homo sapiens OX=9606 GN=EPB41L2 PE=1 SV=1	112.588	1005			23.503	22.2541	22.3157	20.0396	20.5349	22.0604
O43504	LTOR5_HUMAN	LAMTOR5	Ragulator complex protein LAMTOR5 OS=Homo sapiens OX=9606 GN=LAMTOR5 PE=1 SV=1	9.614	91			23.0813	22.8833	22.6313	22.5975	20.1191	22.7496
O43633	CHM2A_HUMAN	CHMP2A	Charged multivesicular body protein 2a OS=Homo sapiens OX=9606 GN=CHMP2A PE=1 SV=1	25.104	222			22.9508	22.647	22.5116	22.3355	20.1525	22.7948
O43678	NDUA2_HUMAN	NDUFA2	NADH dehydrogenase [ubiquinone] 1 alpha subcomplex subunit 2 OS=Homo sapiens OX=9606 GN=NDUFA2 PE=1 SV=3	10.922	99			26.2049	24.5792	25.6967	25.8391	25.4883	26.8207
O43684	BUB3_HUMAN	BUB3	Mitotic checkpoint protein BUB3 OS=Homo sapiens OX=9606 GN=BUB3 PE=1 SV=1	37.155	328			23.8242	22.1495	22.8694	22.7222	23.481	23.9471
O43707	ACTN4_HUMAN	ACTN4	Alpha-actinin-4 OS=Homo sapiens OX=9606 GN=ACTN4 PE=1 SV=2	104.854	911	P35609;Q08043;Q9H254	ACTN2;ACTN3;SPTBN4	27.4689	26.8931	27.0231	27.2186	26.9152	27.3935
O43809	CPSF5_HUMAN	NUDT21	Cleavage and polyadenylation specificity factor subunit 5 OS=Homo sapiens OX=9606 GN=NUDT21 PE=1 SV=1	26.227	227			22.2677	21.4086	21.7888	22.1451	21.6142	20.6766
O43823	AKAP8_HUMAN	AKAP8	A-kinase anchor protein 8 OS=Homo sapiens OX=9606 GN=AKAP8 PE=1 SV=1	76.108	692			24.9515	23.5076	24.6694	25.0872	20.7516	20.4154
O43837	IDH3B_HUMAN	IDH3B	Isocitrate dehydrogenase [NAD] subunit beta, mitochondrial OS=Homo sapiens OX=9606 GN=IDH3B PE=1 SV=2	42.184	385			23.351	22.8089	22.9951	23.5122	22.414	22.5997
O43852	CALU_HUMAN	CALU	Calumenin OS=Homo sapiens OX=9606 GN=CALU PE=1 SV=2	37.107	315			27.6525	26.2428	27.1184	27.2156	27.7606	27.6864
O60232	ZNRD2_HUMAN	ZNRD2	Protein ZNRD2 OS=Homo sapiens OX=9606 GN=ZNRD2 PE=1 SV=1	21.474	199			22.7341	21.2985	22.0425	19.8312	19.984	20.1545
O60256	KPRB_HUMAN	PRPSAP2	Phosphoribosyl pyrophosphate synthase-associated protein 2 OS=Homo sapiens OX=9606 GN=PRPSAP2 PE=1 SV=1	40.926	369			23.4511	23.3651	22.7619	22.5192	21.6208	20.2027
O60264	SMCA5_HUMAN	SMARCA5	SWI/SNF-related matrix-associated actin-dependent regulator of chromatin subfamily A member 5 OS=Homo sapiens OX=9606 GN=SMARCA5 PE=1 SV=1	121.905	1052			21.202	20.1693	23.3863	21.6227	23.1283	23.7457
O60493	SNX3_HUMAN	SNX3	Sorting nexin-3 OS=Homo sapiens OX=9606 GN=SNX3 PE=1 SV=3	18.762	162			24.1055	23.4731	23.619	23.5198	22.0037	22.5711
O60506	HNRPQ_HUMAN	SYNCRIP	Heterogeneous nuclear ribonucleoprotein Q OS=Homo sapiens OX=9606 GN=SYNCRIP PE=1 SV=2	69.603	623			26.8023	25.9458	25.7216	26.193	24.3981	24.5555
O60610	DIAP1_HUMAN	DIAPH1	Protein diaphanous homolog 1 OS=Homo sapiens OX=9606 GN=DIAPH1 PE=1 SV=2	141.347	1272			20.8592	19.4709	22.2136	23.6827	19.4819	22.3235
O60645	EXOC3_HUMAN	EXOC3	Exocyst complex component 3 OS=Homo sapiens OX=9606 GN=EXOC3 PE=1 SV=3	85.567	745			21.1416	19.7384	21.2795	20.7334	20.8282	20.8359
O60684	IMA7_HUMAN	KPNA6	Importin subunit alpha-7 OS=Homo sapiens OX=9606 GN=KPNA6 PE=1 SV=1	60.029	536	O15131	KPNA5	24.6983	24.1803	24.3435	24.4045	23.5578	24.1602
O60701	UGDH_HUMAN	UGDH	UDP-glucose 6-dehydrogenase OS=Homo sapiens OX=9606 GN=UGDH PE=1 SV=1	55.024	494			24.8622	24.5746	25.0615	25.218	23.0031	23.195
O60716	CTND1_HUMAN	CTNND1	Catenin delta-1 OS=Homo sapiens OX=9606 GN=CTNND1 PE=1 SV=1	108.17	968			26.3633	25.1071	26.0297	26.1862	25.7456	25.8705
O60783	RT14_HUMAN	MRPS14	Small ribosomal subunit protein uS14m OS=Homo sapiens OX=9606 GN=MRPS14 PE=1 SV=1	15.139	128			26.8789	25.8539	26.6898	26.3432	27.1088	27.2511
O60884	DNJA2_HUMAN	DNAJA2	DnaJ homolog subfamily A member 2 OS=Homo sapiens OX=9606 GN=DNAJA2 PE=1 SV=1	45.746	412			28.577	27.8669	28.6223	28.6854	28.7006	29.0213
O75083	WDR1_HUMAN	WDR1	WD repeat-containing protein 1 OS=Homo sapiens OX=9606 GN=WDR1 PE=1 SV=4	66.194	606			24.4823	22.4775	23.5725	23.1539	19.7644	24.1675
O75173	ATS4_HUMAN	ADAMTS4	A disintegrin and metalloproteinase with thrombospondin motifs 4 OS=Homo sapiens OX=9606 GN=ADAMTS4 PE=1 SV=3	90.197	837			23.0024	19.489	23.618	23.3147	22.9646	20.4286
O75190	DNJB6_HUMAN	DNAJB6	DnaJ homolog subfamily B member 6 OS=Homo sapiens OX=9606 GN=DNAJB6 PE=1 SV=2	36.087	326	Q8WWF6;Q8NHS0;Q7Z6W7	DNAJB3;DNAJB8;DNAJB7	27.0515	26.8225	27.2712	27.4536	27.5159	27.543
O75306	NDUS2_HUMAN	NDUFS2	NADH dehydrogenase [ubiquinone] iron-sulfur protein 2, mitochondrial OS=Homo sapiens OX=9606 GN=NDUFS2 PE=1 SV=2	52.546	463			25.8671	25.3361	25.8201	26.0569	25.6519	27.1724
O75340	PDCD6_HUMAN	PDCD6	Programmed cell death protein 6 OS=Homo sapiens OX=9606 GN=PDCD6 PE=1 SV=1	21.868	191			24.8327	23.9956	23.0539	25.0081	22.7664	23.4348
O75351	VPS4B_HUMAN	VPS4B	Vacuolar protein sorting-associated protein 4B OS=Homo sapiens OX=9606 GN=VPS4B PE=1 SV=2	49.302	444	Q6PIW4	FIGNL1	24.9858	23.7567	24.5724	23.8211	20.4356	20.4613
O75367	H2AY_HUMAN	MACROH2A1	Core histone macro-H2A.1 OS=Homo sapiens OX=9606 GN=MACROH2A1 PE=1 SV=5	39.183	369	Q9P0M6	MACROH2A2	22.0655	24.8052	23.1906	23.7083	19.8228	21.0481
O75369	FLNB_HUMAN	FLNB	Filamin-B OS=Homo sapiens OX=9606 GN=FLNB PE=1 SV=2	278.164	2602			26.6211	26.0944	26.3688	26.488	26.2479	27.0107
O75380	NDUS6_HUMAN	NDUFS6	NADH dehydrogenase [ubiquinone] iron-sulfur protein 6, mitochondrial OS=Homo sapiens OX=9606 GN=NDUFS6 PE=1 SV=1	13.712	124			27.4962	26.4356	26.9957	26.8611	27.2904	27.5452
O75394	RM33_HUMAN	MRPL33	Large ribosomal subunit protein bL33m OS=Homo sapiens OX=9606 GN=MRPL33 PE=1 SV=1	7.619	65			22.8277	21.6666	22.6593	22.3073	21.1793	22.9976
O75439	MPPB_HUMAN	PMPCB	Mitochondrial-processing peptidase subunit beta OS=Homo sapiens OX=9606 GN=PMPCB PE=1 SV=2	54.366	489			21.8906	22.1691	21.5505	22.6266	21.3983	21.01
O75475	PSIP1_HUMAN	PSIP1	PC4 and SFRS1-interacting protein OS=Homo sapiens OX=9606 GN=PSIP1 PE=1 SV=1	60.103	530			23.6113	24.3781	24.1097	24.3125	22.2062	20.2963
O75477	ERLN1_HUMAN	ERLIN1	Erlin-1 OS=Homo sapiens OX=9606 GN=ERLIN1 PE=1 SV=2	39.171	348			25.267	25.0339	24.3667	24.9123	25.6345	26.0184
O75489	NDUS3_HUMAN	NDUFS3	NADH dehydrogenase [ubiquinone] iron-sulfur protein 3, mitochondrial OS=Homo sapiens OX=9606 GN=NDUFS3 PE=1 SV=1	30.242	264			28.7412	27.788	28.1911	28.7039	28.3338	28.8596
O75494	SRS10_HUMAN	SRSF10	Serine/arginine-rich splicing factor 10 OS=Homo sapiens OX=9606 GN=SRSF10 PE=1 SV=1	31.301	262	Q8WXF0	SRSF12	22.7473	19.4775	22.4062	21.5289	20.1292	19.8044
O75506	HSBP1_HUMAN	HSBP1	Heat shock factor-binding protein 1 OS=Homo sapiens OX=9606 GN=HSBP1 PE=1 SV=1	8.544	76			23.284	22.6345	22.8113	22.7064	19.9736	21.1232
O75521	ECI2_HUMAN	ECI2	Enoyl-CoA delta isomerase 2 OS=Homo sapiens OX=9606 GN=ECI2 PE=1 SV=4	43.585	394			22.8813	19.2671	21.9651	22.1994	19.8506	20.0812
O75530	EED_HUMAN	EED	Polycomb protein EED OS=Homo sapiens OX=9606 GN=EED PE=1 SV=2	50.198	441			20.2929	19.5339	20.2946	19.8363	23.2403	24.8891
O75531	BAF_HUMAN	BANF1	Barrier-to-autointegration factor OS=Homo sapiens OX=9606 GN=BANF1 PE=1 SV=1	10.059	89			28.1761	30.2237	28.2042	28.5458	22.1292	25.8495
O75607	NPM3_HUMAN	NPM3	Nucleoplasmin-3 OS=Homo sapiens OX=9606 GN=NPM3 PE=1 SV=3	19.344	178			23.8358	21.139	22.2136	21.8614	20.1121	22.5376
O75683	SURF6_HUMAN	SURF6	Surfeit locus protein 6 OS=Homo sapiens OX=9606 GN=SURF6 PE=1 SV=3	41.45	361			25.4854	23.7995	24.4344	25.0788	25.2718	25.7891
O75718	CRTAP_HUMAN	CRTAP	Cartilage-associated protein OS=Homo sapiens OX=9606 GN=CRTAP PE=1 SV=1	46.562	401			26.9776	25.3881	26.3503	26.5885	26.2038	26.6693
O75787	RENR_HUMAN	ATP6AP2	Renin receptor OS=Homo sapiens OX=9606 GN=ATP6AP2 PE=1 SV=2	39.008	350			26.4987	24.8912	27.3253	26.8496	24.6626	23.7901
O75821	EIF3G_HUMAN	EIF3G	Eukaryotic translation initiation factor 3 subunit G OS=Homo sapiens OX=9606 GN=EIF3G PE=1 SV=2	35.611	320			24.5489	22.8162	24.2105	24.58	22.7669	23.6571
O75832	PSD10_HUMAN	PSMD10	26S proteasome non-ATPase regulatory subunit 10 OS=Homo sapiens OX=9606 GN=PSMD10 PE=1 SV=1	24.428	226			26.6414	25.4629	26.0583	25.9282	25.6362	25.798
O75934	SPF27_HUMAN	BCAS2	Pre-mRNA-splicing factor SPF27 OS=Homo sapiens OX=9606 GN=BCAS2 PE=1 SV=1	26.131	225			26.4481	23.4357	26.4264	25.2571	25.6459	26.8424
O75947	ATP5H_HUMAN	ATP5PD	ATP synthase subunit d, mitochondrial OS=Homo sapiens OX=9606 GN=ATP5PD PE=1 SV=3	18.491	161			22.9174	23.8422	22.3116	21.9324	19.3615	22.7431
O75955	FLOT1_HUMAN	FLOT1	Flotillin-1 OS=Homo sapiens OX=9606 GN=FLOT1 PE=1 SV=3	47.355	427			28.7467	28.7407	28.3912	28.7366	27.4045	28.2961
O75964	ATP5L_HUMAN	ATP5MG	ATP synthase subunit g, mitochondrial OS=Homo sapiens OX=9606 GN=ATP5MG PE=1 SV=3	11.428	103			26.0956	25.6294	26.0603	26.2335	26.3599	26.8532
O76021	RL1D1_HUMAN	RSL1D1	Ribosomal L1 domain-containing protein 1 OS=Homo sapiens OX=9606 GN=RSL1D1 PE=1 SV=3	54.973	490			24.7236	25.2822	24.4712	24.9779	24.5848	24.3859
O76031	CLPX_HUMAN	CLPX	ATP-dependent Clp protease ATP-binding subunit clpX-like, mitochondrial OS=Homo sapiens OX=9606 GN=CLPX PE=1 SV=2	69.224	633			22.2541	21.3608	21.9339	22.8895	19.6686	20.7387
O76071	CIAO1_HUMAN	CIAO1	Probable cytosolic iron-sulfur protein assembly protein CIAO1 OS=Homo sapiens OX=9606 GN=CIAO1 PE=1 SV=1	37.84	339			22.9204	22.5003	23.1688	22.8778	24.0655	24.5107
O76094	SRP72_HUMAN	SRP72	Signal recognition particle subunit SRP72 OS=Homo sapiens OX=9606 GN=SRP72 PE=1 SV=3	74.606	671			23.345	21.8064	24.1575	22.7351	24.6645	24.7152
O94880	PHF14_HUMAN	PHF14	PHD finger protein 14 OS=Homo sapiens OX=9606 GN=PHF14 PE=1 SV=3	106.986	948			22.5481	19.1971	22.3387	20.0954	18.9948	23.2297
O94905	ERLN2_HUMAN	ERLIN2	Erlin-2 OS=Homo sapiens OX=9606 GN=ERLIN2 PE=1 SV=1	37.84	339			25.9527	25.4187	25.4746	25.7657	24.3277	26.4225
O94992	HEXI1_HUMAN	HEXIM1	Protein HEXIM1 OS=Homo sapiens OX=9606 GN=HEXIM1 PE=1 SV=1	40.623	359			23.7414	22.1296	24.0654	23.7028	22.343	24.307
O95071	UBR5_HUMAN	UBR5	E3 ubiquitin-protein ligase UBR5 OS=Homo sapiens OX=9606 GN=UBR5 PE=1 SV=2	309.352	2799			23.4742	19.3407	22.8039	22.9436	25.78	20.1384
O95084	PRS23_HUMAN	PRSS23	Serine protease 23 OS=Homo sapiens OX=9606 GN=PRSS23 PE=1 SV=1	43.001	383			23.1296	19.884	22.4771	21.6167	19.5532	21.4671
O95168	NDUB4_HUMAN	NDUFB4	NADH dehydrogenase [ubiquinone] 1 beta subcomplex subunit 4 OS=Homo sapiens OX=9606 GN=NDUFB4 PE=1 SV=3	15.209	129			22.1791	21.2728	21.6469	21.8871	20.2498	22.0141
O95218	ZRAB2_HUMAN	ZRANB2	Zinc finger Ran-binding domain-containing protein 2 OS=Homo sapiens OX=9606 GN=ZRANB2 PE=1 SV=2	37.404	330			24.6219	24.5117	19.9523	20.9215	20.1356	20.4385
O95251	KAT7_HUMAN	KAT7	Histone acetyltransferase KAT7 OS=Homo sapiens OX=9606 GN=KAT7 PE=1 SV=1	70.642	611			22.9963	20.4624	22.8979	23.4283	24.7782	26.0178
O95292	VAPB_HUMAN	VAPB	Vesicle-associated membrane protein-associated protein B/C OS=Homo sapiens OX=9606 GN=VAPB PE=1 SV=3	27.228	243	Q9P0L0	VAPA	23.5015	22.821	22.8474	22.6706	22.1331	24.8658
O95295	SNAPN_HUMAN	SNAPIN	SNARE-associated protein Snapin OS=Homo sapiens OX=9606 GN=SNAPIN PE=1 SV=1	14.874	136			21.0855	19.771	19.9409	19.7619	21.4104	20.286
O95336	6PGL_HUMAN	PGLS	6-phosphogluconolactonase OS=Homo sapiens OX=9606 GN=PGLS PE=1 SV=2	27.547	258			21.3659	19.5121	19.7314	19.9041	22.9289	23.4505
O95373	IPO7_HUMAN	IPO7	Importin-7 OS=Homo sapiens OX=9606 GN=IPO7 PE=1 SV=1	119.517	1038			24.4857	21.2011	24.3589	24.7702	22.6431	21.5825
O95394	AGM1_HUMAN	PGM3	Phosphoacetylglucosamine mutase OS=Homo sapiens OX=9606 GN=PGM3 PE=1 SV=1	59.852	542			24.338	22.3968	23.5763	24.0225	19.7345	20.4217
O95399	UTS2_HUMAN	UTS2	Urotensin-2 OS=Homo sapiens OX=9606 GN=UTS2 PE=1 SV=1	14.296	124			24.6966	19.2534	24.628	25.0153	25.9268	26.6199
O95433	AHSA1_HUMAN	AHSA1	Activator of 90 kDa heat shock protein ATPase homolog 1 OS=Homo sapiens OX=9606 GN=AHSA1 PE=1 SV=1	38.274	338			25.9506	25.2315	26.682	26.7976	31.7744	25.4667
O95478	NSA2_HUMAN	NSA2	Ribosome biogenesis protein NSA2 homolog OS=Homo sapiens OX=9606 GN=NSA2 PE=1 SV=1	30.065	260			23.4312	22.6507	24.0088	24.1032	23.7733	22.9812
O95625	ZBT11_HUMAN	ZBTB11	Zinc finger and BTB domain-containing protein 11 OS=Homo sapiens OX=9606 GN=ZBTB11 PE=1 SV=2	119.384	1053			22.0261	19.3013	21.9168	21.6634	19.8764	19.6865
O95639	CPSF4_HUMAN	CPSF4	Cleavage and polyadenylation specificity factor subunit 4 OS=Homo sapiens OX=9606 GN=CPSF4 PE=1 SV=1	30.255	269			21.727	20.1158	21.9152	21.8025	21.7217	23.9882
O95793	STAU1_HUMAN	STAU1	Double-stranded RNA-binding protein Staufen homolog 1 OS=Homo sapiens OX=9606 GN=STAU1 PE=1 SV=2	63.182	577			27.5344	24.4124	27.3438	27.2202	26.2731	26.3179
O95810	CAVN2_HUMAN	CAVIN2	Caveolae-associated protein 2 OS=Homo sapiens OX=9606 GN=CAVIN2 PE=1 SV=3	47.173	425			26.7695	25.4666	26.9622	26.337	26.7642	26.9653
O95816	BAG2_HUMAN	BAG2	BAG family molecular chaperone regulator 2 OS=Homo sapiens OX=9606 GN=BAG2 PE=1 SV=1	23.772	211			28.284	27.7562	27.9813	28.2841	27.6372	26.9649
O95817	BAG3_HUMAN	BAG3	BAG family molecular chaperone regulator 3 OS=Homo sapiens OX=9606 GN=BAG3 PE=1 SV=3	61.595	575			21.7258	21.4035	19.997	20.442	20.2589	20.8519
O95983	MBD3_HUMAN	MBD3	Methyl-CpG-binding domain protein 3 OS=Homo sapiens OX=9606 GN=MBD3 PE=1 SV=1	32.844	291			26.268	24.3449	26.4456	26.2308	26.7003	26.918
O96000	NDUBA_HUMAN	NDUFB10	NADH dehydrogenase [ubiquinone] 1 beta subcomplex subunit 10 OS=Homo sapiens OX=9606 GN=NDUFB10 PE=1 SV=3	20.777	172			23.6712	22.8136	22.5542	22.963	19.7839	19.9873
O96008	TOM40_HUMAN	TOMM40	Mitochondrial import receptor subunit TOM40 homolog OS=Homo sapiens OX=9606 GN=TOMM40 PE=1 SV=1	37.893	361			24.7494	23.8489	25.1414	24.5789	24.6975	23.1297
O96019	ACL6A_HUMAN	ACTL6A	Actin-like protein 6A OS=Homo sapiens OX=9606 GN=ACTL6A PE=1 SV=1	47.461	429	O94805	ACTL6B	28.6696	26.5806	28.8287	28.4402	29.4706	30.0734
O96028	NSD2_HUMAN	NSD2	Histone-lysine N-methyltransferase NSD2 OS=Homo sapiens OX=9606 GN=NSD2 PE=1 SV=1	152.258	1365			26.8163	26.0255	26.6943	26.7312	25.8946	26.6029
P00338	LDHA_HUMAN	LDHA	L-lactate dehydrogenase A chain OS=Homo sapiens OX=9606 GN=LDHA PE=1 SV=2	36.689	332			28.5988	28.1968	28.3695	28.6479	28.4175	29.158
P00374	DYR_HUMAN	DHFR	Dihydrofolate reductase OS=Homo sapiens OX=9606 GN=DHFR PE=1 SV=2	21.453	187			23.4121	19.929	21.2606	21.0148	19.8011	19.3273
P00387	NB5R3_HUMAN	CYB5R3	NADH-cytochrome b5 reductase 3 OS=Homo sapiens OX=9606 GN=CYB5R3 PE=1 SV=3	34.235	301			22.4252	21.8798	21.8146	21.9908	22.1939	21.7969
P00403	COX2_HUMAN	MT-CO2	Cytochrome c oxidase subunit 2 OS=Homo sapiens OX=9606 GN=MT-CO2 PE=1 SV=1	25.565	227			26.9101	25.2354	26.0947	26.3638	26.4407	26.4993
P00491	PNPH_HUMAN	PNP	Purine nucleoside phosphorylase OS=Homo sapiens OX=9606 GN=PNP PE=1 SV=2	32.118	289			22.5578	23.904	22.3953	23.0787	19.7087	23.9656
P00492	HPRT_HUMAN	HPRT1	Hypoxanthine-guanine phosphoribosyltransferase OS=Homo sapiens OX=9606 GN=HPRT1 PE=1 SV=2	24.579	218			24.9533	24.8006	24.6706	24.7278	25.8538	25.5609
P00558	PGK1_HUMAN	PGK1	Phosphoglycerate kinase 1 OS=Homo sapiens OX=9606 GN=PGK1 PE=1 SV=3	44.615	417	P07205	PGK2	25.0421	23.7761	22.7478	23.9299	23.6892	25.5873
P00750	TPA_HUMAN	PLAT	Tissue-type plasminogen activator OS=Homo sapiens OX=9606 GN=PLAT PE=1 SV=1	62.917	562			22.1057	21.6893	22.2383	21.9482	21.6215	23.9347
P01040	CYTA_HUMAN	CSTA	Cystatin-A OS=Homo sapiens OX=9606 GN=CSTA PE=1 SV=1	11.006	98			25.2156	23.8901	25.3199	24.7017	25.0372	26.5948
P01111	RASN_HUMAN	NRAS	GTPase NRas OS=Homo sapiens OX=9606 GN=NRAS PE=1 SV=1	21.229	189	P01116;P01112	KRAS;HRAS	23.6841	22.9089	22.2967	22.4205	19.6125	19.8743
P01834	IGKC_HUMAN	IGKC	Immunoglobulin kappa constant OS=Homo sapiens OX=9606 GN=IGKC PE=1 SV=2	11.765	107	P0DOX7		24.1044	25.9486	24.4619	25.2263	21.8862	26.895
P01861	IGHG4_HUMAN	IGHG4	Immunoglobulin heavy constant gamma 4 OS=Homo sapiens OX=9606 GN=IGHG4 PE=1 SV=2	43.832	396			19.2125	19.5252	19.6616	20.3302	20.115	23.0869
P01876	IGHA1_HUMAN	IGHA1	Immunoglobulin heavy constant alpha 1 OS=Homo sapiens OX=9606 GN=IGHA1 PE=1 SV=3	42.848	398	P0DOX2;P01877		24.3985	23.6809	19.8046	20.0738	19.2437	24.3789
P02458	CO2A1_HUMAN	COL2A1	Collagen alpha-1(II) chain OS=Homo sapiens OX=9606 GN=COL2A1 PE=1 SV=3	141.785	1487			26.0309	25.1769	25.5973	24.5368	19.7077	20.4448
P02545	LMNA_HUMAN	LMNA	Prelamin-A/C OS=Homo sapiens OX=9606 GN=LMNA PE=1 SV=1	74.139	664			29.1629	28.3363	28.7641	29.0485	29.0099	29.2852
P02647	APOA1_HUMAN	APOA1	Apolipoprotein A-I OS=Homo sapiens OX=9606 GN=APOA1 PE=1 SV=1	30.778	267			20.9545	23.8814	20.3455	19.8177	19.7702	21.6935
P02656	APOC3_HUMAN	APOC3	Apolipoprotein C-III OS=Homo sapiens OX=9606 GN=APOC3 PE=1 SV=1	10.852	99			21.0028	19.5576	20.9214	19.8651	20.3377	23.4035
P02751	FINC_HUMAN	FN1	Fibronectin OS=Homo sapiens OX=9606 GN=FN1 PE=1 SV=5	272.32	2477			27.5816	27.0852	27.7598	26.5288	25.2887	25.9994
P02786	TFR1_HUMAN	TFRC	Transferrin receptor protein 1 OS=Homo sapiens OX=9606 GN=TFRC PE=1 SV=2	84.871	760			24.1777	23.1229	23.9698	23.7736	20.7673	22.0362
P02788	TRFL_HUMAN	LTF	Lactotransferrin OS=Homo sapiens OX=9606 GN=LTF PE=1 SV=6	78.182	710			20.3243	20.1393	20.2331	21.9467	22.2674	24.7712
P02792	FRIL_HUMAN	FTL	Ferritin light chain OS=Homo sapiens OX=9606 GN=FTL PE=1 SV=2	20.02	175			26.2681	25.1679	23.7325	24.4323	20.8204	22.1143
P02794	FRIH_HUMAN	FTH1	Ferritin heavy chain OS=Homo sapiens OX=9606 GN=FTH1 PE=1 SV=2	21.226	183			24.3259	22.7496	23.2402	22.5107	21.5424	22.7615
P02810	PRPC_HUMAN	PRH1	Salivary acidic proline-rich phosphoprotein 1/2 OS=Homo sapiens OX=9606 GN=PRH1 PE=1 SV=3	17.015	166			24.053	25.5692	19.9752	20.4866	19.931	20.0518
P03956	MMP1_HUMAN	MMP1	Interstitial collagenase OS=Homo sapiens OX=9606 GN=MMP1 PE=1 SV=3	54.007	469			27.7539	25.9861	27.4927	27.3555	26.2122	26.3505
P04075	ALDOA_HUMAN	ALDOA	Fructose-bisphosphate aldolase A OS=Homo sapiens OX=9606 GN=ALDOA PE=1 SV=2	39.42	364	P09972;P05062	ALDOC;ALDOB	22.6815	22.873	21.8708	22.3344	25.4465	26.6835
P04080	CYTB_HUMAN	CSTB	Cystatin-B OS=Homo sapiens OX=9606 GN=CSTB PE=1 SV=2	11.14	98			26.202	25.9378	26.0589	25.945	26.0762	26.7698
P04083	ANXA1_HUMAN	ANXA1	Annexin A1 OS=Homo sapiens OX=9606 GN=ANXA1 PE=1 SV=2	38.714	346			27.4172	26.4036	26.5712	26.4712	27.274	27.7862
P04181	OAT_HUMAN	OAT	Ornithine aminotransferase, mitochondrial OS=Homo sapiens OX=9606 GN=OAT PE=1 SV=1	48.535	439			24.2697	23.2598	22.2779	24.3963	23.432	24.0326
P04275	VWF_HUMAN	VWF	von Willebrand factor OS=Homo sapiens OX=9606 GN=VWF PE=1 SV=4	309.264	2813			23.004	21.8841	22.5876	22.0257	21.026	21.2884
P04406	G3P_HUMAN	GAPDH	Glyceraldehyde-3-phosphate dehydrogenase OS=Homo sapiens OX=9606 GN=GAPDH PE=1 SV=3	36.053	335	O14556	GAPDHS	30.8623	30.5041	29.9973	31.1424	30.3096	30.8287
P04632	CPNS1_HUMAN	CAPNS1	Calpain small subunit 1 OS=Homo sapiens OX=9606 GN=CAPNS1 PE=1 SV=1	28.316	268	Q96L46	CAPNS2	25.544	22.5291	23.0996	23.2306	25.5566	25.5929
P04637	P53_HUMAN	TP53	Cellular tumor antigen p53 OS=Homo sapiens OX=9606 GN=TP53 PE=1 SV=4	43.653	393			22.2885	20.7005	21.5777	21.8035	25.335	25.6335
P04792	HSPB1_HUMAN	HSPB1	Heat shock protein beta-1 OS=Homo sapiens OX=9606 GN=HSPB1 PE=1 SV=2	22.783	205			31.7532	31.2223	31.5829	31.7687	32.1782	32.4589
P04818	TYSY_HUMAN	TYMS	Thymidylate synthase OS=Homo sapiens OX=9606 GN=TYMS PE=1 SV=3	35.716	313			22.454	22.0323	22.0308	21.9156	24.5401	25.0942
P04843	RPN1_HUMAN	RPN1	Dolichyl-diphosphooligosaccharide--protein glycosyltransferase subunit 1 OS=Homo sapiens OX=9606 GN=RPN1 PE=1 SV=1	68.569	607			25.392	23.6714	25.1459	25.2823	24.3905	24.2438
P04844	RPN2_HUMAN	RPN2	Dolichyl-diphosphooligosaccharide--protein glycosyltransferase subunit 2 OS=Homo sapiens OX=9606 GN=RPN2 PE=1 SV=3	69.284	631			22.3634	21.0261	22.1739	22.1365	22.779	23.0327
P04899	GNAI2_HUMAN	GNAI2	Guanine nucleotide-binding protein G(i) subunit alpha-2 OS=Homo sapiens OX=9606 GN=GNAI2 PE=1 SV=3	40.451	355	P63096;P09471;P11488;P19087;A8MTJ3;P38405	GNAI1;GNAO1;GNAT1;GNAT2;GNAT3;GNAL	25.3489	24.6061	24.9898	24.9631	24.7124	24.7177
P05089	ARGI1_HUMAN	ARG1	Arginase-1 OS=Homo sapiens OX=9606 GN=ARG1 PE=1 SV=2	34.735	322			22.8649	19.8578	23.0123	22.6385	23.5487	26.5386
P05109	S10A8_HUMAN	S100A8	Protein S100-A8 OS=Homo sapiens OX=9606 GN=S100A8 PE=1 SV=1	10.834	93			24.7529	24.219	23.8795	25.4066	26.5083	28.5828
P05120	PAI2_HUMAN	SERPINB2	Plasminogen activator inhibitor 2 OS=Homo sapiens OX=9606 GN=SERPINB2 PE=1 SV=2	46.596	415			22.6251	20.9406	22.2175	23.2417	19.6751	23.8039
P05121	PAI1_HUMAN	SERPINE1	Plasminogen activator inhibitor 1 OS=Homo sapiens OX=9606 GN=SERPINE1 PE=1 SV=1	45.06	402			30.9153	30.6968	30.8933	31.6959	31.046	31.5443
P05141	ADT2_HUMAN	SLC25A5	ADP/ATP translocase 2 OS=Homo sapiens OX=9606 GN=SLC25A5 PE=1 SV=7	32.852	298	P12235;Q9H0C2	SLC25A4;SLC25A31	25.566	25.2448	25.629	25.9296	26.0485	26.0153
P05161	ISG15_HUMAN	ISG15	Ubiquitin-like protein ISG15 OS=Homo sapiens OX=9606 GN=ISG15 PE=1 SV=5	17.887	165			22.9118	22.2883	23.4108	22.521	20.8827	20.1909
P05165	PCCA_HUMAN	PCCA	Propionyl-CoA carboxylase alpha chain, mitochondrial OS=Homo sapiens OX=9606 GN=PCCA PE=1 SV=4	80.059	728			21.7933	25.5521	22.4921	25.2525	28.775	29.4623
P05166	PCCB_HUMAN	PCCB	Propionyl-CoA carboxylase beta chain, mitochondrial OS=Homo sapiens OX=9606 GN=PCCB PE=1 SV=3	58.216	539			20.2601	24.2112	19.8386	24.4721	30.8551	31.2022
P05386	RLA1_HUMAN	RPLP1	Large ribosomal subunit protein P1 OS=Homo sapiens OX=9606 GN=RPLP1 PE=1 SV=1	11.514	114			29.2391	28.1286	28.5548	29.0613	28.5936	29.0091
P05387	RLA2_HUMAN	RPLP2	Large ribosomal subunit protein P2 OS=Homo sapiens OX=9606 GN=RPLP2 PE=1 SV=1	11.665	115			30.5231	29.3861	29.6839	30.1654	30.2471	30.5639
P05388	RLA0_HUMAN	RPLP0	Large ribosomal subunit protein uL10 OS=Homo sapiens OX=9606 GN=RPLP0 PE=1 SV=1	34.273	317	Q8NHW5	RPLP0P6	29.5506	28.7547	29.2174	29.8495	28.7001	29.0219
P05455	LA_HUMAN	SSB	Lupus La protein OS=Homo sapiens OX=9606 GN=SSB PE=1 SV=2	46.837	408			26.1884	24.8625	24.3393	24.5007	24.2028	23.3346
P05556	ITB1_HUMAN	ITGB1	Integrin beta-1 OS=Homo sapiens OX=9606 GN=ITGB1 PE=1 SV=2	88.415	798			23.1678	22.253	22.0307	22.2708	23.9569	20.5656
P05783	K1C18_HUMAN	KRT18	Keratin, type I cytoskeletal 18 OS=Homo sapiens OX=9606 GN=KRT18 PE=1 SV=2	48.058	430	Q92764	KRT35	31.6749	30.2518	31.0509	31.2086	31.3339	31.6782
P05976	MYL1_HUMAN	MYL1	Myosin light chain 1/3, skeletal muscle isoform OS=Homo sapiens OX=9606 GN=MYL1 PE=1 SV=3	21.145	194			20.3419	18.9064	21.6328	20.0868	22.1422	20.1003
P06280	AGAL_HUMAN	GLA	Alpha-galactosidase A OS=Homo sapiens OX=9606 GN=GLA PE=1 SV=1	48.767	429			21.5459	20.6864	19.7654	20.1189	20.4226	20.1171
P06396	GELS_HUMAN	GSN	Gelsolin OS=Homo sapiens OX=9606 GN=GSN PE=1 SV=1	85.698	782			22.3885	20.2137	21.8585	20.6949	20	22.8876
P06493	CDK1_HUMAN	CDK1	Cyclin-dependent kinase 1 OS=Homo sapiens OX=9606 GN=CDK1 PE=1 SV=3	34.095	297	Q00535;P11802;Q00534;P50750;Q96Q40;O94921;Q07002;Q00536;Q00537;Q9NYV4;Q14004	CDK5;CDK4;CDK6;CDK9;CDK15;CDK14;CDK18;CDK16;CDK17;CDK12;CDK13	28.9765	28.1909	28.669	28.9786	28.3299	28.8408
P06576	ATPB_HUMAN	ATP5F1B	ATP synthase subunit beta, mitochondrial OS=Homo sapiens OX=9606 GN=ATP5F1B PE=1 SV=3	56.56	529			32.0877	31.1603	31.9015	32.0165	31.9279	32.2296
P06702	S10A9_HUMAN	S100A9	Protein S100-A9 OS=Homo sapiens OX=9606 GN=S100A9 PE=1 SV=1	13.242	114			25.2976	24.6306	22.6047	25.8419	27.9149	30.1379
P06703	S10A6_HUMAN	S100A6	Protein S100-A6 OS=Homo sapiens OX=9606 GN=S100A6 PE=1 SV=1	10.18	90			23.2814	27.4849	22.8117	27.8049	28.8508	28.484
P06733	ENOA_HUMAN	ENO1	Alpha-enolase OS=Homo sapiens OX=9606 GN=ENO1 PE=1 SV=2	47.169	434	P13929	ENO3	32.7729	31.7498	32.2993	32.4699	32.2775	32.3354
P06748	NPM_HUMAN	NPM1	Nucleophosmin OS=Homo sapiens OX=9606 GN=NPM1 PE=1 SV=2	32.575	294			32.0118	31.1535	30.7982	31.2638	30.9083	31.3921
P06753	TPM3_HUMAN	TPM3	Tropomyosin alpha-3 chain OS=Homo sapiens OX=9606 GN=TPM3 PE=1 SV=2	32.95	285	P09493	TPM1	24.0748	23.2428	23.7043	23.3906	24.5252	24.7077
P06899	H2B1J_HUMAN	H2BC11	Histone H2B type 1-J OS=Homo sapiens OX=9606 GN=H2BC11 PE=1 SV=3	13.904	126	Q16778;P33778;P23527;Q8N257;Q96A08;A0A2R8Y619;Q6DRA6;Q6DN03	H2BC21;H2BC3;H2BC17;H2BC26;H2BC1;H2BK1;H2BC19P;H2BC20P	32.7567	32.4891	32.9185	32.8615	35.7721	34.471
P07195	LDHB_HUMAN	LDHB	L-lactate dehydrogenase B chain OS=Homo sapiens OX=9606 GN=LDHB PE=1 SV=2	36.638	334	Q6ZMR3;P07864	LDHAL6A;LDHC	29.189	28.4128	28.7983	28.7354	28.7586	28.9701
P07203	GPX1_HUMAN	GPX1	Glutathione peroxidase 1 OS=Homo sapiens OX=9606 GN=GPX1 PE=1 SV=4	22.088	203			27.4044	26.4694	26.7631	26.8976	25.6611	26.6869
P07237	PDIA1_HUMAN	P4HB	Protein disulfide-isomerase OS=Homo sapiens OX=9606 GN=P4HB PE=1 SV=3	57.116	508			26.7651	25.3792	26.1458	26.1787	25.9739	26.7563
P07305	H10_HUMAN	H1-0	Histone H1.0 OS=Homo sapiens OX=9606 GN=H1-0 PE=1 SV=3	20.863	194			30.2977	29.6035	30.2494	29.8064	30.6553	30.5801
P07339	CATD_HUMAN	CTSD	Cathepsin D OS=Homo sapiens OX=9606 GN=CTSD PE=1 SV=1	44.552	412			23.5959	22.8551	23.0687	23.3101	23.8174	25.5081
P07355	ANXA2_HUMAN	ANXA2	Annexin A2 OS=Homo sapiens OX=9606 GN=ANXA2 PE=1 SV=2	38.604	339	A6NMY6	ANXA2P2	29.6205	29.9354	29.5419	29.6538	29.8965	30.6325
P07384	CAN1_HUMAN	CAPN1	Calpain-1 catalytic subunit OS=Homo sapiens OX=9606 GN=CAPN1 PE=1 SV=1	81.89	714			20.993	20.0795	21.5028	21.358	21.4286	20.0266
P07437	TBB5_HUMAN	TUBB	Tubulin beta chain OS=Homo sapiens OX=9606 GN=TUBB PE=1 SV=2	49.671	444	A6NNZ2	TUBB8B	32.3112	31.4322	31.9076	32.1286	31.7651	32.1206
P07737	PROF1_HUMAN	PFN1	Profilin-1 OS=Homo sapiens OX=9606 GN=PFN1 PE=1 SV=2	15.054	140			26.3381	24.1938	25.5054	25.3895	26.9983	27.038
P07741	APT_HUMAN	APRT	Adenine phosphoribosyltransferase OS=Homo sapiens OX=9606 GN=APRT PE=1 SV=2	19.608	180			27.5533	26.0949	26.6031	26.6784	26.1207	26.1808
P07814	SYEP_HUMAN	EPRS1	Bifunctional glutamate/proline--tRNA ligase OS=Homo sapiens OX=9606 GN=EPRS1 PE=1 SV=5	170.591	1512			22.8153	21.2622	22.5609	22.4164	20.7046	21.5665
P07858	CATB_HUMAN	CTSB	Cathepsin B OS=Homo sapiens OX=9606 GN=CTSB PE=1 SV=3	37.822	339			25.6631	23.1739	25.232	25.5841	20.4406	23.261
P07900	HS90A_HUMAN	HSP90AA1	Heat shock protein HSP 90-alpha OS=Homo sapiens OX=9606 GN=HSP90AA1 PE=1 SV=5	84.66	732	Q14568;Q58FG0;Q58FF6;Q58FG1	HSP90AA2P;HSP90AA5P;HSP90AB4P;HSP90AA4P	26.5012	25.5929	25.8095	26.0149	25.9021	26.1541
P07910	HNRPC_HUMAN	HNRNPC	Heterogeneous nuclear ribonucleoproteins C1/C2 OS=Homo sapiens OX=9606 GN=HNRNPC PE=1 SV=4	33.67	306	P0DMR1;O60812;B7ZW38;B2RXH8	HNRNPCL4;HNRNPCL1;HNRNPCL3;HNRNPCL2	29.5989	29.2333	28.7622	29.2749	26.438	27.1804
P07942	LAMB1_HUMAN	LAMB1	Laminin subunit beta-1 OS=Homo sapiens OX=9606 GN=LAMB1 PE=1 SV=2	198.038	1786			23.8153	22.1853	24.6505	20.4908	25.0612	19.9323
P08069	IGF1R_HUMAN	IGF1R	Insulin-like growth factor 1 receptor OS=Homo sapiens OX=9606 GN=IGF1R PE=1 SV=1	154.793	1367	P14616;P06213	INSRR;INSR	27.8385	23.0246	25.0568	22.1832	20.9998	21.8122
P08134	RHOC_HUMAN	RHOC	Rho-related GTP-binding protein RhoC OS=Homo sapiens OX=9606 GN=RHOC PE=1 SV=1	22.006	193	P61586	RHOA	26.3682	25.2705	26.7379	26.1125	25.0379	25.2267
P08195	4F2_HUMAN	SLC3A2	Amino acid transporter heavy chain SLC3A2 OS=Homo sapiens OX=9606 GN=SLC3A2 PE=1 SV=3	67.994	630			23.5627	21.1389	22.5065	22.7059	22.4296	21.5998
P08238	HS90B_HUMAN	HSP90AB1	Heat shock protein HSP 90-beta OS=Homo sapiens OX=9606 GN=HSP90AB1 PE=1 SV=4	83.264	724	Q58FF7	HSP90AB3P	29.4358	28.4722	28.992	29.0367	29.5575	29.7653
P08579	RU2B_HUMAN	SNRPB2	U2 small nuclear ribonucleoprotein B'' OS=Homo sapiens OX=9606 GN=SNRPB2 PE=1 SV=1	25.486	225			23.0136	22.1436	22.5459	22.3573	21.6284	20.407
P08648	ITA5_HUMAN	ITGA5	Integrin alpha-5 OS=Homo sapiens OX=9606 GN=ITGA5 PE=1 SV=2	114.536	1049			20.3307	19.1808	20.3903	19.9569	23.1622	20.4246
P08670	VIME_HUMAN	VIM	Vimentin OS=Homo sapiens OX=9606 GN=VIM PE=1 SV=4	53.652	466	P17661;P41219;Q16352;P07197;P07196	DES;PRPH;INA;NEFM;NEFL	34.3916	33.2664	34.1608	34.052	35.034	35.0166
P08708	RS17_HUMAN	RPS17	Small ribosomal subunit protein eS17 OS=Homo sapiens OX=9606 GN=RPS17 PE=1 SV=2	15.55	135			28.7164	27.5735	29.1349	28.6051	27.8298	28.4458
P08754	GNAI3_HUMAN	GNAI3	Guanine nucleotide-binding protein G(i) subunit alpha-3 OS=Homo sapiens OX=9606 GN=GNAI3 PE=1 SV=3	40.532	354			20.1776	18.855	19.4889	19.7033	19.6879	19.5711
P08758	ANXA5_HUMAN	ANXA5	Annexin A5 OS=Homo sapiens OX=9606 GN=ANXA5 PE=1 SV=2	35.937	320			25.5472	24.5077	25.0236	25.2557	25.8246	26.2553
P08865	RSSA_HUMAN	RPSA	Small ribosomal subunit protein uS2 OS=Homo sapiens OX=9606 GN=RPSA PE=1 SV=4	32.854	295	A0A8I5KQE6	RPSA2	27.4594	26.3395	26.3949	26.4855	26.2783	26.1936
P09211	GSTP1_HUMAN	GSTP1	Glutathione S-transferase P OS=Homo sapiens OX=9606 GN=GSTP1 PE=1 SV=2	23.356	210			25.6623	23.5296	23.9119	23.6965	25.6236	25.9903
P09382	LEG1_HUMAN	LGALS1	Galectin-1 OS=Homo sapiens OX=9606 GN=LGALS1 PE=1 SV=2	14.716	135			28.7094	27.77	28.5791	28.4469	28.2496	28.9245
P09651	ROA1_HUMAN	HNRNPA1	Heterogeneous nuclear ribonucleoprotein A1 OS=Homo sapiens OX=9606 GN=HNRNPA1 PE=1 SV=5	38.747	372	A0A2R8Y4L2;Q32P51	HNRNPA1L3;HNRNPA1L2	30.1253	28.5925	28.0563	28.1839	27.6441	28.1129
P09661	RU2A_HUMAN	SNRPA1	U2 small nuclear ribonucleoprotein A' OS=Homo sapiens OX=9606 GN=SNRPA1 PE=1 SV=2	28.416	255			27.5447	25.8292	26.7027	26.1652	28.1442	28.7962
P09874	PARP1_HUMAN	PARP1	Poly [ADP-ribose] polymerase 1 OS=Homo sapiens OX=9606 GN=PARP1 PE=1 SV=4	113.084	1014			27.5103	28.492	26.7464	27.0217	25.64	27.6326
P09936	UCHL1_HUMAN	UCHL1	Ubiquitin carboxyl-terminal hydrolase isozyme L1 OS=Homo sapiens OX=9606 GN=UCHL1 PE=1 SV=2	24.824	223			25.2166	24.5328	24.5455	24.5167	23.5164	24.1524
P0CG30	GSTT2_HUMAN	GSTT2B	Glutathione S-transferase theta-2B OS=Homo sapiens OX=9606 GN=GSTT2B PE=1 SV=1	27.507	244	P0CG29	GSTT2	21.1484	20.4384	21.2653	21.2326	21.3306	20.0256
P0DMV9	HS71B_HUMAN	HSPA1B	Heat shock 70 kDa protein 1B OS=Homo sapiens OX=9606 GN=HSPA1B PE=1 SV=1	70.052	641	P0DMV8	HSPA1A	30.7461	29.5768	29.9229	29.391	28.5897	28.2992
P0DOX5	IGG1_HUMAN		Immunoglobulin gamma-1 heavy chain OS=Homo sapiens OX=9606 PE=1 SV=2	49.329	449	P01857	IGHG1	22.18	23.6787	21.6915	22.3417	20.0971	25.0014
P0DOY3	IGLC3_HUMAN	IGLC3	Immunoglobulin lambda constant 3 OS=Homo sapiens OX=9606 GN=IGLC3 PE=1 SV=1	11.266	106	P0DOY2;P0DOX8;P0CG04;P0CF74;A0M8Q6;B9A064		19.9273	23.508	22.1197	23.0573	20.6303	26.1444
P0DP25	CALM3_HUMAN	CALM3	Calmodulin-3 OS=Homo sapiens OX=9606 GN=CALM3 PE=1 SV=1	16.838	149	P0DP24;P0DP23	CALM2;CALM1	29.679	28.0182	29.4898	29.4888	30.1424	30.0414
P0DPI3	CENL2_HUMAN	CENPVL2	Centromere protein V-like protein 2 OS=Homo sapiens OX=9606 GN=CENPVL2 PE=3 SV=1	29.887	272	A0A0U1RRI6;A0A0U1RR11	CENPVL3;CENPVL1	25.7873	25.8187	25.2963	25.9422	24.4233	24.8833
P10301	RRAS_HUMAN	RRAS	Ras-related protein R-Ras OS=Homo sapiens OX=9606 GN=RRAS PE=1 SV=1	23.48	218			23.8269	23.3896	23.3764	22.8865	22.5873	20.0868
P10321	HLAC_HUMAN	HLA-C	HLA class I histocompatibility antigen, C alpha chain OS=Homo sapiens OX=9606 GN=HLA-C PE=1 SV=3	40.649	366	P01893;P01889	HLA-H;HLA-B	23.8359	22.516	23.0467	22.866	20.0583	20.5567
P10412	H14_HUMAN	H1-4	Histone H1.4 OS=Homo sapiens OX=9606 GN=H1-4 PE=1 SV=2	21.865	219	P16402;P22492	H1-3;H1-6	20.1263	19.8325	19.9883	19.4741	20.6696	25.569
P10599	THIO_HUMAN	TXN	Thioredoxin OS=Homo sapiens OX=9606 GN=TXN PE=1 SV=3	11.737	105			27.4083	26.883	26.7739	26.8356	28.3787	28.5156
P10644	KAP0_HUMAN	PRKAR1A	cAMP-dependent protein kinase type I-alpha regulatory subunit OS=Homo sapiens OX=9606 GN=PRKAR1A PE=1 SV=1	42.982	381			24.5485	21.597	24.5467	24.1667	20.4503	20.6427
P10646	TFPI1_HUMAN	TFPI	Tissue factor pathway inhibitor OS=Homo sapiens OX=9606 GN=TFPI PE=1 SV=1	35.015	304			26.2125	25.4681	27.2769	26.2917	21.9913	21.76
P10809	CH60_HUMAN	HSPD1	60 kDa heat shock protein, mitochondrial OS=Homo sapiens OX=9606 GN=HSPD1 PE=1 SV=2	61.055	573			27.0546	25.9921	26.3901	26.2124	27.2728	26.9287
P10909	CLUS_HUMAN	CLU	Clusterin OS=Homo sapiens OX=9606 GN=CLU PE=1 SV=1	52.495	449			28.844	27.7317	26.6294	25.7261	24.8743	25.2091
P11021	BIP_HUMAN	HSPA5	Endoplasmic reticulum chaperone BiP OS=Homo sapiens OX=9606 GN=HSPA5 PE=1 SV=2	72.333	654			30.8052	29.9394	30.7251	30.313	30.8873	31.5075
P11047	LAMC1_HUMAN	LAMC1	Laminin subunit gamma-1 OS=Homo sapiens OX=9606 GN=LAMC1 PE=1 SV=3	177.603	1609	Q9Y6N6	LAMC3	26.1969	24.8112	25.8009	25.2454	23.7163	23.7917
P11142	HSP7C_HUMAN	HSPA8	Heat shock cognate 71 kDa protein OS=Homo sapiens OX=9606 GN=HSPA8 PE=1 SV=1	70.898	646			31.5201	30.864	31.2178	31.298	31.3517	31.6812
P11177	ODPB_HUMAN	PDHB	Pyruvate dehydrogenase E1 component subunit beta, mitochondrial OS=Homo sapiens OX=9606 GN=PDHB PE=1 SV=3	39.233	359			25.7616	25.0571	25.7261	25.7064	23.7339	25.4169
P11182	ODB2_HUMAN	DBT	Lipoamide acyltransferase component of branched-chain alpha-keto acid dehydrogenase complex, mitochondrial OS=Homo sapiens OX=9606 GN=DBT PE=1 SV=4	53.517	482			20.3855	22.5279	22.205	22.6076	28.8312	23.2199
P11279	LAMP1_HUMAN	LAMP1	Lysosome-associated membrane glycoprotein 1 OS=Homo sapiens OX=9606 GN=LAMP1 PE=1 SV=3	44.882	417			20.0583	19.2375	20.7836	21.2843	22.5239	22.6107
P11413	G6PD_HUMAN	G6PD	Glucose-6-phosphate 1-dehydrogenase OS=Homo sapiens OX=9606 GN=G6PD PE=1 SV=4	59.257	515			20.1978	20.5547	20.0206	20.7686	22.6862	22.9025
P11498	PYC_HUMAN	PC	Pyruvate carboxylase, mitochondrial OS=Homo sapiens OX=9606 GN=PC PE=1 SV=2	129.634	1178			27.1319	27.1079	27.0492	26.9556	29.4461	30.1478
P11586	C1TC_HUMAN	MTHFD1	C-1-tetrahydrofolate synthase, cytoplasmic OS=Homo sapiens OX=9606 GN=MTHFD1 PE=1 SV=4	101.531	935			25.598	24.2362	25.0308	24.722	23.9182	24.0744
P11940	PABP1_HUMAN	PABPC1	Polyadenylate-binding protein 1 OS=Homo sapiens OX=9606 GN=PABPC1 PE=1 SV=2	70.671	636	Q9H361;Q4VXU2;Q96DU9	PABPC3;PABPC1L;PABPC5	31.7224	31.8411	31.4437	31.8069	28.9379	29.3119
P12004	PCNA_HUMAN	PCNA	Proliferating cell nuclear antigen OS=Homo sapiens OX=9606 GN=PCNA PE=1 SV=1	28.769	261			26.7197	24.702	26.1167	26.2245	24.059	25.6554
P12268	IMDH2_HUMAN	IMPDH2	Inosine-5'-monophosphate dehydrogenase 2 OS=Homo sapiens OX=9606 GN=IMPDH2 PE=1 SV=2	55.805	514			28.8445	28.2436	27.9462	27.7533	28.1424	28.889
P12273	PIP_HUMAN	PIP	Prolactin-inducible protein OS=Homo sapiens OX=9606 GN=PIP PE=1 SV=1	16.572	146			26.2434	24.5212	25.6705	25.969	26.9629	27.5159
P12277	KCRB_HUMAN	CKB	Creatine kinase B-type OS=Homo sapiens OX=9606 GN=CKB PE=1 SV=1	42.644	381			26.3336	24.8534	23.4194	20.9409	21.0081	23.4629
P12429	ANXA3_HUMAN	ANXA3	Annexin A3 OS=Homo sapiens OX=9606 GN=ANXA3 PE=1 SV=3	36.375	323			20.7256	19.535	20.5998	19.7457	23.182	23.5867
P12814	ACTN1_HUMAN	ACTN1	Alpha-actinin-1 OS=Homo sapiens OX=9606 GN=ACTN1 PE=1 SV=2	103.058	892			24.5442	24.7189	25.0728	24.2598	25.6339	26.0186
P12956	XRCC6_HUMAN	XRCC6	X-ray repair cross-complementing protein 6 OS=Homo sapiens OX=9606 GN=XRCC6 PE=1 SV=2	69.843	609			22.8136	22.542	20.414	20.9458	20.1426	21.1156
P13489	RINI_HUMAN	RNH1	Ribonuclease inhibitor OS=Homo sapiens OX=9606 GN=RNH1 PE=1 SV=2	49.973	461			24.3677	22.4049	23.4203	23.6488	21.8658	22.6581
P13598	ICAM2_HUMAN	ICAM2	Intercellular adhesion molecule 2 OS=Homo sapiens OX=9606 GN=ICAM2 PE=1 SV=2	30.654	275			21.2874	19.3838	19.8577	20.3911	20.2018	24.1305
P13639	EF2_HUMAN	EEF2	Elongation factor 2 OS=Homo sapiens OX=9606 GN=EEF2 PE=1 SV=4	95.338	858			27.1072	26.3083	26.7053	26.7261	26.3423	26.7532
P13667	PDIA4_HUMAN	PDIA4	Protein disulfide-isomerase A4 OS=Homo sapiens OX=9606 GN=PDIA4 PE=1 SV=2	72.932	645			20.6159	19.5184	19.3722	19.8019	22.14	21.8228
P13674	P4HA1_HUMAN	P4HA1	Prolyl 4-hydroxylase subunit alpha-1 OS=Homo sapiens OX=9606 GN=P4HA1 PE=1 SV=2	61.049	534			25.0303	24.3039	24.7318	25.0129	24.3433	27.7092
P13693	TCTP_HUMAN	TPT1	Translationally-controlled tumor protein OS=Homo sapiens OX=9606 GN=TPT1 PE=1 SV=1	19.595	172			23.5547	22.6983	20.6739	23.2247	20.8772	23.8462
P13747	HLAE_HUMAN	HLA-E	HLA class I histocompatibility antigen, alpha chain E OS=Homo sapiens OX=9606 GN=HLA-E PE=1 SV=4	40.058	358			23.5456	22.8	23.1774	23.2126	24.2552	25.3906
P13797	PLST_HUMAN	PLS3	Plastin-3 OS=Homo sapiens OX=9606 GN=PLS3 PE=1 SV=4	70.811	630	P13796;Q14651	LCP1;PLS1	26.0755	25.3648	24.8173	25.2534	25.5436	26.7488
P13804	ETFA_HUMAN	ETFA	Electron transfer flavoprotein subunit alpha, mitochondrial OS=Homo sapiens OX=9606 GN=ETFA PE=1 SV=1	35.08	333			23.9068	23.0875	23.4541	23.697	21.8235	20.2444
P14174	MIF_HUMAN	MIF	Macrophage migration inhibitory factor OS=Homo sapiens OX=9606 GN=MIF PE=1 SV=4	12.476	115			26.1069	24.0803	25.2329	25.1215	23.7669	24.3155
P14406	CX7A2_HUMAN	COX7A2	Cytochrome c oxidase subunit 7A2, mitochondrial OS=Homo sapiens OX=9606 GN=COX7A2 PE=1 SV=1	9.396	83			23.9152	25.3284	23.4645	25.7641	25.6561	25.8105
P14543	NID1_HUMAN	NID1	Nidogen-1 OS=Homo sapiens OX=9606 GN=NID1 PE=1 SV=3	136.377	1247			24.4123	21.8766	24.4944	23.517	21.4921	23.9254
P14618	KPYM_HUMAN	PKM	Pyruvate kinase PKM OS=Homo sapiens OX=9606 GN=PKM PE=1 SV=4	57.937	531	P30613	PKLR	30.1112	28.9648	29.3255	29.486	29.5568	29.7059
P14625	ENPL_HUMAN	HSP90B1	Endoplasmin OS=Homo sapiens OX=9606 GN=HSP90B1 PE=1 SV=1	92.469	803	Q58FF3	HSP90B2P	27.9962	26.6037	26.8127	27.291	27.2426	27.7501
P14649	MYL6B_HUMAN	MYL6B	Myosin light chain 6B OS=Homo sapiens OX=9606 GN=MYL6B PE=1 SV=1	22.764	208			21.8972	18.7895	19.6454	21.0952	20.3436	21.9962
P14866	HNRPL_HUMAN	HNRNPL	Heterogeneous nuclear ribonucleoprotein L OS=Homo sapiens OX=9606 GN=HNRNPL PE=1 SV=2	64.133	589			27.3403	27.0051	27.8595	27.0622	26.539	27.9865
P14923	PLAK_HUMAN	JUP	Junction plakoglobin OS=Homo sapiens OX=9606 GN=JUP PE=1 SV=3	81.745	745			24.2453	21.0634	23.9007	23.5805	21.9807	27.8614
P15144	AMPN_HUMAN	ANPEP	Aminopeptidase N OS=Homo sapiens OX=9606 GN=ANPEP PE=1 SV=4	109.54	967			23.3325	24.891	23.466	24.2883	22.4875	24.4205
P15153	RAC2_HUMAN	RAC2	Ras-related C3 botulinum toxin substrate 2 OS=Homo sapiens OX=9606 GN=RAC2 PE=1 SV=1	21.429	192	P63000;P60763	RAC1;RAC3	26.0978	25.3977	25.6909	25.9567	26.3163	26.2412
P15531	NDKA_HUMAN	NME1	Nucleoside diphosphate kinase A OS=Homo sapiens OX=9606 GN=NME1 PE=1 SV=1	17.149	152			26.109	24.7982	25.0556	24.5432	24.8151	24.7444
P15880	RS2_HUMAN	RPS2	Small ribosomal subunit protein uS5 OS=Homo sapiens OX=9606 GN=RPS2 PE=1 SV=2	31.324	293			26.474	25.7537	26.6444	26.5051	25.8031	25.3475
P15924	DESP_HUMAN	DSP	Desmoplakin OS=Homo sapiens OX=9606 GN=DSP PE=1 SV=3	331.774	2871			27.0394	24.3293	25.8459	25.828	25.9313	29.3948
P15927	RFA2_HUMAN	RPA2	Replication protein A 32 kDa subunit OS=Homo sapiens OX=9606 GN=RPA2 PE=1 SV=1	29.247	270			24.4537	23.7148	23.6307	24.0694	22.6777	23.524
P16104	H2AX_HUMAN	H2AX	Histone H2AX OS=Homo sapiens OX=9606 GN=H2AX PE=1 SV=2	15.145	143	Q96QV6	H2AC1	20.3643	19.0877	20.2943	21.1061	21.0517	24.0014
P16152	CBR1_HUMAN	CBR1	Carbonyl reductase [NADPH] 1 OS=Homo sapiens OX=9606 GN=CBR1 PE=1 SV=3	30.375	277	O75828	CBR3	23.9809	22.9323	22.9634	22.4413	22.3204	22.5904
P16220	CREB1_HUMAN	CREB1	Cyclic AMP-responsive element-binding protein 1 OS=Homo sapiens OX=9606 GN=CREB1 PE=1 SV=3	35.136	327	P18846	ATF1	22.6898	24.6235	24.5379	23.9337	23.271	21.8648
P16284	PECA1_HUMAN	PECAM1	Platelet endothelial cell adhesion molecule OS=Homo sapiens OX=9606 GN=PECAM1 PE=1 SV=2	82.522	738			20.1131	18.4335	19.7018	20.0964	23.8081	21.7955
P16401	H15_HUMAN	H1-5	Histone H1.5 OS=Homo sapiens OX=9606 GN=H1-5 PE=1 SV=3	22.58	226			30.4235	30.8418	30.0665	30.3546	30.0307	30.5242
P16403	H12_HUMAN	H1-2	Histone H1.2 OS=Homo sapiens OX=9606 GN=H1-2 PE=1 SV=2	21.365	213			29.9506	30.3703	29.7851	29.9262	29.8337	30.2674
P16615	AT2A2_HUMAN	ATP2A2	Sarcoplasmic/endoplasmic reticulum calcium ATPase 2 OS=Homo sapiens OX=9606 GN=ATP2A2 PE=1 SV=1	114.757	1042	O14983	ATP2A1	23.651	22.9765	25.1073	25.2601	19.5201	23.8359
P16989	YBOX3_HUMAN	YBX3	Y-box-binding protein 3 OS=Homo sapiens OX=9606 GN=YBX3 PE=1 SV=4	40.09	372			27.1441	27.1654	26.1781	26.1074	23.528	23.3173
P17026	ZNF22_HUMAN	ZNF22	Zinc finger protein 22 OS=Homo sapiens OX=9606 GN=ZNF22 PE=1 SV=3	25.915	224			21.7488	18.9757	21.1311	21.3734	21.9605	22.6085
P17066	HSP76_HUMAN	HSPA6	Heat shock 70 kDa protein 6 OS=Homo sapiens OX=9606 GN=HSPA6 PE=1 SV=2	71.028	643	P48741	HSPA7	28.4333	27.6894	27.8214	27.7594	27.7022	28.0721
P17655	CAN2_HUMAN	CAPN2	Calpain-2 catalytic subunit OS=Homo sapiens OX=9606 GN=CAPN2 PE=1 SV=6	79.995	700			24.2185	23.465	23.7518	24.0532	25.0496	24.4007
P17693	HLAG_HUMAN	HLA-G	HLA class I histocompatibility antigen, alpha chain G OS=Homo sapiens OX=9606 GN=HLA-G PE=1 SV=1	38.224	338			22.359	21.34	21.4555	19.9468	19.9641	22.2305
P17812	PYRG1_HUMAN	CTPS1	CTP synthase 1 OS=Homo sapiens OX=9606 GN=CTPS1 PE=1 SV=2	66.69	591	Q9NRF8	CTPS2	23.5479	23.2216	22.8437	21.5422	20.6176	19.9937
P17844	DDX5_HUMAN	DDX5	Probable ATP-dependent RNA helicase DDX5 OS=Homo sapiens OX=9606 GN=DDX5 PE=1 SV=1	69.148	614			29.052	28.0929	29.1466	29.0458	28.7703	29.4549
P17858	PFKAL_HUMAN	PFKL	ATP-dependent 6-phosphofructokinase, liver type OS=Homo sapiens OX=9606 GN=PFKL PE=1 SV=6	85.018	780			21.0643	20.1338	20.9872	20.8207	20.2347	21.1766
P17980	PRS6A_HUMAN	PSMC3	26S proteasome regulatory subunit 6A OS=Homo sapiens OX=9606 GN=PSMC3 PE=1 SV=3	49.204	439			28.4141	27.2426	27.6355	27.948	27.3928	27.2276
P17987	TCPA_HUMAN	TCP1	T-complex protein 1 subunit alpha OS=Homo sapiens OX=9606 GN=TCP1 PE=1 SV=1	60.344	556			24.0598	23.4487	23.482	22.7544	22.3557	22.4103
P18077	RL35A_HUMAN	RPL35A	Large ribosomal subunit protein eL33 OS=Homo sapiens OX=9606 GN=RPL35A PE=1 SV=2	12.538	110			25.0935	26.3464	24.6159	25.4517	22.4105	22.7156
P18085	ARF4_HUMAN	ARF4	ADP-ribosylation factor 4 OS=Homo sapiens OX=9606 GN=ARF4 PE=1 SV=3	20.511	180			28.3308	28.2181	28.381	28.3577	27.5263	28.6788
P18124	RL7_HUMAN	RPL7	Large ribosomal subunit protein uL30 OS=Homo sapiens OX=9606 GN=RPL7 PE=1 SV=1	29.226	248			28.5575	28.1807	28.9771	28.9138	27.9001	27
P18583	SON_HUMAN	SON	Protein SON OS=Homo sapiens OX=9606 GN=SON PE=1 SV=4	263.83	2426			29.3799	28.6369	29.4715	29.8262	28.3195	28.6246
P18621	RL17_HUMAN	RPL17	Large ribosomal subunit protein uL22 OS=Homo sapiens OX=9606 GN=RPL17 PE=1 SV=3	21.397	184			31.3209	30.3613	31.1709	31.2385	30.5846	31.1588
P18669	PGAM1_HUMAN	PGAM1	Phosphoglycerate mutase 1 OS=Homo sapiens OX=9606 GN=PGAM1 PE=1 SV=2	28.804	254	P15259;Q8N0Y7	PGAM2;PGAM4	26.7789	26.9598	26.5955	26.3129	20.3274	24.7819
P18754	RCC1_HUMAN	RCC1	Regulator of chromosome condensation OS=Homo sapiens OX=9606 GN=RCC1 PE=1 SV=1	44.969	421			22.1578	20.9949	22.6469	22.425	23.405	23.0481
P19022	CADH2_HUMAN	CDH2	Cadherin-2 OS=Homo sapiens OX=9606 GN=CDH2 PE=1 SV=4	99.809	906			22.6671	21.302	21.4167	21.695	20.3326	20.7259
P19105	ML12A_HUMAN	MYL12A	Myosin regulatory light chain 12A OS=Homo sapiens OX=9606 GN=MYL12A PE=1 SV=2	19.794	171	O14950;P24844	MYL12B;MYL9	29.8253	28.5862	29.4639	29.6332	29.7142	29.9107
P19338	NUCL_HUMAN	NCL	Nucleolin OS=Homo sapiens OX=9606 GN=NCL PE=1 SV=3	76.614	710			27.933	27.5121	26.5351	27.7101	26.7226	28.2185
P19387	RPB3_HUMAN	POLR2C	DNA-directed RNA polymerase II subunit RPB3 OS=Homo sapiens OX=9606 GN=POLR2C PE=1 SV=2	31.441	275			26.8663	25.1261	26.1349	26.3463	25.8031	26.704
P19388	RPAB1_HUMAN	POLR2E	DNA-directed RNA polymerases I, II, and III subunit RPABC1 OS=Homo sapiens OX=9606 GN=POLR2E PE=1 SV=4	24.551	210			22.3205	19.6521	21.6677	20.9775	20.4976	21.5651
P19404	NDUV2_HUMAN	NDUFV2	NADH dehydrogenase [ubiquinone] flavoprotein 2, mitochondrial OS=Homo sapiens OX=9606 GN=NDUFV2 PE=1 SV=2	27.392	249			28.0749	26.3779	27.6728	27.7096	27.1809	27.6512
P19525	E2AK2_HUMAN	EIF2AK2	Interferon-induced, double-stranded RNA-activated protein kinase OS=Homo sapiens OX=9606 GN=EIF2AK2 PE=1 SV=2	62.094	551			23.3453	22.2406	24.3977	23.2778	24.2779	24.2146
P19623	SPEE_HUMAN	SRM	Spermidine synthase OS=Homo sapiens OX=9606 GN=SRM PE=1 SV=1	33.825	302			25.357	24.4987	24.7857	25.2821	24.9803	25.9609
P20042	IF2B_HUMAN	EIF2S2	Eukaryotic translation initiation factor 2 subunit 2 OS=Homo sapiens OX=9606 GN=EIF2S2 PE=1 SV=2	38.388	333			25.8238	23.809	25.6514	25.7412	25.23	25.675
P20290	BTF3_HUMAN	BTF3	Transcription factor BTF3 OS=Homo sapiens OX=9606 GN=BTF3 PE=1 SV=1	22.168	206			25.5889	24.949	25.5926	25.5976	25.0571	25.4169
P20339	RAB5A_HUMAN	RAB5A	Ras-related protein Rab-5A OS=Homo sapiens OX=9606 GN=RAB5A PE=1 SV=2	23.659	215			26.7082	26.6987	30.674	25.2533	23.536	28.132
P20340	RAB6A_HUMAN	RAB6A	Ras-related protein Rab-6A OS=Homo sapiens OX=9606 GN=RAB6A PE=1 SV=3	23.593	208	Q9NRW1;Q14964	RAB6B;RAB39A	26.1013	25.6344	25.7952	25.6992	25.8548	22.5661
P20591	MX1_HUMAN	MX1	Interferon-induced GTP-binding protein Mx1 OS=Homo sapiens OX=9606 GN=MX1 PE=1 SV=4	75.52	662	P20592	MX2	28.6056	29.298	28.5642	28.6468	19.5324	24.6974
P20700	LMNB1_HUMAN	LMNB1	Lamin-B1 OS=Homo sapiens OX=9606 GN=LMNB1 PE=1 SV=2	66.408	586			23.5381	23.0539	23.7634	24.1328	23.713	24.4649
P21266	GSTM3_HUMAN	GSTM3	Glutathione S-transferase Mu 3 OS=Homo sapiens OX=9606 GN=GSTM3 PE=1 SV=3	26.56	225			24.149	23.9632	23.7133	23.7928	23.1721	23.7597
P21291	CSRP1_HUMAN	CSRP1	Cysteine and glycine-rich protein 1 OS=Homo sapiens OX=9606 GN=CSRP1 PE=1 SV=3	20.567	193			24.35	23.8505	24.0363	24.1847	23.7281	24.2914
P21333	FLNA_HUMAN	FLNA	Filamin-A OS=Homo sapiens OX=9606 GN=FLNA PE=1 SV=4	280.739	2647			30.0646	28.9168	29.4132	29.6105	29.0215	29.5708
P21741	MK_HUMAN	MDK	Midkine OS=Homo sapiens OX=9606 GN=MDK PE=1 SV=1	15.585	143			24.5335	24.9157	26.6283	27.3517	20.33	20.312
P21796	VDAC1_HUMAN	VDAC1	Non-selective voltage-gated ion channel VDAC1 OS=Homo sapiens OX=9606 GN=VDAC1 PE=1 SV=2	30.773	283			26.1748	25.4988	26.2492	26.1694	25.7572	27.442
P21980	TGM2_HUMAN	TGM2	Protein-glutamine gamma-glutamyltransferase 2 OS=Homo sapiens OX=9606 GN=TGM2 PE=1 SV=2	77.329	687			28.0517	27.3884	27.6144	27.5879	27.3635	27.8343
P22061	PIMT_HUMAN	PCMT1	Protein-L-isoaspartate(D-aspartate) O-methyltransferase OS=Homo sapiens OX=9606 GN=PCMT1 PE=1 SV=4	24.636	227			30.1034	27.0721	29.7792	27.5398	26.6457	27.7405
P22087	FBRL_HUMAN	FBL	rRNA 2'-O-methyltransferase fibrillarin OS=Homo sapiens OX=9606 GN=FBL PE=1 SV=2	33.784	321			24.527	23.7727	24.9205	24.7897	23.9905	25.0409
P22234	PUR6_HUMAN	PAICS	Bifunctional phosphoribosylaminoimidazole carboxylase/phosphoribosylaminoimidazole succinocarboxamide synthetase OS=Homo sapiens OX=9606 GN=PAICS PE=1 SV=3	47.079	425			24.5359	24.1107	24.2655	23.919	25.9567	26.2787
P22307	SCP2_HUMAN	SCP2	Sterol carrier protein 2 OS=Homo sapiens OX=9606 GN=SCP2 PE=1 SV=2	58.994	547			23.0633	19.5412	21.0133	20.08	21.0116	20.7436
P22314	UBA1_HUMAN	UBA1	Ubiquitin-like modifier-activating enzyme 1 OS=Homo sapiens OX=9606 GN=UBA1 PE=1 SV=3	117.849	1058			23.8264	21.9053	21.6497	21.5507	22.8032	24.2394
P22392	NDKB_HUMAN	NME2	Nucleoside diphosphate kinase B OS=Homo sapiens OX=9606 GN=NME2 PE=1 SV=1	17.298	152	O60361	NME2P1	23.5934	22.6923	22.9432	23.0023	23.3675	23.7298
P22626	ROA2_HUMAN	HNRNPA2B1	Heterogeneous nuclear ribonucleoproteins A2/B1 OS=Homo sapiens OX=9606 GN=HNRNPA2B1 PE=1 SV=2	37.43	353			32.2643	31.3445	27.1411	27.186	26.4785	26.6962
P22695	QCR2_HUMAN	UQCRC2	Cytochrome b-c1 complex subunit 2, mitochondrial OS=Homo sapiens OX=9606 GN=UQCRC2 PE=1 SV=3	48.443	453			27.3216	26.7208	27.0749	27.1638	27.1358	27.4225
P23229	ITA6_HUMAN	ITGA6	Integrin alpha-6 OS=Homo sapiens OX=9606 GN=ITGA6 PE=1 SV=5	126.605	1130			23.3362	20.779	21.2721	21.8296	23.1574	21.8948
P23246	SFPQ_HUMAN	SFPQ	Splicing factor, proline- and glutamine-rich OS=Homo sapiens OX=9606 GN=SFPQ PE=1 SV=2	76.149	707			24.8564	23.8509	23.3919	23.6168	23.1617	24.3057
P23258	TBG1_HUMAN	TUBG1	Tubulin gamma-1 chain OS=Homo sapiens OX=9606 GN=TUBG1 PE=1 SV=2	51.17	451	Q9NRH3	TUBG2	27.3765	26.4389	27.3009	27.4315	24.832	26.9599
P23284	PPIB_HUMAN	PPIB	Peptidyl-prolyl cis-trans isomerase B OS=Homo sapiens OX=9606 GN=PPIB PE=1 SV=2	23.743	216			23.7074	23.5058	25.1731	24.9909	24.3524	21.5505
P23381	SYWC_HUMAN	WARS1	Tryptophan--tRNA ligase, cytoplasmic OS=Homo sapiens OX=9606 GN=WARS1 PE=1 SV=2	53.165	471			22.8259	22.6019	22.471	22.238	20.91	21.9071
P23396	RS3_HUMAN	RPS3	Small ribosomal subunit protein uS3 OS=Homo sapiens OX=9606 GN=RPS3 PE=1 SV=2	26.688	243			26.695	26.0218	26.7733	26.6584	24.7788	26.2637
P23497	SP100_HUMAN	SP100	Nuclear autoantigen Sp-100 OS=Homo sapiens OX=9606 GN=SP100 PE=1 SV=3	100.417	879			28.0602	27.4849	28.5288	27.95	27.7378	27.8221
P23528	COF1_HUMAN	CFL1	Cofilin-1 OS=Homo sapiens OX=9606 GN=CFL1 PE=1 SV=3	18.502	166	Q9Y281	CFL2	30.2619	29.1873	29.9231	30.312	29.7902	29.9061
P24534	EF1B_HUMAN	EEF1B2	Elongation factor 1-beta OS=Homo sapiens OX=9606 GN=EEF1B2 PE=1 SV=3	24.764	225			27.3297	26.1162	26.2953	27.4699	25.7627	26.747
P24666	PPAC_HUMAN	ACP1	Low molecular weight phosphotyrosine protein phosphatase OS=Homo sapiens OX=9606 GN=ACP1 PE=1 SV=3	18.042	158			26.428	25.1052	26.0407	26.1942	24.4303	25.5036
P24752	THIL_HUMAN	ACAT1	Acetyl-CoA acetyltransferase, mitochondrial OS=Homo sapiens OX=9606 GN=ACAT1 PE=1 SV=1	45.2	427			23.0887	22.3677	23.2498	23.0992	20.8118	22.48
P24941	CDK2_HUMAN	CDK2	Cyclin-dependent kinase 2 OS=Homo sapiens OX=9606 GN=CDK2 PE=1 SV=2	33.93	298	Q00526	CDK3	22.1139	22.0092	22.2544	22.5939	20.1777	22.0518
P25205	MCM3_HUMAN	MCM3	DNA replication licensing factor MCM3 OS=Homo sapiens OX=9606 GN=MCM3 PE=1 SV=3	90.981	808			27.1772	26.1422	26.7754	25.9059	25.3862	26.4331
P25311	ZA2G_HUMAN	AZGP1	Zinc-alpha-2-glycoprotein OS=Homo sapiens OX=9606 GN=AZGP1 PE=1 SV=2	34.259	298			24.7013	23.8561	24.1493	24.486	25.6044	25.9141
P25398	RS12_HUMAN	RPS12	Small ribosomal subunit protein eS12 OS=Homo sapiens OX=9606 GN=RPS12 PE=1 SV=3	14.515	132			27.616	26.8248	27.6185	27.6583	26.9904	27.5298
P25490	TYY1_HUMAN	YY1	Transcriptional repressor protein YY1 OS=Homo sapiens OX=9606 GN=YY1 PE=1 SV=2	44.713	414	Q96MM3	ZFP42	23.9862	22.6552	24.5582	24.5863	24.651	24.7057
P25705	ATPA_HUMAN	ATP5F1A	ATP synthase subunit alpha, mitochondrial OS=Homo sapiens OX=9606 GN=ATP5F1A PE=1 SV=1	59.751	553			29.7721	29.4893	29.7367	29.8984	29.6968	30.28
P25786	PSA1_HUMAN	PSMA1	Proteasome subunit alpha type-1 OS=Homo sapiens OX=9606 GN=PSMA1 PE=1 SV=1	29.556	263			23.6759	22.6922	22.9133	23.0429	23.1143	24.3095
P25787	PSA2_HUMAN	PSMA2	Proteasome subunit alpha type-2 OS=Homo sapiens OX=9606 GN=PSMA2 PE=1 SV=2	25.899	234			22.284	22.0936	21.9666	21.9497	23.2225	23.2201
P25788	PSA3_HUMAN	PSMA3	Proteasome subunit alpha type-3 OS=Homo sapiens OX=9606 GN=PSMA3 PE=1 SV=2	28.433	255			24.0918	21.5467	23.6604	23.6904	23.9128	23.6235
P25789	PSA4_HUMAN	PSMA4	Proteasome subunit alpha type-4 OS=Homo sapiens OX=9606 GN=PSMA4 PE=1 SV=1	29.484	261			23.2314	22.5028	19.998	22.9005	23.0771	24.1619
P26006	ITA3_HUMAN	ITGA3	Integrin alpha-3 OS=Homo sapiens OX=9606 GN=ITGA3 PE=1 SV=5	116.612	1051			27.6092	27.5654	27.3928	27.4908	27.4819	27.8682
P26038	MOES_HUMAN	MSN	Moesin OS=Homo sapiens OX=9606 GN=MSN PE=1 SV=3	67.82	577	P35241;P15311	RDX;EZR	26.0795	25.7519	26.1444	26.1261	21.8745	27.5591
P26232	CTNA2_HUMAN	CTNNA2	Catenin alpha-2 OS=Homo sapiens OX=9606 GN=CTNNA2 PE=1 SV=5	105.313	953			23.0631	22.1668	22.5823	22.5474	23.7428	20.0062
P26373	RL13_HUMAN	RPL13	Large ribosomal subunit protein eL13 OS=Homo sapiens OX=9606 GN=RPL13 PE=1 SV=4	24.261	211			26.0567	25.3613	26.2118	25.9968	26.9033	26.74
P26599	PTBP1_HUMAN	PTBP1	Polypyrimidine tract-binding protein 1 OS=Homo sapiens OX=9606 GN=PTBP1 PE=1 SV=2	59.633	557	O95758	PTBP3	24.9786	24.1448	25.0533	25.6409	25.0852	25.1714
P26641	EF1G_HUMAN	EEF1G	Elongation factor 1-gamma OS=Homo sapiens OX=9606 GN=EEF1G PE=1 SV=3	50.119	437			25.7971	25.2453	24.9417	25.052	23.9544	25.7398
P27105	STOM_HUMAN	STOM	Stomatin OS=Homo sapiens OX=9606 GN=STOM PE=1 SV=3	31.731	288			23.8961	22.9278	24.0224	24.0106	21.163	22.6198
P27348	1433T_HUMAN	YWHAQ	14-3-3 protein theta OS=Homo sapiens OX=9606 GN=YWHAQ PE=1 SV=1	27.764	245			26.2372	25.6948	26.045	25.995	25.6854	26.0943
P27482	CALL3_HUMAN	CALML3	Calmodulin-like protein 3 OS=Homo sapiens OX=9606 GN=CALML3 PE=1 SV=2	16.891	149			22.2017	19.1517	19.8476	19.3583	19.6507	23.0985
P27635	RL10_HUMAN	RPL10	Large ribosomal subunit protein uL16 OS=Homo sapiens OX=9606 GN=RPL10 PE=1 SV=5	24.577	214	Q96L21	RPL10L	26.0166	25.9679	26.2482	25.7707	24.8056	26.4662
P27658	CO8A1_HUMAN	COL8A1	Collagen alpha-1(VIII) chain OS=Homo sapiens OX=9606 GN=COL8A1 PE=1 SV=2	73.364	744			23.9741	24.7172	24.4172	24.8201	20.4103	25.1615
P27797	CALR_HUMAN	CALR	Calreticulin OS=Homo sapiens OX=9606 GN=CALR PE=1 SV=1	48.142	417			26.3804	24.5061	25.744	26.1394	26.277	26.3794
P27816	MAP4_HUMAN	MAP4	Microtubule-associated protein 4 OS=Homo sapiens OX=9606 GN=MAP4 PE=1 SV=3	121.005	1152			22.6223	21.8511	22.0185	22.1955	20.9293	21.2628
P27824	CALX_HUMAN	CANX	Calnexin OS=Homo sapiens OX=9606 GN=CANX PE=1 SV=2	67.568	592			25.8695	24.5743	24.9847	25.215	25.4668	26.0186
P27986	P85A_HUMAN	PIK3R1	Phosphatidylinositol 3-kinase regulatory subunit alpha OS=Homo sapiens OX=9606 GN=PIK3R1 PE=1 SV=2	83.598	724			22.9588	19.2895	21.9519	21.6594	20.6156	21.6153
P28066	PSA5_HUMAN	PSMA5	Proteasome subunit alpha type-5 OS=Homo sapiens OX=9606 GN=PSMA5 PE=1 SV=3	26.411	241			27.4734	25.666	26.8305	27.0817	26.7042	27.1866
P28300	LYOX_HUMAN	LOX	Protein-lysine 6-oxidase OS=Homo sapiens OX=9606 GN=LOX PE=1 SV=2	46.944	417			24.9225	23.787	24.6283	24.7407	23.9646	24.9243
P28331	NDUS1_HUMAN	NDUFS1	NADH-ubiquinone oxidoreductase 75 kDa subunit, mitochondrial OS=Homo sapiens OX=9606 GN=NDUFS1 PE=1 SV=3	79.467	727			28.9989	27.8518	28.6484	28.8236	29.249	29.1426
P29084	T2EB_HUMAN	GTF2E2	Transcription initiation factor IIE subunit beta OS=Homo sapiens OX=9606 GN=GTF2E2 PE=1 SV=1	33.044	291			21.4934	19.7388	21.6029	20.6907	21.5811	21.0126
P29279	CCN2_HUMAN	CCN2	CCN family member 2 OS=Homo sapiens OX=9606 GN=CCN2 PE=1 SV=2	38.091	349			24.9931	24.0652	24.3555	24.0383	27.6636	24.2929
P29401	TKT_HUMAN	TKT	Transketolase OS=Homo sapiens OX=9606 GN=TKT PE=1 SV=3	67.878	623			20.7693	19.661	19.9815	19.6536	23.059	20.9679
P29508	SPB3_HUMAN	SERPINB3	Serpin B3 OS=Homo sapiens OX=9606 GN=SERPINB3 PE=1 SV=2	44.565	390			23.8019	22.7457	22.8357	22.6762	23.2157	25.4551
P29558	RBMS1_HUMAN	RBMS1	RNA-binding motif, single-stranded-interacting protein 1 OS=Homo sapiens OX=9606 GN=RBMS1 PE=1 SV=3	44.505	406	Q6XE24	RBMS3	23.8013	21.6699	19.2558	23.4709	21.1123	22.4005
P29590	PML_HUMAN	PML	Protein PML OS=Homo sapiens OX=9606 GN=PML PE=1 SV=3	97.551	882			20.3771	19.1997	23.0471	22.701	21.9602	22.2396
P29692	EF1D_HUMAN	EEF1D	Elongation factor 1-delta OS=Homo sapiens OX=9606 GN=EEF1D PE=1 SV=5	31.122	281			26.7024	24.3543	24.2601	24.2176	26.3256	25.6816
P30041	PRDX6_HUMAN	PRDX6	Peroxiredoxin-6 OS=Homo sapiens OX=9606 GN=PRDX6 PE=1 SV=3	25.035	224			28.3154	27.667	27.7494	28.0231	27.1901	27.581
P30043	BLVRB_HUMAN	BLVRB	Flavin reductase (NADPH) OS=Homo sapiens OX=9606 GN=BLVRB PE=1 SV=3	22.119	206			24.1929	22.25	22.453	19.0058	20.1159	20.753
P30044	PRDX5_HUMAN	PRDX5	Peroxiredoxin-5, mitochondrial OS=Homo sapiens OX=9606 GN=PRDX5 PE=1 SV=4	22.086	214			24.8028	24.5109	24.6307	24.678	23.2408	24.2805
P30048	PRDX3_HUMAN	PRDX3	Thioredoxin-dependent peroxide reductase, mitochondrial OS=Homo sapiens OX=9606 GN=PRDX3 PE=1 SV=3	27.693	256			25.946	25.0937	25.2771	24.312	24.8974	25.4303
P30050	RL12_HUMAN	RPL12	Large ribosomal subunit protein uL11 OS=Homo sapiens OX=9606 GN=RPL12 PE=1 SV=1	17.819	165			28.4969	27.3023	28.1623	28.7189	27.378	27.5996
P30085	KCY_HUMAN	CMPK1	UMP-CMP kinase OS=Homo sapiens OX=9606 GN=CMPK1 PE=1 SV=3	22.222	196			24.7963	23.534	24.1649	24.2431	22.8378	22.5091
P30086	PEBP1_HUMAN	PEBP1	Phosphatidylethanolamine-binding protein 1 OS=Homo sapiens OX=9606 GN=PEBP1 PE=1 SV=3	21.057	187			20.3884	20.527	20.7192	19.5427	20.6823	22.2187
P30101	PDIA3_HUMAN	PDIA3	Protein disulfide-isomerase A3 OS=Homo sapiens OX=9606 GN=PDIA3 PE=1 SV=4	56.782	505			27.6808	26.1043	27.5419	27.478	27.394	27.7765
P30153	2AAA_HUMAN	PPP2R1A	Serine/threonine-protein phosphatase 2A 65 kDa regulatory subunit A alpha isoform OS=Homo sapiens OX=9606 GN=PPP2R1A PE=1 SV=4	65.309	589	P30154	PPP2R1B	27.4359	26.1476	26.9698	26.9086	26.6698	27.0566
P31151	S10A7_HUMAN	S100A7	Protein S100-A7 OS=Homo sapiens OX=9606 GN=S100A7 PE=1 SV=4	11.471	101	Q86SG5	S100A7A	23.9715	20.6856	21.6657	24.3076	22.6711	28.05
P31153	METK2_HUMAN	MAT2A	S-adenosylmethionine synthase isoform type-2 OS=Homo sapiens OX=9606 GN=MAT2A PE=1 SV=1	43.661	395			22.0352	19.2164	19.5528	21.3908	22.2835	22.6064
P31323	KAP3_HUMAN	PRKAR2B	cAMP-dependent protein kinase type II-beta regulatory subunit OS=Homo sapiens OX=9606 GN=PRKAR2B PE=1 SV=3	46.302	418	P13861	PRKAR2A	24.9778	23.4898	23.9849	23.9952	19.6906	25.2697
P31689	DNJA1_HUMAN	DNAJA1	DnaJ homolog subfamily A member 1 OS=Homo sapiens OX=9606 GN=DNAJA1 PE=1 SV=2	44.868	397			29.9973	29.039	30.1215	29.9661	29.8156	30.0822
P31930	QCR1_HUMAN	UQCRC1	Cytochrome b-c1 complex subunit 1, mitochondrial OS=Homo sapiens OX=9606 GN=UQCRC1 PE=1 SV=3	52.646	480			24.6794	24.0162	24.0222	24.2474	21.0302	24.3198
P31942	HNRH3_HUMAN	HNRNPH3	Heterogeneous nuclear ribonucleoprotein H3 OS=Homo sapiens OX=9606 GN=HNRNPH3 PE=1 SV=2	36.926	346			27.8454	26.2537	26.5618	27.2279	26.6164	27.3151
P31943	HNRH1_HUMAN	HNRNPH1	Heterogeneous nuclear ribonucleoprotein H OS=Homo sapiens OX=9606 GN=HNRNPH1 PE=1 SV=4	49.229	449			30.3873	30.4411	31.4986	31.4464	29.9176	30.3558
P31944	CASPE_HUMAN	CASP14	Caspase-14 OS=Homo sapiens OX=9606 GN=CASP14 PE=1 SV=2	27.68	242			23.3318	22.4931	21.1948	23.1536	24.2182	26.2945
P31946	1433B_HUMAN	YWHAB	14-3-3 protein beta/alpha OS=Homo sapiens OX=9606 GN=YWHAB PE=1 SV=3	28.082	246			24.3035	22.2742	23.7077	22.3669	21.0932	23.3819
P31947	1433S_HUMAN	SFN	14-3-3 protein sigma OS=Homo sapiens OX=9606 GN=SFN PE=1 SV=1	27.774	248			20.4085	19.1267	18.9013	20.2125	21.8574	26.657
P31948	STIP1_HUMAN	STIP1	Stress-induced-phosphoprotein 1 OS=Homo sapiens OX=9606 GN=STIP1 PE=1 SV=1	62.639	543			24.2502	22.8244	22.4469	22.1827	22.4305	22.546
P31949	S10AB_HUMAN	S100A11	Protein S100-A11 OS=Homo sapiens OX=9606 GN=S100A11 PE=1 SV=2	11.74	105			23.0784	21.2239	21.8493	22.2574	23.2224	23.4034
P32119	PRDX2_HUMAN	PRDX2	Peroxiredoxin-2 OS=Homo sapiens OX=9606 GN=PRDX2 PE=1 SV=5	21.892	198			27.6088	26.8383	26.9028	26.8964	26.9924	27.4161
P32969	RL9_HUMAN	RPL9	Large ribosomal subunit protein uL6 OS=Homo sapiens OX=9606 GN=RPL9 PE=1 SV=1	21.863	192			27.4362	25.8168	27.089	26.9713	27.6638	27.6977
P33151	CADH5_HUMAN	CDH5	Cadherin-5 OS=Homo sapiens OX=9606 GN=CDH5 PE=1 SV=5	87.528	784			25.4977	24.4119	24.894	24.779	25.3349	25.4428
P33176	KINH_HUMAN	KIF5B	Kinesin-1 heavy chain OS=Homo sapiens OX=9606 GN=KIF5B PE=1 SV=1	109.685	963	O60282;Q12840	KIF5C;KIF5A	24.2976	23.7016	23.2989	24.3367	25.3345	25.3219
P33991	MCM4_HUMAN	MCM4	DNA replication licensing factor MCM4 OS=Homo sapiens OX=9606 GN=MCM4 PE=1 SV=5	96.558	863			28.2908	27.5381	28.1218	28.3442	26.5926	27.6968
P33993	MCM7_HUMAN	MCM7	DNA replication licensing factor MCM7 OS=Homo sapiens OX=9606 GN=MCM7 PE=1 SV=4	81.308	719			26.7187	25.9174	26.4348	26.3306	25.2711	26.2422
P35030	TRY3_HUMAN	PRSS3	Trypsin-3 OS=Homo sapiens OX=9606 GN=PRSS3 PE=1 SV=2	32.529	304			25.6199	27.7761	25.3536	25.4828	28.997	29.1274
P35080	PROF2_HUMAN	PFN2	Profilin-2 OS=Homo sapiens OX=9606 GN=PFN2 PE=1 SV=3	15.046	140			23.3393	19.0332	19.4412	20.1027	20.7216	20.4516
P35221	CTNA1_HUMAN	CTNNA1	Catenin alpha-1 OS=Homo sapiens OX=9606 GN=CTNNA1 PE=1 SV=1	100.071	906			23.8695	19.5038	22.4938	22.5275	20.1298	22.9032
P35232	PHB1_HUMAN	PHB1	Prohibitin 1 OS=Homo sapiens OX=9606 GN=PHB1 PE=1 SV=1	29.804	272			28.616	27.7425	28.3233	28.2892	28.7852	29.0468
P35237	SPB6_HUMAN	SERPINB6	Serpin B6 OS=Homo sapiens OX=9606 GN=SERPINB6 PE=1 SV=3	42.622	376			22.3501	22.9101	22.0831	22.9317	23.2552	24.3048
P35244	RFA3_HUMAN	RPA3	Replication protein A 14 kDa subunit OS=Homo sapiens OX=9606 GN=RPA3 PE=1 SV=1	13.569	121			25.3769	24.685	24.2489	24.5601	22.5551	22.9734
P35249	RFC4_HUMAN	RFC4	Replication factor C subunit 4 OS=Homo sapiens OX=9606 GN=RFC4 PE=1 SV=2	39.682	363			21.4514	19.5212	21.4858	21.8396	20.4896	22.1063
P35250	RFC2_HUMAN	RFC2	Replication factor C subunit 2 OS=Homo sapiens OX=9606 GN=RFC2 PE=1 SV=3	39.157	354			21.12	19.4331	20.1411	20.0729	20.1113	20.5096
P35268	RL22_HUMAN	RPL22	Large ribosomal subunit protein eL22 OS=Homo sapiens OX=9606 GN=RPL22 PE=1 SV=2	14.787	128			28.8012	28.0358	28.9787	28.9795	28.4851	28.8568
P35269	T2FA_HUMAN	GTF2F1	General transcription factor IIF subunit 1 OS=Homo sapiens OX=9606 GN=GTF2F1 PE=1 SV=2	58.24	517			22.354	18.6752	22.8531	21.9762	19.896	21.1712
P35556	FBN2_HUMAN	FBN2	Fibrillin-2 OS=Homo sapiens OX=9606 GN=FBN2 PE=1 SV=3	314.775	2912			23.5623	22.1489	22.169	20.9204	20.5568	22.0982
P35579	MYH9_HUMAN	MYH9	Myosin-9 OS=Homo sapiens OX=9606 GN=MYH9 PE=1 SV=4	226.532	1960	P35749;Q7Z406	MYH11;MYH14	28.3773	27.0481	27.4094	27.2203	28.8085	28.0529
P35580	MYH10_HUMAN	MYH10	Myosin-10 OS=Homo sapiens OX=9606 GN=MYH10 PE=1 SV=3	228.999	1976			23.8007	19.4661	20.1147	21.3283	19.8492	20.6485
P35637	FUS_HUMAN	FUS	RNA-binding protein FUS OS=Homo sapiens OX=9606 GN=FUS PE=1 SV=1	53.426	526	Q92804	TAF15	26.5455	26.5489	26.3515	26.4903	20.5576	19.8419
P35998	PRS7_HUMAN	PSMC2	26S proteasome regulatory subunit 7 OS=Homo sapiens OX=9606 GN=PSMC2 PE=1 SV=3	48.634	433			25.4712	24.1238	25.0741	25.1431	24.9139	25.0734
P36404	ARL2_HUMAN	ARL2	ADP-ribosylation factor-like protein 2 OS=Homo sapiens OX=9606 GN=ARL2 PE=1 SV=4	20.878	184			24.4819	24.4356	24.9244	24.7093	23.0766	24.3838
P36405	ARL3_HUMAN	ARL3	ADP-ribosylation factor-like protein 3 OS=Homo sapiens OX=9606 GN=ARL3 PE=1 SV=2	20.456	182			25.1713	24.3213	24.2581	24.3594	20.682	22.4049
P36406	TRI23_HUMAN	TRIM23	E3 ubiquitin-protein ligase TRIM23 OS=Homo sapiens OX=9606 GN=TRIM23 PE=1 SV=1	64.067	574			23.3719	23.277	23.5179	23.4289	23.6233	20.2768
P36507	MP2K2_HUMAN	MAP2K2	Dual specificity mitogen-activated protein kinase kinase 2 OS=Homo sapiens OX=9606 GN=MAP2K2 PE=1 SV=1	44.424	400			24.5191	22.6965	24.4051	23.499	21.3119	24.3496
P36542	ATPG_HUMAN	ATP5F1C	ATP synthase subunit gamma, mitochondrial OS=Homo sapiens OX=9606 GN=ATP5F1C PE=1 SV=1	32.996	298			25.863	25.7002	25.8265	25.9924	25.0976	26.3661
P36578	RL4_HUMAN	RPL4	Large ribosomal subunit protein uL4 OS=Homo sapiens OX=9606 GN=RPL4 PE=1 SV=5	47.697	427			28.7201	28.5156	29.2154	29.0034	28.69	28.0777
P36873	PP1G_HUMAN	PPP1CC	Serine/threonine-protein phosphatase PP1-gamma catalytic subunit OS=Homo sapiens OX=9606 GN=PPP1CC PE=1 SV=1	36.984	323			25.0657	24.6036	24.9299	25.1306	24.8983	24.9389
P36954	RPB9_HUMAN	POLR2I	DNA-directed RNA polymerase II subunit RPB9 OS=Homo sapiens OX=9606 GN=POLR2I PE=1 SV=1	14.523	125			23.9077	22.8963	23.1809	23.5358	23.1544	23.3683
P36957	ODO2_HUMAN	DLST	Dihydrolipoyllysine-residue succinyltransferase component of 2-oxoglutarate dehydrogenase complex, mitochondrial OS=Homo sapiens OX=9606 GN=DLST PE=1 SV=4	48.755	453			23.3483	22.0512	23.3473	22.7668	23.8707	22.0189
P36969	GPX4_HUMAN	GPX4	Phospholipid hydroperoxide glutathione peroxidase GPX4 OS=Homo sapiens OX=9606 GN=GPX4 PE=1 SV=3	22.175	197			26.0313	24.9257	25.6782	25.3293	23.4004	25.3606
P37108	SRP14_HUMAN	SRP14	Signal recognition particle 14 kDa protein OS=Homo sapiens OX=9606 GN=SRP14 PE=1 SV=2	14.57	136			28.2776	27.7356	28.4549	28.2283	29.4497	29.7402
P37198	NUP62_HUMAN	NUP62	Nuclear pore glycoprotein p62 OS=Homo sapiens OX=9606 GN=NUP62 PE=1 SV=3	53.255	522			25.3769	23.6748	24.8495	24.9819	24.1297	24.234
P37802	TAGL2_HUMAN	TAGLN2	Transgelin-2 OS=Homo sapiens OX=9606 GN=TAGLN2 PE=1 SV=3	22.391	199	Q9UI15	TAGLN3	26.8748	26.0922	25.5405	25.7454	26.2047	26.7119
P38159	RBMX_HUMAN	RBMX	RNA-binding motif protein, X chromosome OS=Homo sapiens OX=9606 GN=RBMX PE=1 SV=3	42.332	391	Q96E39;O75526	RBMXL1;RBMXL2	24.0521	23.7725	23.2933	23.5976	24.953	25.3486
P38432	COIL_HUMAN	COIL	Coilin OS=Homo sapiens OX=9606 GN=COIL PE=1 SV=1	62.608	576			20.9736	19.1257	20.5365	19.717	20.411	20.9169
P38606	VATA_HUMAN	ATP6V1A	V-type proton ATPase catalytic subunit A OS=Homo sapiens OX=9606 GN=ATP6V1A PE=1 SV=2	68.304	617			24.2194	23.6492	23.6457	24.0618	23.3962	22.8379
P38646	GRP75_HUMAN	HSPA9	Stress-70 protein, mitochondrial OS=Homo sapiens OX=9606 GN=HSPA9 PE=1 SV=2	73.68	679			29.4824	28.9331	29.1777	29.1123	29.778	30.0989
P38919	IF4A3_HUMAN	EIF4A3	Eukaryotic initiation factor 4A-III OS=Homo sapiens OX=9606 GN=EIF4A3 PE=1 SV=4	46.871	411			22.5715	21.7238	21.6613	21.546	20.3153	22.4464
P39019	RS19_HUMAN	RPS19	Small ribosomal subunit protein eS19 OS=Homo sapiens OX=9606 GN=RPS19 PE=1 SV=2	16.06	145			26.4933	25.1716	25.7314	25.3191	26.6007	25.3214
P39023	RL3_HUMAN	RPL3	Large ribosomal subunit protein uL3 OS=Homo sapiens OX=9606 GN=RPL3 PE=1 SV=2	46.109	403	Q92901	RPL3L	29.4116	28.431	30.5513	30.2904	30.3291	28.8504
P39060	COIA1_HUMAN	COL18A1	Collagen alpha-1(XVIII) chain OS=Homo sapiens OX=9606 GN=COL18A1 PE=1 SV=5	178.188	1754			24.9952	23.9828	24.5067	24.6463	22.699	24.4332
P39687	AN32A_HUMAN	ANP32A	Acidic leucine-rich nuclear phosphoprotein 32 family member A OS=Homo sapiens OX=9606 GN=ANP32A PE=1 SV=1	28.585	249	Q92688	ANP32B	23.0568	19.1864	20.0043	19.8534	20.0137	20.5418
P39748	FEN1_HUMAN	FEN1	Flap endonuclease 1 OS=Homo sapiens OX=9606 GN=FEN1 PE=1 SV=1	42.593	380			24.2147	23.0826	25.515	24.265	24.6042	25.1376
P40227	TCPZ_HUMAN	CCT6A	T-complex protein 1 subunit zeta OS=Homo sapiens OX=9606 GN=CCT6A PE=1 SV=3	58.024	531			26.8467	26.1477	25.5184	26.1778	24.7402	25.6888
P40261	NNMT_HUMAN	NNMT	Nicotinamide N-methyltransferase OS=Homo sapiens OX=9606 GN=NNMT PE=1 SV=1	29.574	264			25.36	23.1094	24.8572	24.7206	23.9758	23.8185
P40429	RL13A_HUMAN	RPL13A	Large ribosomal subunit protein uL13 OS=Homo sapiens OX=9606 GN=RPL13A PE=1 SV=2	23.577	203	Q6NVV1	RPL13AP3	21.9867	22.3604	23.5352	23.302	25.1798	24.4467
P40926	MDHM_HUMAN	MDH2	Malate dehydrogenase, mitochondrial OS=Homo sapiens OX=9606 GN=MDH2 PE=1 SV=3	35.503	338			22.4456	21.9715	22.263	20.2212	19.7071	20.6326
P41208	CETN2_HUMAN	CETN2	Centrin-2 OS=Homo sapiens OX=9606 GN=CETN2 PE=1 SV=1	19.738	172	Q12798	CETN1	25.6987	25.1741	25.5871	25.6708	26.5441	27.2379
P41223	BUD31_HUMAN	BUD31	Protein BUD31 homolog OS=Homo sapiens OX=9606 GN=BUD31 PE=1 SV=2	17	144			24.8231	24.262	25.1729	24.3393	21.0109	20.6377
P41227	NAA10_HUMAN	NAA10	N-alpha-acetyltransferase 10 OS=Homo sapiens OX=9606 GN=NAA10 PE=1 SV=1	26.458	235			24.8524	23.3494	23.483	23.654	22.5052	23.4814
P41250	GARS_HUMAN	GARS1	Glycine--tRNA ligase OS=Homo sapiens OX=9606 GN=GARS1 PE=1 SV=3	83.166	739			23.7584	23.3561	24.2141	23.4368	24.2013	24.4057
P41567	EIF1_HUMAN	EIF1	Eukaryotic translation initiation factor 1 OS=Homo sapiens OX=9606 GN=EIF1 PE=1 SV=1	12.732	113	O60739	EIF1B	22.3651	19.7374	21.5099	19.7645	20.4606	23.2864
P42025	ACTY_HUMAN	ACTR1B	Beta-centractin OS=Homo sapiens OX=9606 GN=ACTR1B PE=1 SV=1	42.293	376			23.0688	23.1159	21.1582	23.0678	20.9989	23.0553
P42167	LAP2B_HUMAN	TMPO	Lamina-associated polypeptide 2, isoforms beta/gamma OS=Homo sapiens OX=9606 GN=TMPO PE=1 SV=2	50.67	454	P42166	TMPO	25.8158	22.9901	25.1286	24.3937	25.0874	23.797
P42224	STAT1_HUMAN	STAT1	Signal transducer and activator of transcription 1-alpha/beta OS=Homo sapiens OX=9606 GN=STAT1 PE=1 SV=2	87.335	750			24.3248	23.6603	23.4543	24.1504	22.5349	24.4189
P42677	RS27_HUMAN	RPS27	Small ribosomal subunit protein eS27 OS=Homo sapiens OX=9606 GN=RPS27 PE=1 SV=3	9.461	84	Q71UM5	RPS27L	26.0194	25.7657	25.9356	26.0413	25.7656	26.0694
P42766	RL35_HUMAN	RPL35	Large ribosomal subunit protein uL29 OS=Homo sapiens OX=9606 GN=RPL35 PE=1 SV=2	14.551	123			28.9666	27.651	29.0198	29.515	29.2307	28.7436
P42771	CDN2A_HUMAN	CDKN2A	Cyclin-dependent kinase inhibitor 2A OS=Homo sapiens OX=9606 GN=CDKN2A PE=1 SV=2	16.533	156	P42772	CDKN2B	26.9577	25.7154	26.1388	25.4916	25.6397	26.5042
P43121	MUC18_HUMAN	MCAM	Cell surface glycoprotein MUC18 OS=Homo sapiens OX=9606 GN=MCAM PE=1 SV=2	71.607	646			22.3629	20.9976	23.2526	23.8656	25.7498	24.7855
P43243	MATR3_HUMAN	MATR3	Matrin-3 OS=Homo sapiens OX=9606 GN=MATR3 PE=1 SV=2	94.623	847			27.5753	26.4227	27.5449	27.1045	26.841	26.9173
P43307	SSRA_HUMAN	SSR1	Translocon-associated protein subunit alpha OS=Homo sapiens OX=9606 GN=SSR1 PE=1 SV=3	32.235	286			20.2496	23.0938	23.7333	24.462	24.5293	24.8027
P43487	RANG_HUMAN	RANBP1	Ran-specific GTPase-activating protein OS=Homo sapiens OX=9606 GN=RANBP1 PE=1 SV=1	23.31	201			26.6622	25.7023	25.2038	25.6668	19.6176	23.6446
P43490	NAMPT_HUMAN	NAMPT	Nicotinamide phosphoribosyltransferase OS=Homo sapiens OX=9606 GN=NAMPT PE=1 SV=1	55.521	491			30.1345	29.1515	29.9218	30.0453	29.2735	29.7625
P43686	PRS6B_HUMAN	PSMC4	26S proteasome regulatory subunit 6B OS=Homo sapiens OX=9606 GN=PSMC4 PE=1 SV=2	47.366	418			28.7363	27.6227	28.2032	28.4137	27.0714	27.6538
P45880	VDAC2_HUMAN	VDAC2	Voltage-dependent anion-selective channel protein 2 OS=Homo sapiens OX=9606 GN=VDAC2 PE=1 SV=2	31.566	294			28.039	27.2172	28.29	28.3848	27.7159	27.9695
P45973	CBX5_HUMAN	CBX5	Chromobox protein homolog 5 OS=Homo sapiens OX=9606 GN=CBX5 PE=1 SV=1	22.225	191			27.7808	28.3721	27.8665	28.2315	27.4748	28.0457
P46060	RAGP1_HUMAN	RANGAP1	Ran GTPase-activating protein 1 OS=Homo sapiens OX=9606 GN=RANGAP1 PE=1 SV=1	63.542	587			25.2151	22.8141	23.7639	25.6013	24.1561	23.5017
P46087	NOP2_HUMAN	NOP2	28S rRNA (cytosine(4447)-C(5))-methyltransferase OS=Homo sapiens OX=9606 GN=NOP2 PE=1 SV=2	89.302	812			19.7759	20.2062	21.2367	19.781	23.3719	23.3936
P46100	ATRX_HUMAN	ATRX	Transcriptional regulator ATRX OS=Homo sapiens OX=9606 GN=ATRX PE=1 SV=6	282.587	2492			21.5852	20.5326	22.0088	21.4446	20.5582	22.3389
P46736	BRCC3_HUMAN	BRCC3	Lys-63-specific deubiquitinase BRCC36 OS=Homo sapiens OX=9606 GN=BRCC3 PE=1 SV=2	36.072	316			21.0459	20.9072	22.8631	22.4993	21.4837	24.2451
P46776	RL27A_HUMAN	RPL27A	Large ribosomal subunit protein uL15 OS=Homo sapiens OX=9606 GN=RPL27A PE=1 SV=2	16.561	148			27.0335	26.4035	27.0684	27.2037	26.49	26.4282
P46777	RL5_HUMAN	RPL5	Large ribosomal subunit protein uL18 OS=Homo sapiens OX=9606 GN=RPL5 PE=1 SV=3	34.363	297			29.8773	28.499	28.3699	27.6255	23.4969	25.4775
P46778	RL21_HUMAN	RPL21	Large ribosomal subunit protein eL21 OS=Homo sapiens OX=9606 GN=RPL21 PE=1 SV=2	18.565	160			24.5322	24.4079	24.971	24.8889	25.1367	24.8901
P46779	RL28_HUMAN	RPL28	Large ribosomal subunit protein eL28 OS=Homo sapiens OX=9606 GN=RPL28 PE=1 SV=3	15.747	137			25.6538	24.9379	26.364	25.8794	26.4723	26.5025
P46781	RS9_HUMAN	RPS9	Small ribosomal subunit protein uS4 OS=Homo sapiens OX=9606 GN=RPS9 PE=1 SV=3	22.591	194			24.5328	24.5963	25.0067	24.7011	24.1812	24.2247
P46782	RS5_HUMAN	RPS5	Small ribosomal subunit protein uS7 OS=Homo sapiens OX=9606 GN=RPS5 PE=1 SV=4	22.876	204			26.3137	25.506	26.0929	25.6581	25.1174	25.5019
P46783	RS10_HUMAN	RPS10	Small ribosomal subunit protein eS10 OS=Homo sapiens OX=9606 GN=RPS10 PE=1 SV=1	18.898	165	Q9NQ39	RPS10P5	27.4934	26.7117	26.8428	27.0179	27.0683	27.4213
P46821	MAP1B_HUMAN	MAP1B	Microtubule-associated protein 1B OS=Homo sapiens OX=9606 GN=MAP1B PE=1 SV=2	270.634	2468	P78559	MAP1A	24.4662	22.9135	24.4757	23.8937	24.1196	24.4679
P46940	IQGA1_HUMAN	IQGAP1	Ras GTPase-activating-like protein IQGAP1 OS=Homo sapiens OX=9606 GN=IQGAP1 PE=1 SV=1	189.252	1657			23.8572	21.9072	22.7153	22.5622	24.3526	23.8195
P47755	CAZA2_HUMAN	CAPZA2	F-actin-capping protein subunit alpha-2 OS=Homo sapiens OX=9606 GN=CAPZA2 PE=1 SV=3	32.949	286			26.9028	26.4673	26.3727	25.5016	27.1171	27.737
P47756	CAPZB_HUMAN	CAPZB	F-actin-capping protein subunit beta OS=Homo sapiens OX=9606 GN=CAPZB PE=1 SV=5	30.629	272			25.7342	24.135	24.4914	24.5904	24.4638	25.4586
P47813	IF1AX_HUMAN	EIF1AX	Eukaryotic translation initiation factor 1A, X-chromosomal OS=Homo sapiens OX=9606 GN=EIF1AX PE=1 SV=2	16.46	144	O14602	EIF1AY	24.8156	23.4839	23.6138	24.8348	24.6253	25.262
P47914	RL29_HUMAN	RPL29	Large ribosomal subunit protein eL29 OS=Homo sapiens OX=9606 GN=RPL29 PE=1 SV=2	17.752	159			30.4894	30.0818	30.9766	30.7865	30.7892	31.338
P47929	LEG7_HUMAN	LGALS7	Galectin-7 OS=Homo sapiens OX=9606 GN=LGALS7 PE=1 SV=2	15.075	136			25.7235	23.1145	22.2678	26.7763	25.4983	27.7759
P47985	UCRI_HUMAN	UQCRFS1	Cytochrome b-c1 complex subunit Rieske, mitochondrial OS=Homo sapiens OX=9606 GN=UQCRFS1 PE=1 SV=2	29.668	274	P0C7P4	UQCRFS1P1	26.0236	25.848	25.8739	26.3061	25.9897	26.4547
P48047	ATPO_HUMAN	ATP5PO	ATP synthase subunit O, mitochondrial OS=Homo sapiens OX=9606 GN=ATP5PO PE=1 SV=1	23.277	213			24.1884	23.331	24.1792	24.4423	23.8209	24.2451
P48307	TFPI2_HUMAN	TFPI2	Tissue factor pathway inhibitor 2 OS=Homo sapiens OX=9606 GN=TFPI2 PE=1 SV=1	26.934	235			22.3433	22.2433	22.6005	19.6922	20.8937	19.8539
P48444	COPD_HUMAN	ARCN1	Coatomer subunit delta OS=Homo sapiens OX=9606 GN=ARCN1 PE=1 SV=1	57.21	511			21.4147	21.5215	19.6164	22.2905	20.4282	20.6352
P48507	GSH0_HUMAN	GCLM	Glutamate--cysteine ligase regulatory subunit OS=Homo sapiens OX=9606 GN=GCLM PE=1 SV=1	30.727	274			25.86	25.5298	25.249	25.5507	25.2334	25.786
P48556	PSMD8_HUMAN	PSMD8	26S proteasome non-ATPase regulatory subunit 8 OS=Homo sapiens OX=9606 GN=PSMD8 PE=1 SV=2	39.612	350			22.1784	20.3079	22.0916	21.9701	20.3183	21.3028
P48594	SPB4_HUMAN	SERPINB4	Serpin B4 OS=Homo sapiens OX=9606 GN=SERPINB4 PE=1 SV=2	44.854	390			23.2973	22.1401	22.8161	22.1749	22.468	27.484
P48643	TCPE_HUMAN	CCT5	T-complex protein 1 subunit epsilon OS=Homo sapiens OX=9606 GN=CCT5 PE=1 SV=1	59.671	541			26.9566	25.5518	24.4087	25.9535	25.2045	24.0566
P48681	NEST_HUMAN	NES	Nestin OS=Homo sapiens OX=9606 GN=NES PE=1 SV=2	177.439	1621			29.5794	28.0497	29.2403	29.299	29.6216	30.2682
P48735	IDHP_HUMAN	IDH2	Isocitrate dehydrogenase [NADP], mitochondrial OS=Homo sapiens OX=9606 GN=IDH2 PE=1 SV=2	50.909	452			24.5758	24.2358	25.1972	25.4438	22.4816	24.167
P49005	DPOD2_HUMAN	POLD2	DNA polymerase delta subunit 2 OS=Homo sapiens OX=9606 GN=POLD2 PE=1 SV=1	51.289	469			23.0181	19.3425	22.5515	20.8446	19.9253	21.2033
P49023	PAXI_HUMAN	PXN	Paxillin OS=Homo sapiens OX=9606 GN=PXN PE=1 SV=3	64.505	591			24.3319	22.6527	23.9793	24.0208	22.9094	21.1071
P49327	FAS_HUMAN	FASN	Fatty acid synthase OS=Homo sapiens OX=9606 GN=FASN PE=1 SV=3	273.427	2511			22.9138	22.2902	21.5876	22.2946	22.7991	22.559
P49368	TCPG_HUMAN	CCT3	T-complex protein 1 subunit gamma OS=Homo sapiens OX=9606 GN=CCT3 PE=1 SV=4	60.534	545			27.7584	26.974	26.929	26.8667	26.2381	26.2246
P49406	RM19_HUMAN	MRPL19	Large ribosomal subunit protein bL19m OS=Homo sapiens OX=9606 GN=MRPL19 PE=1 SV=2	33.535	292			23.6446	21.5106	23.2527	24.1755	21.8155	21.7506
P49411	EFTU_HUMAN	TUFM	Elongation factor Tu, mitochondrial OS=Homo sapiens OX=9606 GN=TUFM PE=1 SV=3	49.875	455			29.1643	28.5402	28.5442	28.947	27.8627	28.9089
P49441	INPP_HUMAN	INPP1	Inositol polyphosphate 1-phosphatase OS=Homo sapiens OX=9606 GN=INPP1 PE=1 SV=1	43.998	399			22.8782	22.5833	22.7473	21.8111	21.9913	21.2552
P49458	SRP09_HUMAN	SRP9	Signal recognition particle 9 kDa protein OS=Homo sapiens OX=9606 GN=SRP9 PE=1 SV=2	10.112	86			25.81	24.8854	25.7608	25.3805	26.8191	27.077
P49585	PCY1A_HUMAN	PCYT1A	Choline-phosphate cytidylyltransferase A OS=Homo sapiens OX=9606 GN=PCYT1A PE=1 SV=2	41.731	367	Q9Y5K3	PCYT1B	22.0523	20.8801	19.7537	22.1901	20.9452	22.2631
P49593	PPM1F_HUMAN	PPM1F	Protein phosphatase 1F OS=Homo sapiens OX=9606 GN=PPM1F PE=1 SV=3	49.831	454			28.2745	27.3561	27.9162	28.1852	27.5505	27.9899
P49711	CTCF_HUMAN	CTCF	Transcriptional repressor CTCF OS=Homo sapiens OX=9606 GN=CTCF PE=1 SV=1	82.785	727			20.0425	19.0941	24.5055	23.1551	23.3322	24.0049
P49720	PSB3_HUMAN	PSMB3	Proteasome subunit beta type-3 OS=Homo sapiens OX=9606 GN=PSMB3 PE=1 SV=2	22.949	205			20.6756	20.2666	20.1235	19.5996	23.0192	20.486
P49736	MCM2_HUMAN	MCM2	DNA replication licensing factor MCM2 OS=Homo sapiens OX=9606 GN=MCM2 PE=1 SV=4	101.896	904			22.0091	21.4896	23.0853	20.0656	21.6598	20.6236
P49773	HINT1_HUMAN	HINT1	Adenosine 5'-monophosphoramidase HINT1 OS=Homo sapiens OX=9606 GN=HINT1 PE=1 SV=2	13.802	126			26.4161	25.1063	24.3896	23.9778	21.9362	19.9698
P49821	NDUV1_HUMAN	NDUFV1	NADH dehydrogenase [ubiquinone] flavoprotein 1, mitochondrial OS=Homo sapiens OX=9606 GN=NDUFV1 PE=1 SV=4	50.817	464			27.8323	26.8238	27.5423	27.7043	27.7029	27.8479
P49848	TAF6_HUMAN	TAF6	Transcription initiation factor TFIID subunit 6 OS=Homo sapiens OX=9606 GN=TAF6 PE=1 SV=1	72.668	677			20.4671	19.3994	21.1977	20.4193	21.2101	20.7476
P49915	GUAA_HUMAN	GMPS	GMP synthase [glutamine-hydrolyzing] OS=Homo sapiens OX=9606 GN=GMPS PE=1 SV=1	76.715	693			22.7624	21.9065	22.232	21.7945	20.499	23.3343
P49959	MRE11_HUMAN	MRE11	Double-strand break repair protein MRE11 OS=Homo sapiens OX=9606 GN=MRE11 PE=1 SV=3	80.593	708			24.1697	22.3894	23.4796	23.7286	22.8906	22.2912
P50213	IDH3A_HUMAN	IDH3A	Isocitrate dehydrogenase [NAD] subunit alpha, mitochondrial OS=Homo sapiens OX=9606 GN=IDH3A PE=1 SV=1	39.592	366			22.6254	24.2034	24.5042	24.7958	23.9686	24.4656
P50281	MMP14_HUMAN	MMP14	Matrix metalloproteinase-14 OS=Homo sapiens OX=9606 GN=MMP14 PE=1 SV=3	65.894	582			24.3092	23.1212	24.0083	24.2224	23.1832	23.9203
P50402	EMD_HUMAN	EMD	Emerin OS=Homo sapiens OX=9606 GN=EMD PE=1 SV=1	28.994	254			26.5968	25.4598	26.3587	26.3762	25.9581	26.5007
P50452	SPB8_HUMAN	SERPINB8	Serpin B8 OS=Homo sapiens OX=9606 GN=SERPINB8 PE=1 SV=2	42.767	374			26.5499	26.5889	25.1141	25.0549	23.4099	24.5522
P50453	SPB9_HUMAN	SERPINB9	Serpin B9 OS=Homo sapiens OX=9606 GN=SERPINB9 PE=1 SV=1	42.404	376	P30740;O75830	SERPINB1;SERPINI2	25.7784	25.817	25.7169	25.8766	25.2934	26.264
P50454	SERPH_HUMAN	SERPINH1	Serpin H1 OS=Homo sapiens OX=9606 GN=SERPINH1 PE=1 SV=2	46.441	418			29.609	28.9765	29.4983	29.7239	29.3308	29.8412
P50539	MXI1_HUMAN	MXI1	Max-interacting protein 1 OS=Homo sapiens OX=9606 GN=MXI1 PE=1 SV=2	26.062	228			24.5066	24.7738	19.6809	24.4232	25.6326	25.4206
P50897	PPT1_HUMAN	PPT1	Palmitoyl-protein thioesterase 1 OS=Homo sapiens OX=9606 GN=PPT1 PE=1 SV=1	34.193	306			22.323	20.9093	19.5916	20.0828	19.4386	20.9149
P50914	RL14_HUMAN	RPL14	Large ribosomal subunit protein eL14 OS=Homo sapiens OX=9606 GN=RPL14 PE=1 SV=4	23.432	215			25.9991	25.8765	26.1203	25.9191	26.3929	26.6393
P50990	TCPQ_HUMAN	CCT8	T-complex protein 1 subunit theta OS=Homo sapiens OX=9606 GN=CCT8 PE=1 SV=4	59.621	548			26.2256	26.2487	24.661	24.9697	24.4955	24.9149
P50991	TCPD_HUMAN	CCT4	T-complex protein 1 subunit delta OS=Homo sapiens OX=9606 GN=CCT4 PE=1 SV=4	57.924	539			25.4146	24.9767	23.9874	24.251	22.8615	23.4234
P50995	ANX11_HUMAN	ANXA11	Annexin A11 OS=Homo sapiens OX=9606 GN=ANXA11 PE=1 SV=1	54.39	505			20.0975	19.4096	19.4985	19.2451	22.3433	21.8607
P51114	FXR1_HUMAN	FXR1	RNA-binding protein FXR1 OS=Homo sapiens OX=9606 GN=FXR1 PE=1 SV=3	69.721	621			23.1997	21.9228	23.5757	23.649	22.4091	23.0325
P51148	RAB5C_HUMAN	RAB5C	Ras-related protein Rab-5C OS=Homo sapiens OX=9606 GN=RAB5C PE=1 SV=2	23.483	216			25.4761	25.004	25.3372	24.9731	25.9467	26.3705
P51149	RAB7A_HUMAN	RAB7A	Ras-related protein Rab-7a OS=Homo sapiens OX=9606 GN=RAB7A PE=1 SV=1	23.49	207			26.8802	26.2443	25.9795	25.9748	24.6145	24.7443
P51151	RAB9A_HUMAN	RAB9A	Ras-related protein Rab-9A OS=Homo sapiens OX=9606 GN=RAB9A PE=1 SV=1	22.838	201	Q9NP90	RAB9B	25.5941	24.5707	25.705	25.3916	24.6427	22.1129
P51159	RB27A_HUMAN	RAB27A	Ras-related protein Rab-27A OS=Homo sapiens OX=9606 GN=RAB27A PE=1 SV=3	24.868	221	O00194	RAB27B	23.5111	21.6504	23.2153	23.2572	20.0224	21.4014
P51398	RT29_HUMAN	DAP3	Small ribosomal subunit protein mS29 OS=Homo sapiens OX=9606 GN=DAP3 PE=1 SV=1	45.566	398			22.9093	21.8552	22.9943	22.5832	20.5963	20.4254
P51452	DUS3_HUMAN	DUSP3	Dual specificity protein phosphatase 3 OS=Homo sapiens OX=9606 GN=DUSP3 PE=1 SV=1	20.478	185			22.476	20.6121	20.1024	21.6391	21.5077	22.1969
P51532	SMCA4_HUMAN	SMARCA4	Transcription activator BRG1 OS=Homo sapiens OX=9606 GN=SMARCA4 PE=1 SV=2	184.646	1647			21.3771	19.8374	19.967	20.5615	21.7256	22.0509
P51570	GALK1_HUMAN	GALK1	Galactokinase OS=Homo sapiens OX=9606 GN=GALK1 PE=1 SV=1	42.272	392			26.6587	26.0515	26.5476	26.4424	24.1481	25.1513
P51571	SSRD_HUMAN	SSR4	Translocon-associated protein subunit delta OS=Homo sapiens OX=9606 GN=SSR4 PE=1 SV=1	18.999	173			25.1681	24.2507	25.0105	25.1018	25.344	25.962
P51608	MECP2_HUMAN	MECP2	Methyl-CpG-binding protein 2 OS=Homo sapiens OX=9606 GN=MECP2 PE=1 SV=1	52.441	486			20.3865	20.9908	22.5477	20.2833	21.1204	21.8528
P51649	SSDH_HUMAN	ALDH5A1	Succinate-semialdehyde dehydrogenase, mitochondrial OS=Homo sapiens OX=9606 GN=ALDH5A1 PE=1 SV=2	57.215	535			24.4625	24.7844	24.7497	25.209	20.6139	20.9803
P51665	PSMD7_HUMAN	PSMD7	26S proteasome non-ATPase regulatory subunit 7 OS=Homo sapiens OX=9606 GN=PSMD7 PE=1 SV=2	37.025	324			26.7948	25.7684	24.6838	24.7389	22.6498	23.8277
P51858	HDGF_HUMAN	HDGF	Hepatoma-derived growth factor OS=Homo sapiens OX=9606 GN=HDGF PE=1 SV=1	26.788	240			22.9783	19.1065	23.322	23.303	19.6657	23.2293
P51991	ROA3_HUMAN	HNRNPA3	Heterogeneous nuclear ribonucleoprotein A3 OS=Homo sapiens OX=9606 GN=HNRNPA3 PE=1 SV=2	39.595	378			29.7169	28.6617	28.8679	29.058	29.208	29.6546
P52272	HNRPM_HUMAN	HNRNPM	Heterogeneous nuclear ribonucleoprotein M OS=Homo sapiens OX=9606 GN=HNRNPM PE=1 SV=3	77.516	730			29.1514	28.5026	29.3738	29.249	28.0007	28.8746
P52292	IMA1_HUMAN	KPNA2	Importin subunit alpha-1 OS=Homo sapiens OX=9606 GN=KPNA2 PE=1 SV=1	57.862	529			28.2493	27.7762	27.8689	28.1431	27.4295	28.3332
P52294	IMA5_HUMAN	KPNA1	Importin subunit alpha-5 OS=Homo sapiens OX=9606 GN=KPNA1 PE=1 SV=3	60.222	538			24.8838	24.5334	25.0451	24.8969	24.7245	25.2659
P52434	RPAB3_HUMAN	POLR2H	DNA-directed RNA polymerases I, II, and III subunit RPABC3 OS=Homo sapiens OX=9606 GN=POLR2H PE=1 SV=4	17.143	150			26.4129	26.0345	26.5593	26.4284	25.4956	26.7944
P52565	GDIR1_HUMAN	ARHGDIA	Rho GDP-dissociation inhibitor 1 OS=Homo sapiens OX=9606 GN=ARHGDIA PE=1 SV=3	23.207	204			23.7725	22.8053	23.4885	23.1656	23.7801	24.0694
P52597	HNRPF_HUMAN	HNRNPF	Heterogeneous nuclear ribonucleoprotein F OS=Homo sapiens OX=9606 GN=HNRNPF PE=1 SV=3	45.672	415			30.4704	29.3198	29.8988	29.8457	28.2331	29.0889
P52788	SPSY_HUMAN	SMS	Spermine synthase OS=Homo sapiens OX=9606 GN=SMS PE=1 SV=2	41.268	366			22.0232	21.0491	20.8606	21.3423	20.8908	20.0088
P52815	RM12_HUMAN	MRPL12	Large ribosomal subunit protein bL12m OS=Homo sapiens OX=9606 GN=MRPL12 PE=1 SV=2	21.348	198			22.4802	21.8131	22.0797	22.3362	23.2469	23.2013
P52907	CAZA1_HUMAN	CAPZA1	F-actin-capping protein subunit alpha-1 OS=Homo sapiens OX=9606 GN=CAPZA1 PE=1 SV=3	32.923	286			28.8165	28.2415	28.2636	28.303	28.2348	28.4847
P52943	CRIP2_HUMAN	CRIP2	Cysteine-rich protein 2 OS=Homo sapiens OX=9606 GN=CRIP2 PE=1 SV=1	22.493	208			26.2835	25.6017	26.0138	26.1099	26.1473	26.3902
P52948	NUP98_HUMAN	NUP98	Nuclear pore complex protein Nup98-Nup96 OS=Homo sapiens OX=9606 GN=NUP98 PE=1 SV=4	197.579	1817			24.5697	22.55	24.5888	23.2501	19.3475	22.613
P53582	MAP11_HUMAN	METAP1	Methionine aminopeptidase 1 OS=Homo sapiens OX=9606 GN=METAP1 PE=1 SV=2	43.215	386			24.5118	24.0873	24.3279	24.4736	24.2255	24.6351
P53618	COPB_HUMAN	COPB1	Coatomer subunit beta OS=Homo sapiens OX=9606 GN=COPB1 PE=1 SV=3	107.142	953			23.8561	22.9277	23.4076	23.7056	21.2407	23.8117
P53621	COPA_HUMAN	COPA	Coatomer subunit alpha OS=Homo sapiens OX=9606 GN=COPA PE=1 SV=2	138.346	1224			21.5572	21.3698	22.1685	22.0018	22.7191	21.3211
P53634	CATC_HUMAN	CTSC	Dipeptidyl peptidase 1 OS=Homo sapiens OX=9606 GN=CTSC PE=1 SV=2	51.854	463			20.2397	20.7263	19.9844	20.0283	20.2022	22.3249
P54105	ICLN_HUMAN	CLNS1A	Methylosome subunit pICln OS=Homo sapiens OX=9606 GN=CLNS1A PE=1 SV=1	26.215	237			24.3877	23.1487	23.1008	22.9621	20.2353	22.3044
P54136	SYRC_HUMAN	RARS1	Arginine--tRNA ligase, cytoplasmic OS=Homo sapiens OX=9606 GN=RARS1 PE=1 SV=2	75.379	660			24.0857	21.4194	23.5391	24.2383	19.1491	24.4246
P54577	SYYC_HUMAN	YARS1	Tyrosine--tRNA ligase, cytoplasmic OS=Homo sapiens OX=9606 GN=YARS1 PE=1 SV=4	59.143	528			24.1601	22.4858	23.0246	22.7145	20.1282	22.3756
P54652	HSP72_HUMAN	HSPA2	Heat shock-related 70 kDa protein 2 OS=Homo sapiens OX=9606 GN=HSPA2 PE=1 SV=1	70.021	639			24.8423	24.3669	24.632	24.8093	22.6386	25.3909
P54709	AT1B3_HUMAN	ATP1B3	Sodium/potassium-transporting ATPase subunit beta-3 OS=Homo sapiens OX=9606 GN=ATP1B3 PE=1 SV=1	31.513	279			25.1272	25.3796	25.0363	25.2622	21.058	21.3828
P54727	RD23B_HUMAN	RAD23B	UV excision repair protein RAD23 homolog B OS=Homo sapiens OX=9606 GN=RAD23B PE=1 SV=1	43.171	409	P54725	RAD23A	26.0635	25.1378	25.435	25.7657	26.4153	27.0949
P55010	IF5_HUMAN	EIF5	Eukaryotic translation initiation factor 5 OS=Homo sapiens OX=9606 GN=EIF5 PE=1 SV=2	49.223	431			23.4934	22.5185	22.5127	22.5932	20.0312	22.1313
P55036	PSMD4_HUMAN	PSMD4	26S proteasome non-ATPase regulatory subunit 4 OS=Homo sapiens OX=9606 GN=PSMD4 PE=1 SV=1	40.737	377	A2A3N6	PIPSL	23.975	20.7015	24.3543	24.765	21.1854	21.9617
P55072	TERA_HUMAN	VCP	Transitional endoplasmic reticulum ATPase OS=Homo sapiens OX=9606 GN=VCP PE=1 SV=4	89.322	806			28.07	27.5611	27.4765	27.7407	27.0523	27.8788
P55081	MFAP1_HUMAN	MFAP1	Microfibrillar-associated protein 1 OS=Homo sapiens OX=9606 GN=MFAP1 PE=1 SV=2	51.958	439			23.919	22.8253	23.5997	23.0814	20.2234	21.3262
P55084	ECHB_HUMAN	HADHB	Trifunctional enzyme subunit beta, mitochondrial OS=Homo sapiens OX=9606 GN=HADHB PE=1 SV=3	51.294	474			27.8379	27.2594	27.99	28.198	28.6651	28.9367
P55209	NP1L1_HUMAN	NAP1L1	Nucleosome assembly protein 1-like 1 OS=Homo sapiens OX=9606 GN=NAP1L1 PE=1 SV=1	45.374	391			27.8634	26.342	26.3702	26.4615	26.5007	26.9738
P55290	CAD13_HUMAN	CDH13	Cadherin-13 OS=Homo sapiens OX=9606 GN=CDH13 PE=1 SV=1	78.287	713			24.7731	24.8994	24.4707	24.3248	21.3742	21.0188
P55735	SEC13_HUMAN	SEC13	Protein SEC13 homolog OS=Homo sapiens OX=9606 GN=SEC13 PE=1 SV=3	35.541	322			25.0313	24.2735	24.6266	24.9148	24.1638	22.9051
P55769	NH2L1_HUMAN	SNU13	NHP2-like protein 1 OS=Homo sapiens OX=9606 GN=SNU13 PE=1 SV=3	14.174	128			25.57	24.1924	25.8176	25.8168	23.2298	23.0205
P55786	PSA_HUMAN	NPEPPS	Puromycin-sensitive aminopeptidase OS=Homo sapiens OX=9606 GN=NPEPPS PE=1 SV=2	103.276	919			26.7975	26.961	22.7769	26.5275	20.8694	21.7183
P55795	HNRH2_HUMAN	HNRNPH2	Heterogeneous nuclear ribonucleoprotein H2 OS=Homo sapiens OX=9606 GN=HNRNPH2 PE=1 SV=1	49.264	449			27.5761	26.3148	27.0801	27.0825	26.5744	26.5275
P56182	RRP1_HUMAN	RRP1	Ribosomal RNA processing protein 1 homolog A OS=Homo sapiens OX=9606 GN=RRP1 PE=1 SV=1	52.839	461			20.3704	20.0598	22.7233	22.7079	24.7609	25.15
P56537	IF6_HUMAN	EIF6	Eukaryotic translation initiation factor 6 OS=Homo sapiens OX=9606 GN=EIF6 PE=1 SV=1	26.599	245			29.294	27.241	29.5918	29.472	28.2713	28.5919
P56556	NDUA6_HUMAN	NDUFA6	NADH dehydrogenase [ubiquinone] 1 alpha subcomplex subunit 6 OS=Homo sapiens OX=9606 GN=NDUFA6 PE=1 SV=4	15.137	128			26.6918	26.022	26.5175	26.8394	27.0974	27.4571
P57053	H2BFS_HUMAN	H2BC12L	Histone H2B type F-S OS=Homo sapiens OX=9606 GN=H2BC12L PE=1 SV=2	13.944	126	O60814;Q99880;Q99879;Q99877;Q93079;Q5QNW6;P62807;P58876	H2BC12;H2BC13;H2BC14;H2BC15;H2BC9;H2BC18;H2BC4;H2BC5	30.2598	29.6445	30.3006	30.3456	32.2857	32.7106
P58107	EPIPL_HUMAN	EPPK1	Epiplakin OS=Homo sapiens OX=9606 GN=EPPK1 PE=1 SV=3	555.658	5088			26.9306	25.3438	19.142	23.4458	20.3735	20.439
P58546	MTPN_HUMAN	MTPN	Myotrophin OS=Homo sapiens OX=9606 GN=MTPN PE=1 SV=2	12.895	118			24.5237	23.7407	23.5538	23.3828	20.7876	20.7915
P60174	TPIS_HUMAN	TPI1	Triosephosphate isomerase OS=Homo sapiens OX=9606 GN=TPI1 PE=1 SV=4	26.669	249			23.9361	22.7765	23.6813	23.5048	20.7114	24.6389
P60228	EIF3E_HUMAN	EIF3E	Eukaryotic translation initiation factor 3 subunit E OS=Homo sapiens OX=9606 GN=EIF3E PE=1 SV=1	52.221	445			24.0112	24.8509	22.9801	22.7973	21.8273	23.613
P60604	UB2G2_HUMAN	UBE2G2	Ubiquitin-conjugating enzyme E2 G2 OS=Homo sapiens OX=9606 GN=UBE2G2 PE=1 SV=1	18.566	165			23.6435	22.157	23.1849	23.5174	22.4993	23.466
P60660	MYL6_HUMAN	MYL6	Myosin light polypeptide 6 OS=Homo sapiens OX=9606 GN=MYL6 PE=1 SV=2	16.93	151			28.9704	28.1607	28.2588	28.1811	28.8346	29.2936
P60709	ACTB_HUMAN	ACTB	Actin, cytoplasmic 1 OS=Homo sapiens OX=9606 GN=ACTB PE=1 SV=1	41.737	375	Q6S8J3;A5A3E0;Q562R1;P0CG38;Q9BYX7;P0CG39	POTEE;POTEF;ACTBL2;POTEI;POTEKP;POTEJ	32.9663	32.7862	32.6935	32.7918	32.4033	32.8808
P60842	IF4A1_HUMAN	EIF4A1	Eukaryotic initiation factor 4A-I OS=Homo sapiens OX=9606 GN=EIF4A1 PE=1 SV=1	46.154	406	Q14240	EIF4A2	27.4347	26.7955	26.9399	27.221	26.7069	26.9597
P60866	RS20_HUMAN	RPS20	Small ribosomal subunit protein uS10 OS=Homo sapiens OX=9606 GN=RPS20 PE=1 SV=1	13.373	119			27.746	27.641	27.9424	28.3005	28.1338	28.3482
P60900	PSA6_HUMAN	PSMA6	Proteasome subunit alpha type-6 OS=Homo sapiens OX=9606 GN=PSMA6 PE=1 SV=1	27.399	246			22.1145	20.782	21.4038	22.4526	23.4099	24.4625
P60903	S10AA_HUMAN	S100A10	Protein S100-A10 OS=Homo sapiens OX=9606 GN=S100A10 PE=1 SV=2	11.203	97			25.0321	24.2128	24.534	24.675	25.3934	26.03
P60981	DEST_HUMAN	DSTN	Destrin OS=Homo sapiens OX=9606 GN=DSTN PE=1 SV=3	18.506	165			25.8196	25.2584	25.7275	26.0447	25.6906	25.626
P61009	SPCS3_HUMAN	SPCS3	Signal peptidase complex subunit 3 OS=Homo sapiens OX=9606 GN=SPCS3 PE=1 SV=1	20.313	180			23.5804	24.7423	25.0279	25.2524	23.0051	24.8908
P61106	RAB14_HUMAN	RAB14	Ras-related protein Rab-14 OS=Homo sapiens OX=9606 GN=RAB14 PE=1 SV=4	23.897	215			19.6624	22.5484	22.444	22.2697	20.6293	20.4209
P61158	ARP3_HUMAN	ACTR3	Actin-related protein 3 OS=Homo sapiens OX=9606 GN=ACTR3 PE=1 SV=3	47.371	418	Q9C0K3;Q9P1U1	ACTR3C;ACTR3B	24.6624	23.7832	24.2991	23.795	21.7958	24.9082
P61160	ARP2_HUMAN	ACTR2	Actin-related protein 2 OS=Homo sapiens OX=9606 GN=ACTR2 PE=1 SV=1	44.761	394			21.7021	21.2213	21.6421	21.462	20.7827	20.21
P61163	ACTZ_HUMAN	ACTR1A	Alpha-centractin OS=Homo sapiens OX=9606 GN=ACTR1A PE=1 SV=1	42.614	376			26.0519	25.9634	25.9583	26.1125	25.6191	26.1666
P61224	RAP1B_HUMAN	RAP1B	Ras-related protein Rap-1b OS=Homo sapiens OX=9606 GN=RAP1B PE=1 SV=1	20.825	184	P62834;A6NIZ1	RAP1A;RAP1BL	24.7969	24.2677	24.1658	24.1517	24.0869	24.491
P61225	RAP2B_HUMAN	RAP2B	Ras-related protein Rap-2b OS=Homo sapiens OX=9606 GN=RAP2B PE=1 SV=1	20.504	183			24.5861	22.4168	22.9236	23.7698	20.677	23.3972
P61247	RS3A_HUMAN	RPS3A	Small ribosomal subunit protein eS1 OS=Homo sapiens OX=9606 GN=RPS3A PE=1 SV=2	29.945	264			28.9702	27.581	29.3419	29.1763	29.1835	28.992
P61289	PSME3_HUMAN	PSME3	Proteasome activator complex subunit 3 OS=Homo sapiens OX=9606 GN=PSME3 PE=1 SV=1	29.506	254			26.3631	25.6723	24.8273	25.8703	25.1274	25.8391
P61313	RL15_HUMAN	RPL15	Large ribosomal subunit protein eL15 OS=Homo sapiens OX=9606 GN=RPL15 PE=1 SV=2	24.146	204			23.7148	24.4367	24.0623	23.8634	23.96	23.7679
P61326	MGN_HUMAN	MAGOH	Protein mago nashi homolog OS=Homo sapiens OX=9606 GN=MAGOH PE=1 SV=1	17.164	146	Q96A72	MAGOHB	23.7918	23.2787	24.1987	24.7852	20.1946	20.8574
P61353	RL27_HUMAN	RPL27	Large ribosomal subunit protein eL27 OS=Homo sapiens OX=9606 GN=RPL27 PE=1 SV=2	15.798	136			30.3502	29.2629	30.7626	30.5081	30.4784	30.1156
P61513	RL37A_HUMAN	RPL37A	Large ribosomal subunit protein eL43 OS=Homo sapiens OX=9606 GN=RPL37A PE=1 SV=2	10.275	92			26.5726	25.1863	26.5928	26.5162	26.0909	26.5185
P61604	CH10_HUMAN	HSPE1	10 kDa heat shock protein, mitochondrial OS=Homo sapiens OX=9606 GN=HSPE1 PE=1 SV=2	10.932	102			21.3282	22.6142	22.8106	21.2443	20.5107	20.1642
P61626	LYSC_HUMAN	LYZ	Lysozyme C OS=Homo sapiens OX=9606 GN=LYZ PE=1 SV=1	16.537	148			24.8554	24.6249	23.6177	23.7359	26.3986	27.2367
P61769	B2MG_HUMAN	B2M	Beta-2-microglobulin OS=Homo sapiens OX=9606 GN=B2M PE=1 SV=1	13.715	119			25.0348	24.224	24.9175	23.5298	24.377	24.8116
P61923	COPZ1_HUMAN	COPZ1	Coatomer subunit zeta-1 OS=Homo sapiens OX=9606 GN=COPZ1 PE=1 SV=1	20.198	177			23.0088	22.3997	22.5581	22.5753	21.5364	20.8582
P61964	WDR5_HUMAN	WDR5	WD repeat-containing protein 5 OS=Homo sapiens OX=9606 GN=WDR5 PE=1 SV=1	36.588	334			22.9413	19.8468	23.5815	24.0601	19.863	20.9799
P61970	NTF2_HUMAN	NUTF2	Nuclear transport factor 2 OS=Homo sapiens OX=9606 GN=NUTF2 PE=1 SV=1	14.478	127			22.787	19.548	19.9295	19.6912	20.5267	20.7146
P61978	HNRPK_HUMAN	HNRNPK	Heterogeneous nuclear ribonucleoprotein K OS=Homo sapiens OX=9606 GN=HNRNPK PE=1 SV=1	50.976	463			29.436	28.4171	28.7181	28.7859	28.6552	28.9274
P61981	1433G_HUMAN	YWHAG	14-3-3 protein gamma OS=Homo sapiens OX=9606 GN=YWHAG PE=1 SV=2	28.303	247			24.8599	23.3861	19.5905	24.3317	24.2492	24.4196
P62070	RRAS2_HUMAN	RRAS2	Ras-related protein R-Ras2 OS=Homo sapiens OX=9606 GN=RRAS2 PE=1 SV=1	23.4	204			24.5225	23.8121	24.3431	24.1367	21.3523	23.1046
P62081	RS7_HUMAN	RPS7	Small ribosomal subunit protein eS7 OS=Homo sapiens OX=9606 GN=RPS7 PE=1 SV=1	22.127	194			28.6873	27.0095	28.6323	28.5836	28.3124	28.6346
P62136	PP1A_HUMAN	PPP1CA	Serine/threonine-protein phosphatase PP1-alpha catalytic subunit OS=Homo sapiens OX=9606 GN=PPP1CA PE=1 SV=1	37.512	330			27.2251	26.5896	27.007	27.2077	26.4413	27.1678
P62140	PP1B_HUMAN	PPP1CB	Serine/threonine-protein phosphatase PP1-beta catalytic subunit OS=Homo sapiens OX=9606 GN=PPP1CB PE=1 SV=3	37.187	327			24.0159	23.3119	23.7406	23.7818	23.8569	23.9638
P62191	PRS4_HUMAN	PSMC1	26S proteasome regulatory subunit 4 OS=Homo sapiens OX=9606 GN=PSMC1 PE=1 SV=1	49.184	440			27.8761	26.9898	27.3566	27.5777	26.9766	26.8595
P62195	PRS8_HUMAN	PSMC5	26S proteasome regulatory subunit 8 OS=Homo sapiens OX=9606 GN=PSMC5 PE=1 SV=1	45.626	406	Q8NB90	AFG2A	26.4012	25.3257	26.033	26.4484	26.1967	26.8013
P62241	RS8_HUMAN	RPS8	Small ribosomal subunit protein eS8 OS=Homo sapiens OX=9606 GN=RPS8 PE=1 SV=2	24.205	208			30.088	29.4916	30.903	30.5124	29.8447	29.6385
P62244	RS15A_HUMAN	RPS15A	Small ribosomal subunit protein uS8 OS=Homo sapiens OX=9606 GN=RPS15A PE=1 SV=2	14.839	130			28.8975	28.5409	28.946	28.9109	28.9167	29.2728
P62249	RS16_HUMAN	RPS16	Small ribosomal subunit protein uS9 OS=Homo sapiens OX=9606 GN=RPS16 PE=1 SV=2	16.445	146			24.5489	24.1073	24.5098	24.3522	20.2896	24.3161
P62258	1433E_HUMAN	YWHAE	14-3-3 protein epsilon OS=Homo sapiens OX=9606 GN=YWHAE PE=1 SV=1	29.174	255			28.7111	27.5705	28.0505	27.8514	27.7414	28.1204
P62263	RS14_HUMAN	RPS14	Small ribosomal subunit protein uS11 OS=Homo sapiens OX=9606 GN=RPS14 PE=1 SV=3	16.273	151			31.5667	30.7195	31.6671	31.5567	30.717	31.2676
P62266	RS23_HUMAN	RPS23	Small ribosomal subunit protein uS12 OS=Homo sapiens OX=9606 GN=RPS23 PE=1 SV=3	15.808	143			26.4741	26.3076	26.7811	26.4499	27.2971	26.6288
P62269	RS18_HUMAN	RPS18	Small ribosomal subunit protein uS13 OS=Homo sapiens OX=9606 GN=RPS18 PE=1 SV=3	17.719	152			27.66	26.7304	27.7519	27.3584	27.7948	28.37
P62273	RS29_HUMAN	RPS29	Small ribosomal subunit protein uS14 OS=Homo sapiens OX=9606 GN=RPS29 PE=1 SV=2	6.677	56			28.0128	26.8322	27.5005	27.2663	19.7446	20.6208
P62277	RS13_HUMAN	RPS13	Small ribosomal subunit protein uS15 OS=Homo sapiens OX=9606 GN=RPS13 PE=1 SV=2	17.222	151			27.5956	26.7362	27.4782	27.193	26.4232	27.5391
P62280	RS11_HUMAN	RPS11	Small ribosomal subunit protein uS17 OS=Homo sapiens OX=9606 GN=RPS11 PE=1 SV=3	18.431	158			19.9521	19.6054	19.651	19.7513	24.4218	23.6043
P62304	RUXE_HUMAN	SNRPE	Small nuclear ribonucleoprotein E OS=Homo sapiens OX=9606 GN=SNRPE PE=1 SV=1	10.804	92			27.116	26.4932	26.5787	26.5465	25.3921	26.2384
P62306	RUXF_HUMAN	SNRPF	Small nuclear ribonucleoprotein F OS=Homo sapiens OX=9606 GN=SNRPF PE=1 SV=1	9.725	86			28.0701	27.2587	26.1542	25.9014	26.3095	26.924
P62308	RUXG_HUMAN	SNRPG	Small nuclear ribonucleoprotein G OS=Homo sapiens OX=9606 GN=SNRPG PE=1 SV=1	8.496	76	A8MWD9	SNRPGP15	27.5472	26.6842	26.7861	26.7459	26.6022	26.6026
P62314	SMD1_HUMAN	SNRPD1	Small nuclear ribonucleoprotein Sm D1 OS=Homo sapiens OX=9606 GN=SNRPD1 PE=1 SV=1	13.282	119			21.9086	20.1921	21.4358	22.0472	19.8668	20.2194
P62316	SMD2_HUMAN	SNRPD2	Small nuclear ribonucleoprotein Sm D2 OS=Homo sapiens OX=9606 GN=SNRPD2 PE=1 SV=1	13.527	118			28.3266	27.761	27.8695	27.6983	25.9864	25.3941
P62318	SMD3_HUMAN	SNRPD3	Small nuclear ribonucleoprotein Sm D3 OS=Homo sapiens OX=9606 GN=SNRPD3 PE=1 SV=1	13.916	126			27.2011	26.5242	26.6877	26.5092	24.2843	26.4805
P62330	ARF6_HUMAN	ARF6	ADP-ribosylation factor 6 OS=Homo sapiens OX=9606 GN=ARF6 PE=1 SV=2	20.082	175			24.6713	25.1194	25.0303	24.8043	24.8227	25.2803
P62333	PRS10_HUMAN	PSMC6	26S proteasome regulatory subunit 10B OS=Homo sapiens OX=9606 GN=PSMC6 PE=1 SV=1	44.173	389			27.0522	25.7655	26.3013	26.7685	25.9185	25.8677
P62424	RL7A_HUMAN	RPL7A	Large ribosomal subunit protein eL8 OS=Homo sapiens OX=9606 GN=RPL7A PE=1 SV=2	29.996	266			24.8924	24.246	25.81	24.8928	26.2647	25.8982
P62699	YPEL5_HUMAN	YPEL5	Protein yippee-like 5 OS=Homo sapiens OX=9606 GN=YPEL5 PE=1 SV=1	13.842	121			22.5031	19.3419	20.7104	20.661	20.8817	21.6351
P62701	RS4X_HUMAN	RPS4X	Small ribosomal subunit protein eS4, X isoform OS=Homo sapiens OX=9606 GN=RPS4X PE=1 SV=2	29.598	263	P22090;Q8TD47	RPS4Y1;RPS4Y2	26.4744	25.8404	26.9458	26.4344	25.4017	26.3474
P62714	PP2AB_HUMAN	PPP2CB	Serine/threonine-protein phosphatase 2A catalytic subunit beta isoform OS=Homo sapiens OX=9606 GN=PPP2CB PE=1 SV=1	35.575	309	P67775;P60510	PPP2CA;PPP4C	28.0872	27.2279	27.9247	28.067	27.5717	26.4405
P62750	RL23A_HUMAN	RPL23A	Large ribosomal subunit protein uL23 OS=Homo sapiens OX=9606 GN=RPL23A PE=1 SV=1	17.695	156			29.95	29.9068	29.726	29.6727	29.7639	30.119
P62753	RS6_HUMAN	RPS6	Small ribosomal subunit protein eS6 OS=Homo sapiens OX=9606 GN=RPS6 PE=1 SV=1	28.681	249			28.0234	27.7507	28.4694	28.2074	26.3621	26.3059
P62805	H4_HUMAN	H4C1	Histone H4 OS=Homo sapiens OX=9606 GN=H4C1 PE=1 SV=2	11.367	103			29.5655	31.7319	29.6459	30.0518	29.9542	29.8884
P62820	RAB1A_HUMAN	RAB1A	Ras-related protein Rab-1A OS=Homo sapiens OX=9606 GN=RAB1A PE=1 SV=3	22.678	205	Q92930;P61006;P51153;P59190	RAB8B;RAB8A;RAB13;RAB15	24.374	23.673	23.7648	25.6322	24.1127	24.5048
P62826	RAN_HUMAN	RAN	GTP-binding nuclear protein Ran OS=Homo sapiens OX=9606 GN=RAN PE=1 SV=3	24.423	216			29.4305	29.0615	29.4891	29.509	29.7681	29.527
P62829	RL23_HUMAN	RPL23	Large ribosomal subunit protein uL14 OS=Homo sapiens OX=9606 GN=RPL23 PE=1 SV=1	14.865	140			28.356	28.0818	28.4599	28.5768	26.7439	27.5916
P62837	UB2D2_HUMAN	UBE2D2	Ubiquitin-conjugating enzyme E2 D2 OS=Homo sapiens OX=9606 GN=UBE2D2 PE=1 SV=1	16.735	147	P61077;Q9Y2X8;P51668	UBE2D3;UBE2D4;UBE2D1	24.3169	23.4613	23.9751	23.9524	21.5524	24.4903
P62841	RS15_HUMAN	RPS15	Small ribosomal subunit protein uS19 OS=Homo sapiens OX=9606 GN=RPS15 PE=1 SV=2	17.04	145			29.9107	29.1038	28.9914	29.0491	28.8684	29.3559
P62847	RS24_HUMAN	RPS24	Small ribosomal subunit protein eS24 OS=Homo sapiens OX=9606 GN=RPS24 PE=1 SV=1	15.423	133			28.9187	28.5328	28.9692	29.1184	29.3329	29.5795
P62851	RS25_HUMAN	RPS25	Small ribosomal subunit protein eS25 OS=Homo sapiens OX=9606 GN=RPS25 PE=1 SV=1	13.742	125			24.7303	24.2179	25.1307	23.1131	24.3576	25.4633
P62854	RS26_HUMAN	RPS26	Small ribosomal subunit protein eS26 OS=Homo sapiens OX=9606 GN=RPS26 PE=1 SV=3	13.015	115	Q5JNZ5	RPS26P11	30.2822	29.6983	29.8097	30.3862	30.0618	30.4752
P62857	RS28_HUMAN	RPS28	Small ribosomal subunit protein eS28 OS=Homo sapiens OX=9606 GN=RPS28 PE=1 SV=1	7.841	69			27.9724	27.4345	27.5336	27.315	28.9746	29.165
P62861	RS30_HUMAN	FAU	Ubiquitin-like FUBI-ribosomal protein eS30 fusion protein OS=Homo sapiens OX=9606 GN=FAU PE=1 SV=2	14.39	133			24.3838	24.3124	23.5411	23.7403	23.9982	24.3744
P62875	RPAB5_HUMAN	POLR2L	DNA-directed RNA polymerases I, II, and III subunit RPABC5 OS=Homo sapiens OX=9606 GN=POLR2L PE=1 SV=1	7.645	67			23.9608	23.1488	23.4486	23.8927	23.3596	23.8574
P62888	RL30_HUMAN	RPL30	Large ribosomal subunit protein eL30 OS=Homo sapiens OX=9606 GN=RPL30 PE=1 SV=2	12.784	115			22.0555	20.5316	21.7623	21.5434	20.1861	20.3254
P62899	RL31_HUMAN	RPL31	Large ribosomal subunit protein eL31 OS=Homo sapiens OX=9606 GN=RPL31 PE=1 SV=1	14.463	125			30.072	29.0122	30.075	30.163	30.0338	28.8556
P62906	RL10A_HUMAN	RPL10A	Large ribosomal subunit protein uL1 OS=Homo sapiens OX=9606 GN=RPL10A PE=1 SV=2	24.831	217			23.6171	20.6608	23.2808	24.0964	19.8818	21.537
P62910	RL32_HUMAN	RPL32	Large ribosomal subunit protein eL32 OS=Homo sapiens OX=9606 GN=RPL32 PE=1 SV=2	15.86	135			29.1737	27.4058	29.9947	29.7594	28.9036	28.7689
P62913	RL11_HUMAN	RPL11	Large ribosomal subunit protein uL5 OS=Homo sapiens OX=9606 GN=RPL11 PE=1 SV=2	20.252	178			28.9649	28.5273	28.9918	29.2078	29.0184	29.3597
P62917	RL8_HUMAN	RPL8	Large ribosomal subunit protein uL2 OS=Homo sapiens OX=9606 GN=RPL8 PE=1 SV=2	28.025	257			29.2605	29.6716	29.8988	30.0009	30.2178	29.6993
P62937	PPIA_HUMAN	PPIA	Peptidyl-prolyl cis-trans isomerase A OS=Homo sapiens OX=9606 GN=PPIA PE=1 SV=2	18.012	165	P0DN26;A0A0B4J2A2;A0A075B767;A0A075B759;Q9Y536;F5H284;P0DN37	PPIAL4F;PPIAL4C;PPIAL4H;PPIAL4E;PPIAL4A;PPIAL4D;PPIAL4G	29.7204	28.9586	29.504	28.9814	29.9817	30.853
P62942	FKB1A_HUMAN	FKBP1A	Peptidyl-prolyl cis-trans isomerase FKBP1A OS=Homo sapiens OX=9606 GN=FKBP1A PE=1 SV=2	11.951	108			24.1517	22.0274	23.9103	24.2572	20.2722	23.5926
P62979	RS27A_HUMAN	RPS27A	Ubiquitin-ribosomal protein eS31 fusion protein OS=Homo sapiens OX=9606 GN=RPS27A PE=1 SV=2	17.965	156	P62987;P0CG47;P0CG48	UBA52;UBB;UBC	31.6288	31.4454	31.523	31.5345	31.8112	31.9135
P62993	GRB2_HUMAN	GRB2	Growth factor receptor-bound protein 2 OS=Homo sapiens OX=9606 GN=GRB2 PE=1 SV=1	25.206	217			24.4461	23.2848	24.0442	23.3836	24.1538	24.9222
P62995	TRA2B_HUMAN	TRA2B	Transformer-2 protein homolog beta OS=Homo sapiens OX=9606 GN=TRA2B PE=1 SV=1	33.666	288			22.7115	21.9464	22.4034	21.9095	22.3013	20.025
P63010	AP2B1_HUMAN	AP2B1	AP-2 complex subunit beta OS=Homo sapiens OX=9606 GN=AP2B1 PE=1 SV=1	104.553	937	Q10567	AP1B1	23.9667	22.7799	23.6601	24.3096	25.2403	25.0242
P63092	GNAS2_HUMAN	GNAS	Guanine nucleotide-binding protein G(s) subunit alpha isoforms short OS=Homo sapiens OX=9606 GN=GNAS PE=1 SV=1	45.665	394	Q5JWF2	GNAS	24.5876	24.0696	24.2006	24.358	20.1699	22.548
P63104	1433Z_HUMAN	YWHAZ	14-3-3 protein zeta/delta OS=Homo sapiens OX=9606 GN=YWHAZ PE=1 SV=1	27.745	245			27.5881	26.4427	27.1579	27.1029	26.6886	26.8811
P63151	2ABA_HUMAN	PPP2R2A	Serine/threonine-protein phosphatase 2A 55 kDa regulatory subunit B alpha isoform OS=Homo sapiens OX=9606 GN=PPP2R2A PE=1 SV=1	51.692	447	Q66LE6;Q00005;Q9Y2T4	PPP2R2D;PPP2R2B;PPP2R2C	28.6351	28.1054	28.6617	28.8997	29.704	30.4865
P63162	RSMN_HUMAN	SNRPN	Small nuclear ribonucleoprotein-associated protein N OS=Homo sapiens OX=9606 GN=SNRPN PE=1 SV=1	24.614	240	P14678	SNRPB	26.1172	25.5046	25.3167	24.9634	22.1714	23.4111
P63167	DYL1_HUMAN	DYNLL1	Dynein light chain 1, cytoplasmic OS=Homo sapiens OX=9606 GN=DYNLL1 PE=1 SV=1	10.366	89	Q96FJ2	DYNLL2	25.612	25.6742	25.7657	26.1271	23.9327	25.1971
P63172	DYLT1_HUMAN	DYNLT1	Dynein light chain Tctex-type 1 OS=Homo sapiens OX=9606 GN=DYNLT1 PE=1 SV=1	12.452	113			25.5772	25.3443	25.8036	25.893	23.2493	25.4888
P63173	RL38_HUMAN	RPL38	Large ribosomal subunit protein eL38 OS=Homo sapiens OX=9606 GN=RPL38 PE=1 SV=2	8.218	70			27.7286	27.1963	27.6166	27.7635	26.5725	27.8118
P63208	SKP1_HUMAN	SKP1	S-phase kinase-associated protein 1 OS=Homo sapiens OX=9606 GN=SKP1 PE=1 SV=2	18.658	163			27.5162	26.1114	27.2394	26.108	27.5528	26.5104
P63220	RS21_HUMAN	RPS21	Small ribosomal subunit protein eS21 OS=Homo sapiens OX=9606 GN=RPS21 PE=1 SV=1	9.111	83			19.8433	21.6643	22.021	22.7008	22.3791	23.0731
P63241	IF5A1_HUMAN	EIF5A	Eukaryotic translation initiation factor 5A-1 OS=Homo sapiens OX=9606 GN=EIF5A PE=1 SV=2	16.832	154	Q6IS14;Q9GZV4	EIF5AL1;EIF5A2	27.0955	26.3005	26.1871	26.485	26.3744	26.7918
P63244	RACK1_HUMAN	RACK1	Small ribosomal subunit protein RACK1 OS=Homo sapiens OX=9606 GN=RACK1 PE=1 SV=3	35.077	317			28.7765	28.7095	28.8052	28.9529	28.7291	29.118
P63272	SPT4H_HUMAN	SUPT4H1	Transcription elongation factor SPT4 OS=Homo sapiens OX=9606 GN=SUPT4H1 PE=1 SV=1	13.193	117			22.3286	20.2613	20.1996	20.2969	21.0876	21.6067
P63279	UBC9_HUMAN	UBE2I	SUMO-conjugating enzyme UBC9 OS=Homo sapiens OX=9606 GN=UBE2I PE=1 SV=1	18.007	158			22.434	21.669	21.8668	21.9761	23.8566	22.6869
P67809	YBOX1_HUMAN	YBX1	Y-box-binding protein 1 OS=Homo sapiens OX=9606 GN=YBX1 PE=1 SV=3	35.924	324	Q9Y2T7	YBX2	31.6471	31.5435	31.2828	31.4365	28.7567	29.1435
P67870	CSK2B_HUMAN	CSNK2B	Casein kinase II subunit beta OS=Homo sapiens OX=9606 GN=CSNK2B PE=1 SV=1	24.942	215			24.6356	24.2403	23.588	23.7133	20.3239	22.7526
P68036	UB2L3_HUMAN	UBE2L3	Ubiquitin-conjugating enzyme E2 L3 OS=Homo sapiens OX=9606 GN=UBE2L3 PE=1 SV=1	17.862	154	A0A1B0GUS4	UBE2L5	23.4935	24.8925	24.9211	25.4534	24.8187	24.5986
P68104	EF1A1_HUMAN	EEF1A1	Elongation factor 1-alpha 1 OS=Homo sapiens OX=9606 GN=EEF1A1 PE=1 SV=1	50.141	462	Q5VTE0;Q05639	EEF1A1P5;EEF1A2	30.0115	29.5856	29.7035	29.7951	29.5564	29.9538
P68133	ACTS_HUMAN	ACTA1	Actin, alpha skeletal muscle OS=Homo sapiens OX=9606 GN=ACTA1 PE=1 SV=1	42.051	377	P68032;P63267;P62736	ACTC1;ACTG2;ACTA2	30.5378	28.9134	29.9241	29.879	28.9696	29.1751
P68363	TBA1B_HUMAN	TUBA1B	Tubulin alpha-1B chain OS=Homo sapiens OX=9606 GN=TUBA1B PE=1 SV=1	50.152	451	Q9H853	TUBA4B	33.4224	33.0101	33.1467	33.4964	32.9796	33.2604
P68366	TBA4A_HUMAN	TUBA4A	Tubulin alpha-4A chain OS=Homo sapiens OX=9606 GN=TUBA4A PE=1 SV=1	49.924	448			26.2181	25.5602	25.9029	26.2249	25.0835	25.3512
P68371	TBB4B_HUMAN	TUBB4B	Tubulin beta-4B chain OS=Homo sapiens OX=9606 GN=TUBB4B PE=1 SV=1	49.831	445			33.87	32.9222	33.477	33.8131	33.1462	33.4932
P68402	PA1B2_HUMAN	PAFAH1B2	Platelet-activating factor acetylhydrolase IB subunit alpha2 OS=Homo sapiens OX=9606 GN=PAFAH1B2 PE=1 SV=1	25.569	229			24.1363	23.6192	23.6069	23.4224	22.1281	22.2215
P69905	HBA_HUMAN	HBA1	Hemoglobin subunit alpha OS=Homo sapiens OX=9606 GN=HBA1 PE=1 SV=2	15.258	142			22.044	20.9613	20.6663	22.2259	22.2382	21.0889
P78316	NOP14_HUMAN	NOP14	Nucleolar protein 14 OS=Homo sapiens OX=9606 GN=NOP14 PE=1 SV=3	97.668	857			24.6311	21.7403	24.3727	23.8256	23.8953	21.3022
P78318	IGBP1_HUMAN	IGBP1	Immunoglobulin-binding protein 1 OS=Homo sapiens OX=9606 GN=IGBP1 PE=1 SV=1	39.222	339			21.261	21.1802	20.5377	20.7611	20.7166	20.7631
P78352	DLG4_HUMAN	DLG4	Disks large homolog 4 OS=Homo sapiens OX=9606 GN=DLG4 PE=1 SV=3	80.495	724			22.7721	19.7432	22.0135	21.9686	20.8614	21.2904
P78371	TCPB_HUMAN	CCT2	T-complex protein 1 subunit beta OS=Homo sapiens OX=9606 GN=CCT2 PE=1 SV=4	57.488	535			27.823	27.0754	26.74	26.7304	26.296	26.4987
P78406	RAE1L_HUMAN	RAE1	mRNA export factor RAE1 OS=Homo sapiens OX=9606 GN=RAE1 PE=1 SV=1	40.968	368			26.1509	25.4463	26.8515	26.5812	22.3103	26.5622
P78417	GSTO1_HUMAN	GSTO1	Glutathione S-transferase omega-1 OS=Homo sapiens OX=9606 GN=GSTO1 PE=1 SV=2	27.566	241			20.5003	18.9436	21.3643	21.4552	23.3198	22.3694
P78527	PRKDC_HUMAN	PRKDC	DNA-dependent protein kinase catalytic subunit OS=Homo sapiens OX=9606 GN=PRKDC PE=1 SV=3	469.089	4128			23.4735	19.3747	22.8943	23.3651	23.5161	20.9435
P80303	NUCB2_HUMAN	NUCB2	Nucleobindin-2 OS=Homo sapiens OX=9606 GN=NUCB2 PE=1 SV=3	50.223	420			24.0195	22.3633	19.8064	19.9059	21.5626	19.9373
P81605	DCD_HUMAN	DCD	Dermcidin OS=Homo sapiens OX=9606 GN=DCD PE=1 SV=2	11.284	110			27.7345	26.6959	27.3037	25.2435	28.2118	29.0487
P82650	RT22_HUMAN	MRPS22	Small ribosomal subunit protein mS22 OS=Homo sapiens OX=9606 GN=MRPS22 PE=1 SV=1	41.28	360			32.5053	30.7196	32.794	32.6459	33.1177	33.2054
P82663	RT25_HUMAN	MRPS25	Small ribosomal subunit protein mS25 OS=Homo sapiens OX=9606 GN=MRPS25 PE=1 SV=1	20.116	173			30.6122	29.0188	30.9246	30.8396	31.0792	31.1753
P82664	RT10_HUMAN	MRPS10	Small ribosomal subunit protein uS10m OS=Homo sapiens OX=9606 GN=MRPS10 PE=1 SV=2	22.999	201			26.5872	25.1322	25.8289	26.6962	26.9586	27.1446
P82673	RT35_HUMAN	MRPS35	Small ribosomal subunit protein mS35 OS=Homo sapiens OX=9606 GN=MRPS35 PE=1 SV=1	36.844	323			28.1203	27.2173	28.1159	27.9103	27.7854	28.116
P82921	RT21_HUMAN	MRPS21	Small ribosomal subunit protein bS21m OS=Homo sapiens OX=9606 GN=MRPS21 PE=1 SV=3	10.689	87			21.918	24.1281	24.6176	24.8293	20.4	23.4918
P82930	RT34_HUMAN	MRPS34	Small ribosomal subunit protein mS34 OS=Homo sapiens OX=9606 GN=MRPS34 PE=1 SV=2	25.65	218			30.1237	28.8336	30.4695	30.6728	30.2759	30.5259
P82932	RT06_HUMAN	MRPS6	Small ribosomal subunit protein bS6m OS=Homo sapiens OX=9606 GN=MRPS6 PE=1 SV=3	14.227	125			27.1547	24.1549	27.3725	27.118	27.2324	27.5048
P82933	RT09_HUMAN	MRPS9	Small ribosomal subunit protein uS9m OS=Homo sapiens OX=9606 GN=MRPS9 PE=1 SV=2	45.835	396			25.2636	25.329	25.8153	25.7713	24.4687	24.4071
P83110	HTRA3_HUMAN	HTRA3	Serine protease HTRA3 OS=Homo sapiens OX=9606 GN=HTRA3 PE=1 SV=2	48.608	453	O43464	HTRA2	21.6447	21.5832	21.1388	21.1568	22.0535	20.7905
P83731	RL24_HUMAN	RPL24	Large ribosomal subunit protein eL24 OS=Homo sapiens OX=9606 GN=RPL24 PE=1 SV=1	17.779	157			26.6553	26.3751	26.6996	26.6831	25.8698	27.0503
P83881	RL36A_HUMAN	RPL36A	Large ribosomal subunit protein eL42 OS=Homo sapiens OX=9606 GN=RPL36A PE=1 SV=2	12.441	106	Q969Q0	RPL36AL	24.1262	23.9308	24.5393	24.4899	26.9404	24.6202
P83916	CBX1_HUMAN	CBX1	Chromobox protein homolog 1 OS=Homo sapiens OX=9606 GN=CBX1 PE=1 SV=1	21.418	185			25.4899	25.7848	25.5429	25.8435	26.2194	26.472
P84077	ARF1_HUMAN	ARF1	ADP-ribosylation factor 1 OS=Homo sapiens OX=9606 GN=ARF1 PE=1 SV=2	20.697	181	P61204	ARF3	27.7116	27.5444	27.3161	27.5535	26.2119	26.1337
P84085	ARF5_HUMAN	ARF5	ADP-ribosylation factor 5 OS=Homo sapiens OX=9606 GN=ARF5 PE=1 SV=2	20.53	180			20.3926	23.6131	24.0298	21.4284	23.9243	24.3625
P84090	ERH_HUMAN	ERH	Enhancer of rudimentary homolog OS=Homo sapiens OX=9606 GN=ERH PE=1 SV=1	12.259	104			28.3129	27.8569	27.4189	27.7309	27.9308	28.2121
P84095	RHOG_HUMAN	RHOG	Rho-related GTP-binding protein RhoG OS=Homo sapiens OX=9606 GN=RHOG PE=1 SV=1	21.308	191			26.4231	25.8049	26.0003	25.8989	25.163	25.2012
P84098	RL19_HUMAN	RPL19	Large ribosomal subunit protein eL19 OS=Homo sapiens OX=9606 GN=RPL19 PE=1 SV=1	23.466	196			28.9898	27.8905	28.2773	28.9151	29.1803	27.1611
P84103	SRSF3_HUMAN	SRSF3	Serine/arginine-rich splicing factor 3 OS=Homo sapiens OX=9606 GN=SRSF3 PE=1 SV=1	19.33	164			23.3966	22.2736	23.2696	22.6496	23.3224	23.9647
P98160	PGBM_HUMAN	HSPG2	Basement membrane-specific heparan sulfate proteoglycan core protein OS=Homo sapiens OX=9606 GN=HSPG2 PE=1 SV=4	468.83	4391			26.327	25.6441	26.4648	25.3101	20.2322	23.94
P98170	XIAP_HUMAN	XIAP	E3 ubiquitin-protein ligase XIAP OS=Homo sapiens OX=9606 GN=XIAP PE=1 SV=2	56.685	497			22.0002	20.9516	21.3374	21.6844	21.4247	20.8587
P98179	RBM3_HUMAN	RBM3	RNA-binding protein 3 OS=Homo sapiens OX=9606 GN=RBM3 PE=1 SV=1	17.17	157			22.8745	20.0092	19.5591	19.6599	21.58	21.1874
Q00325	S25A3_HUMAN	SLC25A3	Solute carrier family 25 member 3 OS=Homo sapiens OX=9606 GN=SLC25A3 PE=1 SV=2	40.095	362			21.595	19.6374	20.7265	20.8209	23.1817	20.7314
Q00587	BORG5_HUMAN	CDC42EP1	Cdc42 effector protein 1 OS=Homo sapiens OX=9606 GN=CDC42EP1 PE=1 SV=1	40.295	391			23.2316	19.7274	20.8809	22.699	20.4745	20.6238
Q00610	CLH1_HUMAN	CLTC	Clathrin heavy chain 1 OS=Homo sapiens OX=9606 GN=CLTC PE=1 SV=5	191.615	1675			23.5739	20.9521	21.9442	22.7328	20.2243	20.2388
Q00839	HNRPU_HUMAN	HNRNPU	Heterogeneous nuclear ribonucleoprotein U OS=Homo sapiens OX=9606 GN=HNRNPU PE=1 SV=6	90.584	825			25.9627	24.8507	26.1581	25.7892	26.2707	26.2021
Q01082	SPTB2_HUMAN	SPTBN1	Spectrin beta chain, non-erythrocytic 1 OS=Homo sapiens OX=9606 GN=SPTBN1 PE=1 SV=2	274.609	2364			21.5004	20.6475	21.0832	22.0319	23.0797	20.9359
Q01105	SET_HUMAN	SET	Protein SET OS=Homo sapiens OX=9606 GN=SET PE=1 SV=3	33.489	290	P0DME0	SETSIP	24.8121	23.3648	23.2584	23.7777	26.4607	27.1671
Q01469	FABP5_HUMAN	FABP5	Fatty acid-binding protein 5 OS=Homo sapiens OX=9606 GN=FABP5 PE=1 SV=3	15.164	135			23.0382	22.2072	22.8127	22.0436	24.5403	25.7657
Q01518	CAP1_HUMAN	CAP1	Adenylyl cyclase-associated protein 1 OS=Homo sapiens OX=9606 GN=CAP1 PE=1 SV=5	51.901	475			21.7895	21.1168	21.9538	22.2131	22.6809	23.3144
Q01581	HMCS1_HUMAN	HMGCS1	Hydroxymethylglutaryl-CoA synthase, cytoplasmic OS=Homo sapiens OX=9606 GN=HMGCS1 PE=1 SV=2	57.294	520			21.0527	19.4364	20.2817	20.3785	19.2329	22.2853
Q01628	IFM3_HUMAN	IFITM3	Interferon-induced transmembrane protein 3 OS=Homo sapiens OX=9606 GN=IFITM3 PE=1 SV=2	14.632	133	P13164;Q01629	IFITM1;IFITM2	24.812	23.6154	24.4023	24.6025	25.1923	24.7036
Q01813	PFKAP_HUMAN	PFKP	ATP-dependent 6-phosphofructokinase, platelet type OS=Homo sapiens OX=9606 GN=PFKP PE=1 SV=2	85.596	784			23.2669	23.4185	23.8334	23.7679	22.2297	24.1801
Q01844	EWS_HUMAN	EWSR1	RNA-binding protein EWS OS=Homo sapiens OX=9606 GN=EWSR1 PE=1 SV=1	68.478	656			22.7858	22.1963	22.1498	21.8731	21.385	22.0903
Q02297	NRG1_HUMAN	NRG1	Pro-neuregulin-1, membrane-bound isoform OS=Homo sapiens OX=9606 GN=NRG1 PE=1 SV=3	70.392	640			20.0142	19.7325	23.0385	23.3935	23.2605	23.1024
Q02413	DSG1_HUMAN	DSG1	Desmoglein-1 OS=Homo sapiens OX=9606 GN=DSG1 PE=1 SV=2	113.748	1049			27.363	23.9754	25.6952	25.2403	25.76	28.3909
Q02543	RL18A_HUMAN	RPL18A	Large ribosomal subunit protein eL20 OS=Homo sapiens OX=9606 GN=RPL18A PE=1 SV=2	20.762	176			24.9078	24.7659	24.6586	23.1968	25.2501	21.2378
Q02750	MP2K1_HUMAN	MAP2K1	Dual specificity mitogen-activated protein kinase kinase 1 OS=Homo sapiens OX=9606 GN=MAP2K1 PE=1 SV=2	43.439	393			25.2654	23.7007	24.712	24.2723	23.5592	24.1784
Q02790	FKBP4_HUMAN	FKBP4	Peptidyl-prolyl cis-trans isomerase FKBP4 OS=Homo sapiens OX=9606 GN=FKBP4 PE=1 SV=3	51.805	459			21.8044	18.9555	19.8732	19.9723	19.8883	21.9378
Q02818	NUCB1_HUMAN	NUCB1	Nucleobindin-1 OS=Homo sapiens OX=9606 GN=NUCB1 PE=1 SV=4	53.879	461			23.4721	22.2934	21.9425	21.5625	19.6978	21.8315
Q02878	RL6_HUMAN	RPL6	Large ribosomal subunit protein eL6 OS=Homo sapiens OX=9606 GN=RPL6 PE=1 SV=3	32.728	288			29.9012	30.459	29.1314	29.7343	30.4237	30.1408
Q02952	AKA12_HUMAN	AKAP12	A-kinase anchor protein 12 OS=Homo sapiens OX=9606 GN=AKAP12 PE=1 SV=4	191.482	1782			25.2473	24.3474	25.4739	25.4043	24.0321	24.9965
Q03135	CAV1_HUMAN	CAV1	Caveolin-1 OS=Homo sapiens OX=9606 GN=CAV1 PE=1 SV=4	20.472	178	P56539	CAV3	28.3415	27.9807	28.0003	28.2734	28.8344	27.8017
Q03188	CENPC_HUMAN	CENPC	Centromere protein C OS=Homo sapiens OX=9606 GN=CENPC PE=1 SV=2	106.834	943			24.4605	19.73	23.9975	24.2826	24.1064	25.3982
Q03252	LMNB2_HUMAN	LMNB2	Lamin-B2 OS=Homo sapiens OX=9606 GN=LMNB2 PE=1 SV=4	69.948	620			22.2369	21.2628	22.3357	22.4434	22.4714	22.9062
Q03701	CEBPZ_HUMAN	CEBPZ	CCAAT/enhancer-binding protein zeta OS=Homo sapiens OX=9606 GN=CEBPZ PE=1 SV=3	120.974	1054			24.3955	22.8968	24.6367	24.5527	24.6004	25.1371
Q04323	UBXN1_HUMAN	UBXN1	UBX domain-containing protein 1 OS=Homo sapiens OX=9606 GN=UBXN1 PE=1 SV=2	33.325	297			24.5377	23.7236	24.0654	24.0888	22.7781	20.8007
Q04760	LGUL_HUMAN	GLO1	Lactoylglutathione lyase OS=Homo sapiens OX=9606 GN=GLO1 PE=1 SV=4	20.778	184			23.6904	24.2657	23.7554	23.6871	20.6021	21.0974
Q04837	SSBP_HUMAN	SSBP1	Single-stranded DNA-binding protein, mitochondrial OS=Homo sapiens OX=9606 GN=SSBP1 PE=1 SV=1	17.26	148			25.9376	26.2754	25.6592	26.0004	25.2472	25.6155
Q04917	1433F_HUMAN	YWHAH	14-3-3 protein eta OS=Homo sapiens OX=9606 GN=YWHAH PE=1 SV=4	28.219	246			24.9369	23.7939	24.2821	24.2931	20.4236	20.3369
Q06210	GFPT1_HUMAN	GFPT1	Glutamine--fructose-6-phosphate aminotransferase [isomerizing] 1 OS=Homo sapiens OX=9606 GN=GFPT1 PE=1 SV=3	78.806	699	O94808	GFPT2	24.0258	23.5416	23.5241	23.1486	23.1847	24.0915
Q06323	PSME1_HUMAN	PSME1	Proteasome activator complex subunit 1 OS=Homo sapiens OX=9606 GN=PSME1 PE=1 SV=1	28.723	249			23.3264	21.7929	22.2938	22.9238	23.465	22.7101
Q06587	RING1_HUMAN	RING1	E3 ubiquitin-protein ligase RING1 OS=Homo sapiens OX=9606 GN=RING1 PE=1 SV=2	42.429	406			24.2983	22.4029	24.2376	24.0906	23.4068	23.7777
Q06830	PRDX1_HUMAN	PRDX1	Peroxiredoxin-1 OS=Homo sapiens OX=9606 GN=PRDX1 PE=1 SV=1	22.11	199			30.5331	29.5777	30.03	29.7806	30.8826	31.3773
Q07020	RL18_HUMAN	RPL18	Large ribosomal subunit protein eL18 OS=Homo sapiens OX=9606 GN=RPL18 PE=1 SV=2	21.634	188			28.3964	27.6456	28.873	28.9245	29.3616	28.0668
Q07021	C1QBP_HUMAN	C1QBP	Complement component 1 Q subcomponent-binding protein, mitochondrial OS=Homo sapiens OX=9606 GN=C1QBP PE=1 SV=1	31.362	282			28.9455	29.0751	28.9133	29.0406	28.5697	29.0926
Q07065	CKAP4_HUMAN	CKAP4	Cytoskeleton-associated protein 4 OS=Homo sapiens OX=9606 GN=CKAP4 PE=1 SV=2	66.022	602	Q96K21	ZFYVE19	27.5404	26.3905	26.8606	26.8214	29.0002	28.1651
Q07666	KHDR1_HUMAN	KHDRBS1	KH domain-containing, RNA-binding, signal transduction-associated protein 1 OS=Homo sapiens OX=9606 GN=KHDRBS1 PE=1 SV=1	48.227	443			24.5299	23.804	24.2295	24.3412	24.0045	24.1627
Q07866	KLC1_HUMAN	KLC1	Kinesin light chain 1 OS=Homo sapiens OX=9606 GN=KLC1 PE=1 SV=2	65.309	573	Q9H0B6	KLC2	24.4692	23.4148	23.2163	23.6904	20.3793	23.0996
Q07889	SOS1_HUMAN	SOS1	Son of sevenless homolog 1 OS=Homo sapiens OX=9606 GN=SOS1 PE=1 SV=1	152.464	1333			28.4913	28.4128	28.1017	28.6432	21.0953	20.3338
Q07955	SRSF1_HUMAN	SRSF1	Serine/arginine-rich splicing factor 1 OS=Homo sapiens OX=9606 GN=SRSF1 PE=1 SV=2	27.745	248			22.5995	23.3786	21.132	21.3429	20.7212	20.8961
Q08188	TGM3_HUMAN	TGM3	Protein-glutamine gamma-glutamyltransferase E OS=Homo sapiens OX=9606 GN=TGM3 PE=1 SV=4	76.632	693			23.6556	22.8605	22.8757	22.7585	21.0529	23.9485
Q08380	LG3BP_HUMAN	LGALS3BP	Galectin-3-binding protein OS=Homo sapiens OX=9606 GN=LGALS3BP PE=1 SV=1	65.331	585			25.8935	25.0116	23.0301	22.9216	20.6604	21.4094
Q08554	DSC1_HUMAN	DSC1	Desmocollin-1 OS=Homo sapiens OX=9606 GN=DSC1 PE=1 SV=2	99.987	894			27.3806	25.0556	24.9851	25.0907	25.7969	27.344
Q08J23	NSUN2_HUMAN	NSUN2	RNA cytosine C(5)-methyltransferase NSUN2 OS=Homo sapiens OX=9606 GN=NSUN2 PE=1 SV=2	86.471	767			25.5369	24.7823	24.6754	24.9455	23.7035	24.7162
Q09028	RBBP4_HUMAN	RBBP4	Histone-binding protein RBBP4 OS=Homo sapiens OX=9606 GN=RBBP4 PE=1 SV=3	47.656	425			29.6601	28.7507	29.9296	29.5823	30.2111	30.7902
Q09666	AHNK_HUMAN	AHNAK	Neuroblast differentiation-associated protein AHNAK OS=Homo sapiens OX=9606 GN=AHNAK PE=1 SV=2	629.101	5890			28.9892	27.7677	28.468	28.7797	28.1945	28.7295
Q12824	SNF5_HUMAN	SMARCB1	SWI/SNF-related matrix-associated actin-dependent regulator of chromatin subfamily B member 1 OS=Homo sapiens OX=9606 GN=SMARCB1 PE=1 SV=2	44.141	385			26.6413	25.422	27.0452	26.9691	28.3647	28.6561
Q12873	CHD3_HUMAN	CHD3	Chromodomain-helicase-DNA-binding protein 3 OS=Homo sapiens OX=9606 GN=CHD3 PE=1 SV=3	226.592	2000	Q8TDI0;Q14839	CHD5;CHD4	23.836	20.3918	24.1228	23.3635	22.9099	23.4868
Q12904	AIMP1_HUMAN	AIMP1	Aminoacyl tRNA synthase complex-interacting multifunctional protein 1 OS=Homo sapiens OX=9606 GN=AIMP1 PE=1 SV=2	34.353	312			29.5075	28.6736	28.8494	28.8988	28.5854	29.5887
Q12905	ILF2_HUMAN	ILF2	Interleukin enhancer-binding factor 2 OS=Homo sapiens OX=9606 GN=ILF2 PE=1 SV=2	43.062	390			26.2645	24.4689	26.2048	26.1729	23.4144	25.5941
Q12906	ILF3_HUMAN	ILF3	Interleukin enhancer-binding factor 3 OS=Homo sapiens OX=9606 GN=ILF3 PE=1 SV=3	95.338	894	Q96SI9	STRBP	27.9447	25.6153	28.0918	27.4734	26.0925	25.96
Q13015	AF1Q_HUMAN	MLLT11	Protein AF1q OS=Homo sapiens OX=9606 GN=MLLT11 PE=1 SV=1	10.061	90			27.787	27.0993	27.6101	28.1506	27.4238	27.4023
Q13043	STK4_HUMAN	STK4	Serine/threonine-protein kinase 4 OS=Homo sapiens OX=9606 GN=STK4 PE=1 SV=2	55.63	487			21.4894	20.2931	21.2446	20.8459	21.766	20.9133
Q13084	RM28_HUMAN	MRPL28	Large ribosomal subunit protein bL28m OS=Homo sapiens OX=9606 GN=MRPL28 PE=1 SV=4	30.157	256			24.0571	23.2405	24.337	24.6565	24.2755	24.0743
Q13085	ACACA_HUMAN	ACACA	Acetyl-CoA carboxylase 1 OS=Homo sapiens OX=9606 GN=ACACA PE=1 SV=2	265.554	2346	O00763	ACACB	27.1329	26.7401	26.4919	26.4809	29.1171	29.1103
Q13148	TADBP_HUMAN	TARDBP	TAR DNA-binding protein 43 OS=Homo sapiens OX=9606 GN=TARDBP PE=1 SV=1	44.74	414			24.4643	23.8595	24.2285	22.6072	23.0983	23.9033
Q13151	ROA0_HUMAN	HNRNPA0	Heterogeneous nuclear ribonucleoprotein A0 OS=Homo sapiens OX=9606 GN=HNRNPA0 PE=1 SV=1	30.841	305			29.2315	28.6575	28.8402	29.1897	28.4501	29.0365
Q13155	AIMP2_HUMAN	AIMP2	Aminoacyl tRNA synthase complex-interacting multifunctional protein 2 OS=Homo sapiens OX=9606 GN=AIMP2 PE=1 SV=2	35.349	320			26.9062	26.3439	26.6284	26.8244	26.1647	26.816
Q13162	PRDX4_HUMAN	PRDX4	Peroxiredoxin-4 OS=Homo sapiens OX=9606 GN=PRDX4 PE=1 SV=1	30.54	271			27.5071	27.2113	25.8351	25.718	25.9965	26.6759
Q13185	CBX3_HUMAN	CBX3	Chromobox protein homolog 3 OS=Homo sapiens OX=9606 GN=CBX3 PE=1 SV=4	20.811	183			28.5217	27.5396	28.0062	28.1307	28.749	29.1985
Q13200	PSMD2_HUMAN	PSMD2	26S proteasome non-ATPase regulatory subunit 2 OS=Homo sapiens OX=9606 GN=PSMD2 PE=1 SV=3	100.2	908			26.1345	25.3691	25.0097	25.3015	27.1749	27.8854
Q13201	MMRN1_HUMAN	MMRN1	Multimerin-1 OS=Homo sapiens OX=9606 GN=MMRN1 PE=1 SV=3	138.11	1228			20.1481	25.4569	23.4722	20.9481	21.2238	19.9845
Q13206	DDX10_HUMAN	DDX10	Probable ATP-dependent RNA helicase DDX10 OS=Homo sapiens OX=9606 GN=DDX10 PE=1 SV=2	100.888	875			22.7275	21.4725	23.1124	22.6371	24.3217	25.0917
Q13242	SRSF9_HUMAN	SRSF9	Serine/arginine-rich splicing factor 9 OS=Homo sapiens OX=9606 GN=SRSF9 PE=1 SV=1	25.542	221			26.8339	26.2966	25.9668	26.5216	24.9943	26.2666
Q13243	SRSF5_HUMAN	SRSF5	Serine/arginine-rich splicing factor 5 OS=Homo sapiens OX=9606 GN=SRSF5 PE=1 SV=1	31.264	272			24.5957	20.1977	23.8631	20.3959	20.1071	23.4184
Q13263	TIF1B_HUMAN	TRIM28	Transcription intermediary factor 1-beta OS=Homo sapiens OX=9606 GN=TRIM28 PE=1 SV=5	88.55	835			22.6847	21.6922	22.3864	22.2259	24.925	24.4487
Q13283	G3BP1_HUMAN	G3BP1	Ras GTPase-activating protein-binding protein 1 OS=Homo sapiens OX=9606 GN=G3BP1 PE=1 SV=1	52.164	466			25.6999	23.8337	24.2198	25.0378	22.489	25.2792
Q13310	PABP4_HUMAN	PABPC4	Polyadenylate-binding protein 4 OS=Homo sapiens OX=9606 GN=PABPC4 PE=1 SV=1	70.783	644	P0CB38	PABPC4L	27.9648	28.0579	27.7923	28.0717	24.6425	24.6169
Q13347	EIF3I_HUMAN	EIF3I	Eukaryotic translation initiation factor 3 subunit I OS=Homo sapiens OX=9606 GN=EIF3I PE=1 SV=1	36.502	325			27.4916	26.2962	26.1025	26.4584	26.1304	26.6608
Q13363	CTBP1_HUMAN	CTBP1	C-terminal-binding protein 1 OS=Homo sapiens OX=9606 GN=CTBP1 PE=1 SV=2	47.535	440			23.5216	22.9385	23.036	23.7857	22.7608	23.6644
Q13404	UB2V1_HUMAN	UBE2V1	Ubiquitin-conjugating enzyme E2 variant 1 OS=Homo sapiens OX=9606 GN=UBE2V1 PE=1 SV=2	16.495	147	Q15819	UBE2V2	20.5089	19.582	19.6643	21.5379	21.6878	22.6627
Q13405	RM49_HUMAN	MRPL49	Large ribosomal subunit protein mL49 OS=Homo sapiens OX=9606 GN=MRPL49 PE=1 SV=1	19.198	166			27.1789	25.1386	26.252	26.8365	24.7047	26.3436
Q13418	ILK_HUMAN	ILK	Scaffold protein ILK OS=Homo sapiens OX=9606 GN=ILK PE=1 SV=2	51.419	452			23.9614	24.1336	23.5547	23.975	20.9144	23.0291
Q13428	TCOF_HUMAN	TCOF1	Treacle protein OS=Homo sapiens OX=9606 GN=TCOF1 PE=1 SV=3	152.106	1488			29.9313	29.8838	30.0974	29.4523	28.5094	29.2416
Q13435	SF3B2_HUMAN	SF3B2	Splicing factor 3B subunit 2 OS=Homo sapiens OX=9606 GN=SF3B2 PE=1 SV=2	100.228	895			23.808	22.7815	23.4039	21.9418	22.7827	21.8217
Q13501	SQSTM_HUMAN	SQSTM1	Sequestosome-1 OS=Homo sapiens OX=9606 GN=SQSTM1 PE=1 SV=1	47.687	440			27.024	25.8055	26.2565	25.7927	20.3137	21.1845
Q13509	TBB3_HUMAN	TUBB3	Tubulin beta-3 chain OS=Homo sapiens OX=9606 GN=TUBB3 PE=1 SV=2	50.433	450			28.3631	26.508	28.0242	28.04	27.7005	27.495
Q13523	PRP4K_HUMAN	PRP4K	Serine/threonine-protein kinase PRP4 homolog OS=Homo sapiens OX=9606 GN=PRP4K PE=1 SV=3	116.987	1007			25.6327	25.0746	25.9556	26.0551	25.8141	27.3579
Q13526	PIN1_HUMAN	PIN1	Peptidyl-prolyl cis-trans isomerase NIMA-interacting 1 OS=Homo sapiens OX=9606 GN=PIN1 PE=1 SV=1	18.243	163			25.5167	24.6449	24.743	24.2716	20.0876	23.4158
Q13547	HDAC1_HUMAN	HDAC1	Histone deacetylase 1 OS=Homo sapiens OX=9606 GN=HDAC1 PE=1 SV=1	55.103	482			27.0134	26.9851	27.0232	27.4069	27.828	28.8107
Q13561	DCTN2_HUMAN	DCTN2	Dynactin subunit 2 OS=Homo sapiens OX=9606 GN=DCTN2 PE=1 SV=4	44.231	401			22.8257	22.1627	22.1612	22.1594	23.0691	24.2022
Q13573	SNW1_HUMAN	SNW1	SNW domain-containing protein 1 OS=Homo sapiens OX=9606 GN=SNW1 PE=1 SV=1	61.494	536			25.7674	23.7592	25.9893	24.8149	23.1508	24.3406
Q13588	GRAP_HUMAN	GRAP	GRB2-related adapter protein OS=Homo sapiens OX=9606 GN=GRAP PE=1 SV=1	25.337	217	Q8TC17	GRAPL	24.9608	24.2523	24.8986	24.9845	24.2072	25.14
Q13610	PWP1_HUMAN	PWP1	Periodic tryptophan protein 1 homolog OS=Homo sapiens OX=9606 GN=PWP1 PE=1 SV=1	55.828	501			25.9197	24.7908	25.5689	25.2025	26.0746	26.9271
Q13636	RAB31_HUMAN	RAB31	Ras-related protein Rab-31 OS=Homo sapiens OX=9606 GN=RAB31 PE=1 SV=2	21.7	195			22.6926	21.6542	23.5718	19.6722	18.5451	19.6728
Q13637	RAB32_HUMAN	RAB32	Ras-related protein Rab-32 OS=Homo sapiens OX=9606 GN=RAB32 PE=1 SV=3	24.997	225	O14966;P57729	RAB29;RAB38	22.7507	22.2516	20.2992	22.2574	19.9202	20.51
Q13642	FHL1_HUMAN	FHL1	Four and a half LIM domains protein 1 OS=Homo sapiens OX=9606 GN=FHL1 PE=1 SV=4	36.263	323			24.3673	23.3279	23.6206	22.5832	20.7704	20.5424
Q13813	SPTN1_HUMAN	SPTAN1	Spectrin alpha chain, non-erythrocytic 1 OS=Homo sapiens OX=9606 GN=SPTAN1 PE=1 SV=3	284.539	2472			24.5176	23.481	23.9305	24.0789	23.2124	23.5838
Q13823	NOG2_HUMAN	GNL2	Nucleolar GTP-binding protein 2 OS=Homo sapiens OX=9606 GN=GNL2 PE=1 SV=1	83.655	731			27.3366	26.8428	27.4422	27.3213	26.3797	27.3609
Q13835	PKP1_HUMAN	PKP1	Plakophilin-1 OS=Homo sapiens OX=9606 GN=PKP1 PE=1 SV=2	82.861	747			20.0609	19.7185	21.4475	21.276	21.8886	23.3902
Q13838	DX39B_HUMAN	DDX39B	Spliceosome RNA helicase DDX39B OS=Homo sapiens OX=9606 GN=DDX39B PE=1 SV=1	48.991	428	O00148	DDX39A	22.9514	23.1335	21.4649	23.0334	20.7789	23.5477
Q13867	BLMH_HUMAN	BLMH	Bleomycin hydrolase OS=Homo sapiens OX=9606 GN=BLMH PE=1 SV=1	52.562	455			21.4876	21.1634	19.5714	21.5843	24.3156	25.5796
Q13868	EXOS2_HUMAN	EXOSC2	Exosome complex component RRP4 OS=Homo sapiens OX=9606 GN=EXOSC2 PE=1 SV=2	32.789	293			20.0771	19.0703	21.1842	21.2516	20.8585	23.4696
Q13885	TBB2A_HUMAN	TUBB2A	Tubulin beta-2A chain OS=Homo sapiens OX=9606 GN=TUBB2A PE=1 SV=1	49.907	445	Q9BVA1	TUBB2B	28.537	27.337	27.6563	28.5656	27.0945	27.4906
Q13907	IDI1_HUMAN	IDI1	Isopentenyl-diphosphate Delta-isomerase 1 OS=Homo sapiens OX=9606 GN=IDI1 PE=1 SV=2	26.319	227			21.5812	21.2526	21.1255	21.1502	21.4168	24.1986
Q13951	PEBB_HUMAN	CBFB	Core-binding factor subunit beta OS=Homo sapiens OX=9606 GN=CBFB PE=1 SV=2	21.508	182			21.5651	19.808	20.9037	21.3527	19.8029	19.4784
Q14011	CIRBP_HUMAN	CIRBP	Cold-inducible RNA-binding protein OS=Homo sapiens OX=9606 GN=CIRBP PE=1 SV=1	18.648	172			23.6083	20.7662	21.9709	21.0795	22.83	23.757
Q14103	HNRPD_HUMAN	HNRNPD	Heterogeneous nuclear ribonucleoprotein D0 OS=Homo sapiens OX=9606 GN=HNRNPD PE=1 SV=1	38.434	355			27.2536	25.2914	26.6134	25.6235	24.1444	26.2875
Q14112	NID2_HUMAN	NID2	Nidogen-2 OS=Homo sapiens OX=9606 GN=NID2 PE=1 SV=3	151.254	1375			24.2305	22.3302	24.2466	23.3769	20.554	24.6411
Q14126	DSG2_HUMAN	DSG2	Desmoglein-2 OS=Homo sapiens OX=9606 GN=DSG2 PE=1 SV=2	122.294	1118			22.7908	20.0072	21.1595	20.6161	19.0626	21.3483
Q14155	ARHG7_HUMAN	ARHGEF7	Rho guanine nucleotide exchange factor 7 OS=Homo sapiens OX=9606 GN=ARHGEF7 PE=1 SV=2	90.012	803			23.2501	21.4475	21.4114	22.3003	21.5735	20.3425
Q14157	UBP2L_HUMAN	UBAP2L	Ubiquitin-associated protein 2-like OS=Homo sapiens OX=9606 GN=UBAP2L PE=1 SV=2	114.534	1087			24.3789	21.7492	23.8886	23.955	23.1732	24.162
Q14192	FHL2_HUMAN	FHL2	Four and a half LIM domains protein 2 OS=Homo sapiens OX=9606 GN=FHL2 PE=1 SV=3	32.193	279			24.0765	23.4576	24.029	24.2091	23.0561	23.698
Q14195	DPYL3_HUMAN	DPYSL3	Dihydropyrimidinase-related protein 3 OS=Homo sapiens OX=9606 GN=DPYSL3 PE=1 SV=1	61.963	570			23.9692	21.8372	23.092	23.058	21.2765	22.243
Q14197	ICT1_HUMAN	MRPL58	Large ribosomal subunit protein mL62 OS=Homo sapiens OX=9606 GN=MRPL58 PE=1 SV=1	23.63	206			25.0059	23.4191	24.556	25.2372	24.5612	24.7621
Q14203	DCTN1_HUMAN	DCTN1	Dynactin subunit 1 OS=Homo sapiens OX=9606 GN=DCTN1 PE=1 SV=3	141.695	1278			24.8744	23.0203	25.0667	24.3485	23.1531	24.5998
Q14204	DYHC1_HUMAN	DYNC1H1	Cytoplasmic dynein 1 heavy chain 1 OS=Homo sapiens OX=9606 GN=DYNC1H1 PE=1 SV=5	532.408	4646			23.6277	20.9448	23.138	21.3766	20.7686	20.5308
Q14247	SRC8_HUMAN	CTTN	Src substrate cortactin OS=Homo sapiens OX=9606 GN=CTTN PE=1 SV=2	61.586	550			25.3762	23.7901	24.1556	24.045	20.9094	22.4456
Q14254	FLOT2_HUMAN	FLOT2	Flotillin-2 OS=Homo sapiens OX=9606 GN=FLOT2 PE=1 SV=2	47.064	428			29.1984	29.3127	28.9856	29.4608	28.0037	28.9049
Q14257	RCN2_HUMAN	RCN2	Reticulocalbin-2 OS=Homo sapiens OX=9606 GN=RCN2 PE=1 SV=1	36.876	317			31.3187	30.5411	30.6647	30.8937	30.4357	30.3746
Q14376	GALE_HUMAN	GALE	UDP-glucose 4-epimerase OS=Homo sapiens OX=9606 GN=GALE PE=1 SV=2	38.282	348			19.9899	21.4586	22.1281	22.3934	20.5692	22.3386
Q14498	RBM39_HUMAN	RBM39	RNA-binding protein 39 OS=Homo sapiens OX=9606 GN=RBM39 PE=1 SV=2	59.38	530			24.1683	24.7116	22.0703	22.8426	20.9121	21.6581
Q14558	KPRA_HUMAN	PRPSAP1	Phosphoribosyl pyrophosphate synthase-associated protein 1 OS=Homo sapiens OX=9606 GN=PRPSAP1 PE=1 SV=2	39.394	356			23.1918	22.4605	22.9229	22.832	20.6531	22.2542
Q14566	MCM6_HUMAN	MCM6	DNA replication licensing factor MCM6 OS=Homo sapiens OX=9606 GN=MCM6 PE=1 SV=1	92.889	821			24.7899	23.9304	24.216	23.951	20.9518	24.0585
Q14574	DSC3_HUMAN	DSC3	Desmocollin-3 OS=Homo sapiens OX=9606 GN=DSC3 PE=1 SV=3	99.969	896			22.385	20.4895	20.7851	20.4052	21.6719	24.5419
Q14677	EPN4_HUMAN	CLINT1	Clathrin interactor 1 OS=Homo sapiens OX=9606 GN=CLINT1 PE=1 SV=1	68.259	625			27.576	24.2571	27.2419	27.0251	25.7647	25.9144
Q14697	GANAB_HUMAN	GANAB	Neutral alpha-glucosidase AB OS=Homo sapiens OX=9606 GN=GANAB PE=1 SV=3	106.874	944			24.9801	23.8874	24.5762	24.7091	23.0446	24.1841
Q14739	LBR_HUMAN	LBR	Delta(14)-sterol reductase LBR OS=Homo sapiens OX=9606 GN=LBR PE=1 SV=2	70.703	615			22.2358	21.6783	22.3422	22.4119	21.186	21.1636
Q14764	MVP_HUMAN	MVP	Major vault protein OS=Homo sapiens OX=9606 GN=MVP PE=1 SV=4	99.327	893			24.1374	23.8915	24.4558	25.0543	24.7567	26.0348
Q14847	LASP1_HUMAN	LASP1	LIM and SH3 domain protein 1 OS=Homo sapiens OX=9606 GN=LASP1 PE=1 SV=2	29.717	261			25.8083	24.6361	24.5967	25.4729	20.4674	23.8633
Q14849	STAR3_HUMAN	STARD3	StAR-related lipid transfer protein 3 OS=Homo sapiens OX=9606 GN=STARD3 PE=1 SV=2	50.502	445			19.8991	19.522	20.5206	20.1093	28.6981	21.931
Q14974	IMB1_HUMAN	KPNB1	Importin subunit beta-1 OS=Homo sapiens OX=9606 GN=KPNB1 PE=1 SV=2	97.17	876			27.5709	25.8912	26.6855	26.9548	25.9087	25.9337
Q14978	NOLC1_HUMAN	NOLC1	Nucleolar and coiled-body phosphoprotein 1 OS=Homo sapiens OX=9606 GN=NOLC1 PE=1 SV=2	73.603	699			20.3562	20.0721	20.3085	20.1662	22.0594	22.7759
Q14980	NUMA1_HUMAN	NUMA1	Nuclear mitotic apparatus protein 1 OS=Homo sapiens OX=9606 GN=NUMA1 PE=1 SV=2	238.259	2115			28.3815	26.1807	28.7158	28.5228	25.7867	26.5772
Q15019	SEPT2_HUMAN	SEPTIN2	Septin-2 OS=Homo sapiens OX=9606 GN=SEPTIN2 PE=1 SV=1	41.487	361			25.2608	25.1617	25.1427	25.8039	24.1614	23.8794
Q15024	EXOS7_HUMAN	EXOSC7	Exosome complex component RRP42 OS=Homo sapiens OX=9606 GN=EXOSC7 PE=1 SV=3	31.821	291			23.765	23.4554	23.3813	23.2657	22.4543	23.1348
Q15029	U5S1_HUMAN	EFTUD2	116 kDa U5 small nuclear ribonucleoprotein component OS=Homo sapiens OX=9606 GN=EFTUD2 PE=1 SV=1	109.436	972			22.0528	23.0212	22.8914	21.0338	24.754	26.0073
Q15046	SYK_HUMAN	KARS1	Lysine--tRNA ligase OS=Homo sapiens OX=9606 GN=KARS1 PE=1 SV=3	68.048	597			27.4613	27.1684	27.294	27.6306	26.8044	27.6753
Q15050	RRS1_HUMAN	RRS1	Ribosome biogenesis regulatory protein homolog OS=Homo sapiens OX=9606 GN=RRS1 PE=1 SV=2	41.193	365			28.8696	28.9893	28.8404	29.2421	29.9321	30.4072
Q15056	IF4H_HUMAN	EIF4H	Eukaryotic translation initiation factor 4H OS=Homo sapiens OX=9606 GN=EIF4H PE=1 SV=5	27.385	248			24.7978	22.2547	23.8165	23.3813	19.704	22.6681
Q15084	PDIA6_HUMAN	PDIA6	Protein disulfide-isomerase A6 OS=Homo sapiens OX=9606 GN=PDIA6 PE=1 SV=1	48.121	440			28.4663	27.5482	28.1726	28.4081	28.2999	28.3116
Q15102	PA1B3_HUMAN	PAFAH1B3	Platelet-activating factor acetylhydrolase IB subunit alpha1 OS=Homo sapiens OX=9606 GN=PAFAH1B3 PE=1 SV=1	25.734	231			22.3241	19.1091	20.011	20.8156	20.7239	20.6778
Q15149	PLEC_HUMAN	PLEC	Plectin OS=Homo sapiens OX=9606 GN=PLEC PE=1 SV=3	531.791	4684			22.635	20.4098	20.761	22.0819	20.1793	21.6801
Q15165	PON2_HUMAN	PON2	Serum paraoxonase/arylesterase 2 OS=Homo sapiens OX=9606 GN=PON2 PE=1 SV=4	39.381	354			22.7393	21.8794	22.4315	22.0773	20.7105	22.9136
Q15181	IPYR_HUMAN	PPA1	Inorganic pyrophosphatase OS=Homo sapiens OX=9606 GN=PPA1 PE=1 SV=2	32.66	289			25.8738	23.917	23.4756	23.1897	21.4397	21.164
Q15185	TEBP_HUMAN	PTGES3	Prostaglandin E synthase 3 OS=Homo sapiens OX=9606 GN=PTGES3 PE=1 SV=1	18.697	160			24.0603	23.2086	23.0771	23.1745	25.4041	23.8334
Q15233	NONO_HUMAN	NONO	Non-POU domain-containing octamer-binding protein OS=Homo sapiens OX=9606 GN=NONO PE=1 SV=4	54.232	471			25.5851	24.1945	24.2145	24.2745	23.1804	23.8284
Q15287	RNPS1_HUMAN	RNPS1	RNA-binding protein with serine-rich domain 1 OS=Homo sapiens OX=9606 GN=RNPS1 PE=1 SV=1	34.208	305			20.3732	20.9126	21.776	22.2145	19.3761	22.8342
Q15293	RCN1_HUMAN	RCN1	Reticulocalbin-1 OS=Homo sapiens OX=9606 GN=RCN1 PE=1 SV=1	38.89	331			26.5619	25.0692	25.5718	25.4287	26.4269	25.3873
Q15365	PCBP1_HUMAN	PCBP1	Poly(rC)-binding protein 1 OS=Homo sapiens OX=9606 GN=PCBP1 PE=1 SV=2	37.498	356			29.5357	28.5729	29.1089	29.5466	28.9635	29.1023
Q15366	PCBP2_HUMAN	PCBP2	Poly(rC)-binding protein 2 OS=Homo sapiens OX=9606 GN=PCBP2 PE=1 SV=1	38.58	365	P57721	PCBP3	27.1359	26.4832	27.0504	27.064	24.7755	25.5502
Q15369	ELOC_HUMAN	ELOC	Elongin-C OS=Homo sapiens OX=9606 GN=ELOC PE=1 SV=1	12.473	112			25.6045	24.4622	25.121	24.9241	25.8539	25.3127
Q15370	ELOB_HUMAN	ELOB	Elongin-B OS=Homo sapiens OX=9606 GN=ELOB PE=1 SV=1	13.133	118			25.4378	23.7792	24.9709	24.9005	22.6015	24.3009
Q15382	RHEB_HUMAN	RHEB	GTP-binding protein Rheb OS=Homo sapiens OX=9606 GN=RHEB PE=1 SV=1	20.497	184			22.5782	20.4711	20.0682	22.9003	20.169	21.0835
Q15393	SF3B3_HUMAN	SF3B3	Splicing factor 3B subunit 3 OS=Homo sapiens OX=9606 GN=SF3B3 PE=1 SV=4	135.577	1217			24.8291	22.5652	23.4757	23.5628	26.1802	25.9574
Q15404	RSU1_HUMAN	RSU1	Ras suppressor protein 1 OS=Homo sapiens OX=9606 GN=RSU1 PE=1 SV=3	31.54	277			26.2847	24.9462	26.311	26.5468	26.5203	26.7412
Q15424	SAFB1_HUMAN	SAFB	Scaffold attachment factor B1 OS=Homo sapiens OX=9606 GN=SAFB PE=1 SV=4	102.642	915	Q14151	SAFB2	25.2505	24.3307	23.5188	23.2197	22.4157	21.0088
Q15427	SF3B4_HUMAN	SF3B4	Splicing factor 3B subunit 4 OS=Homo sapiens OX=9606 GN=SF3B4 PE=1 SV=1	44.386	424			24.8044	22.7761	24.7559	24.6426	24.4969	25.3798
Q15434	RBMS2_HUMAN	RBMS2	RNA-binding motif, single-stranded-interacting protein 2 OS=Homo sapiens OX=9606 GN=RBMS2 PE=1 SV=1	43.959	407			22.518	21.2131	23.3086	23.8076	20.7266	21.8326
Q15517	CDSN_HUMAN	CDSN	Corneodesmosin OS=Homo sapiens OX=9606 GN=CDSN PE=1 SV=4	51.607	529			24.2333	22.4694	23.1608	23.5152	20.3447	25.0855
Q15542	TAF5_HUMAN	TAF5	Transcription initiation factor TFIID subunit 5 OS=Homo sapiens OX=9606 GN=TAF5 PE=1 SV=3	86.83	800			21.5338	20.1102	21.9835	21.8991	21.7363	22.5939
Q15555	MARE2_HUMAN	MAPRE2	Microtubule-associated protein RP/EB family member 2 OS=Homo sapiens OX=9606 GN=MAPRE2 PE=1 SV=1	37.031	327			24.5433	23.3545	24.1641	24.51	23.4546	23.7903
Q15628	TRADD_HUMAN	TRADD	Tumor necrosis factor receptor type 1-associated DEATH domain protein OS=Homo sapiens OX=9606 GN=TRADD PE=1 SV=2	34.247	312			23.9498	21.5303	23.2703	23.6558	22.8204	23.7975
Q15637	SF01_HUMAN	SF1	Splicing factor 1 OS=Homo sapiens OX=9606 GN=SF1 PE=1 SV=4	68.33	639			23.68	19.5355	23.136	23.5931	23.8895	20.9284
Q15691	MARE1_HUMAN	MAPRE1	Microtubule-associated protein RP/EB family member 1 OS=Homo sapiens OX=9606 GN=MAPRE1 PE=1 SV=3	29.999	268			23.1087	21.0845	21.2717	21.7426	20.0423	22.2789
Q15717	ELAV1_HUMAN	ELAVL1	ELAV-like protein 1 OS=Homo sapiens OX=9606 GN=ELAVL1 PE=1 SV=2	36.092	326			26.1234	24.6551	25.6434	25.6531	25.5179	26.5635
Q15773	MLF2_HUMAN	MLF2	Myeloid leukemia factor 2 OS=Homo sapiens OX=9606 GN=MLF2 PE=1 SV=1	28.147	248			25.1495	24.7982	24.9077	25.1359	24.2046	25.1376
Q15904	VAS1_HUMAN	ATP6AP1	V-type proton ATPase subunit S1 OS=Homo sapiens OX=9606 GN=ATP6AP1 PE=1 SV=2	52.026	470			23.6537	20.8275	22.2365	21.4697	20.2429	21.1882
Q15907	RB11B_HUMAN	RAB11B	Ras-related protein Rab-11B OS=Homo sapiens OX=9606 GN=RAB11B PE=1 SV=4	24.488	218	P62491	RAB11A	27.2324	25.87	25.8158	25.9039	26.3388	26.4359
Q15910	EZH2_HUMAN	EZH2	Histone-lysine N-methyltransferase EZH2 OS=Homo sapiens OX=9606 GN=EZH2 PE=1 SV=2	85.363	746			21.8801	20.507	22.1452	21.7918	22.9577	25.7037
Q15942	ZYX_HUMAN	ZYX	Zyxin OS=Homo sapiens OX=9606 GN=ZYX PE=1 SV=1	61.277	572			25.4413	24.2417	24.9256	25.3102	24.3625	24.8742
Q16401	PSMD5_HUMAN	PSMD5	26S proteasome non-ATPase regulatory subunit 5 OS=Homo sapiens OX=9606 GN=PSMD5 PE=1 SV=3	56.196	504			19.5513	21.3833	22.0409	22.1425	20.8647	21.0786
Q16531	DDB1_HUMAN	DDB1	DNA damage-binding protein 1 OS=Homo sapiens OX=9606 GN=DDB1 PE=1 SV=1	126.968	1140			23.4794	22.7167	22.6228	22.9786	25.1053	25.7937
Q16540	RM23_HUMAN	MRPL23	Large ribosomal subunit protein uL23m OS=Homo sapiens OX=9606 GN=MRPL23 PE=1 SV=1	17.781	153			27.9328	27.4388	27.8604	28.0441	28.2551	27.7621
Q16543	CDC37_HUMAN	CDC37	Hsp90 co-chaperone Cdc37 OS=Homo sapiens OX=9606 GN=CDC37 PE=1 SV=1	44.468	378			21.9012	19.885	20.7212	21.7255	21.0415	21.9873
Q16555	DPYL2_HUMAN	DPYSL2	Dihydropyrimidinase-related protein 2 OS=Homo sapiens OX=9606 GN=DPYSL2 PE=1 SV=1	62.294	572	Q14194	CRMP1	27.8475	27.0208	27.5438	27.4029	27.027	28.0878
Q16576	RBBP7_HUMAN	RBBP7	Histone-binding protein RBBP7 OS=Homo sapiens OX=9606 GN=RBBP7 PE=1 SV=1	47.82	425			27.7749	27.0178	27.4315	27.5254	27.5705	28.6425
Q16594	TAF9_HUMAN	TAF9	Transcription initiation factor TFIID subunit 9 OS=Homo sapiens OX=9606 GN=TAF9 PE=1 SV=1	28.974	264	Q9HBM6	TAF9B	23.6061	20.8805	23.8574	23.6966	23.079	20.9751
Q16629	SRSF7_HUMAN	SRSF7	Serine/arginine-rich splicing factor 7 OS=Homo sapiens OX=9606 GN=SRSF7 PE=1 SV=1	27.367	238			25.828	19.5176	21.6361	25.8007	26.2184	26.8538
Q16643	DREB_HUMAN	DBN1	Drebrin OS=Homo sapiens OX=9606 GN=DBN1 PE=1 SV=4	71.429	649			27.0115	25.6226	25.6902	26.3196	24.7362	25.481
Q16658	FSCN1_HUMAN	FSCN1	Fascin OS=Homo sapiens OX=9606 GN=FSCN1 PE=1 SV=3	54.53	493			24.468	23.7091	22.5325	23.2901	20.8851	23.9489
Q16718	NDUA5_HUMAN	NDUFA5	NADH dehydrogenase [ubiquinone] 1 alpha subcomplex subunit 5 OS=Homo sapiens OX=9606 GN=NDUFA5 PE=1 SV=3	13.459	116			27.6492	25.9498	27.2953	27.2561	27.0257	26.8589
Q16763	UBE2S_HUMAN	UBE2S	Ubiquitin-conjugating enzyme E2 S OS=Homo sapiens OX=9606 GN=UBE2S PE=1 SV=2	23.845	222			20.9987	19.3085	20.6002	20.4998	22.483	22.5507
Q16787	LAMA3_HUMAN	LAMA3	Laminin subunit alpha-3 OS=Homo sapiens OX=9606 GN=LAMA3 PE=1 SV=3	366.619	3333			24.5647	24.6238	24.4653	24.3095	21.9588	20.5026
Q16864	VATF_HUMAN	ATP6V1F	V-type proton ATPase subunit F OS=Homo sapiens OX=9606 GN=ATP6V1F PE=1 SV=2	13.37	119			23.171	22.1468	21.9474	22.7631	22.4538	22.5438
Q16891	MIC60_HUMAN	IMMT	MICOS complex subunit MIC60 OS=Homo sapiens OX=9606 GN=IMMT PE=1 SV=1	83.678	758			22.0414	22.2239	23.953	24.5587	24.3451	23.3167
Q1KMD3	HNRL2_HUMAN	HNRNPUL2	Heterogeneous nuclear ribonucleoprotein U-like protein 2 OS=Homo sapiens OX=9606 GN=HNRNPUL2 PE=1 SV=1	85.105	747			21.6794	22.0469	20.2053	20.3026	24.2655	24.7285
Q32MZ4	LRRF1_HUMAN	LRRFIP1	Leucine-rich repeat flightless-interacting protein 1 OS=Homo sapiens OX=9606 GN=LRRFIP1 PE=1 SV=2	89.253	808			21.071	19.9502	20.8953	20.8517	21.1677	20.8122
Q3KQU3	MA7D1_HUMAN	MAP7D1	MAP7 domain-containing protein 1 OS=Homo sapiens OX=9606 GN=MAP7D1 PE=1 SV=1	92.82	841			24.6853	22.8025	24.7008	24.7366	22.4701	23.9952
Q3KQV9	UAP1L_HUMAN	UAP1L1	UDP-N-acetylhexosamine pyrophosphorylase-like protein 1 OS=Homo sapiens OX=9606 GN=UAP1L1 PE=1 SV=2	57.03	507			19.7945	19.2631	20.2984	20.3679	21.2267	21.8169
Q3MHD2	LSM12_HUMAN	LSM12	Protein LSM12 OS=Homo sapiens OX=9606 GN=LSM12 PE=1 SV=2	21.701	195			25.2669	24.1045	24.7873	24.9804	20.6372	23.6529
Q3ZCM7	TBB8_HUMAN	TUBB8	Tubulin beta-8 chain OS=Homo sapiens OX=9606 GN=TUBB8 PE=1 SV=2	49.776	444			28.1359	27.1108	27.5995	28.0223	20.0066	20.1777
Q3ZCQ8	TIM50_HUMAN	TIMM50	Mitochondrial import inner membrane translocase subunit TIM50 OS=Homo sapiens OX=9606 GN=TIMM50 PE=1 SV=2	39.646	353			25.9014	25.1189	26.0987	25.6702	22.3885	23.0212
Q52LJ0	FA98B_HUMAN	FAM98B	Protein FAM98B OS=Homo sapiens OX=9606 GN=FAM98B PE=1 SV=2	45.547	433			23.2633	21.3289	23.0782	23.1518	22.682	23.4571
Q53EZ4	CEP55_HUMAN	CEP55	Centrosomal protein of 55 kDa OS=Homo sapiens OX=9606 GN=CEP55 PE=1 SV=3	54.178	464			25.6842	24.8885	24.4677	25.6789	22.1012	25.097
Q53HL2	BOREA_HUMAN	CDCA8	Borealin OS=Homo sapiens OX=9606 GN=CDCA8 PE=1 SV=2	31.323	280			26.1361	22.6108	27.0078	26.5517	25.8224	26.3644
Q58FF8	H90B2_HUMAN	HSP90AB2P	Putative heat shock protein HSP 90-beta 2 OS=Homo sapiens OX=9606 GN=HSP90AB2P PE=1 SV=2	44.349	381			23.9893	23.2598	23.1467	23.7719	24.7405	24.7185
Q5BKZ1	ZN326_HUMAN	ZNF326	DBIRD complex subunit ZNF326 OS=Homo sapiens OX=9606 GN=ZNF326 PE=1 SV=2	65.654	582			28.1243	26.8893	27.5059	27.4348	26.3396	26.8869
Q5F1R6	DJC21_HUMAN	DNAJC21	DnaJ homolog subfamily C member 21 OS=Homo sapiens OX=9606 GN=DNAJC21 PE=1 SV=2	62.028	531			21.5709	19.951	21.6254	21.3106	20.8966	20.8279
Q5HYI8	RABL3_HUMAN	RABL3	Rab-like protein 3 OS=Homo sapiens OX=9606 GN=RABL3 PE=1 SV=1	26.423	236			21.9583	22.244	22.9661	23.0433	19.9903	21.6582
Q5JTV8	TOIP1_HUMAN	TOR1AIP1	Torsin-1A-interacting protein 1 OS=Homo sapiens OX=9606 GN=TOR1AIP1 PE=1 SV=2	66.248	583			24.0167	21.582	23.6215	23.9381	22.9827	22.6836
Q5QJE6	TDIF2_HUMAN	DNTTIP2	Deoxynucleotidyltransferase terminal-interacting protein 2 OS=Homo sapiens OX=9606 GN=DNTTIP2 PE=1 SV=2	84.469	756			24.6023	23.0033	25.9401	24.7532	24.9023	24.7233
Q5RKV6	EXOS6_HUMAN	EXOSC6	Exosome complex component MTR3 OS=Homo sapiens OX=9606 GN=EXOSC6 PE=1 SV=1	28.235	272			24.7665	23.3667	24.5404	23.9293	23.8484	21.8629
Q5SRD1	TI23B_HUMAN	TIMM23B	Mitochondrial import inner membrane translocase subunit Tim23B OS=Homo sapiens OX=9606 GN=TIMM23B PE=1 SV=3	19.67	188	O14925	TIMM23	23.6242	22.9011	23.8313	23.7648	26.264	24.6571
Q5SSJ5	HP1B3_HUMAN	HP1BP3	Heterochromatin protein 1-binding protein 3 OS=Homo sapiens OX=9606 GN=HP1BP3 PE=1 SV=1	61.207	553			27.8613	25.3379	27.3482	26.7272	26.5902	27.2014
Q5T280	CI114_HUMAN	SPOUT1	Putative methyltransferase C9orf114 OS=Homo sapiens OX=9606 GN=SPOUT1 PE=1 SV=3	42.009	376			28.5174	28.3312	28.2609	29.8901	29.1374	29.6542
Q5T3I0	GPTC4_HUMAN	GPATCH4	G patch domain-containing protein 4 OS=Homo sapiens OX=9606 GN=GPATCH4 PE=1 SV=2	50.381	446			24.6257	23.1406	25.5696	25.1478	24.9467	24.9748
Q5T9A4	ATD3B_HUMAN	ATAD3B	ATPase family AAA domain-containing protein 3B OS=Homo sapiens OX=9606 GN=ATAD3B PE=1 SV=1	72.573	648			26.6938	25.331	26.62	26.3273	22.1467	22.1669
Q5TAQ9	DCAF8_HUMAN	DCAF8	DDB1- and CUL4-associated factor 8 OS=Homo sapiens OX=9606 GN=DCAF8 PE=1 SV=1	66.852	597			20.3197	20.0717	22.6062	19.5109	20.5698	21.6365
Q5U651	RAIN_HUMAN	RASIP1	Ras-interacting protein 1 OS=Homo sapiens OX=9606 GN=RASIP1 PE=1 SV=1	103.457	963			22.0942	21.5758	22.6536	22.8828	26.7972	23.2932
Q5VSP4	LC1L1_HUMAN	LCN1P1	Putative lipocalin 1-like protein 1 OS=Homo sapiens OX=9606 GN=LCN1P1 PE=5 SV=1	17.918	162	P31025	LCN1	23.2502	22.7615	23.6474	23.4749	24.2895	25.2851
Q5VTB9	RN220_HUMAN	RNF220	E3 ubiquitin-protein ligase RNF220 OS=Homo sapiens OX=9606 GN=RNF220 PE=1 SV=1	62.765	566			21.6321	20.5484	21.5557	21.9087	20.2298	21.8139
Q5VWQ0	RSBN1_HUMAN	RSBN1	Lysine-specific demethylase 9 OS=Homo sapiens OX=9606 GN=RSBN1 PE=1 SV=2	90.072	802			27.6897	27.0268	28.0148	28.1135	26.8483	27.5301
Q5XKP0	MIC13_HUMAN	MICOS13	MICOS complex subunit MIC13 OS=Homo sapiens OX=9606 GN=MICOS13 PE=1 SV=1	13.087	118			25.3737	24.5755	25.3901	25.7977	24.62	24.6067
Q68CP9	ARID2_HUMAN	ARID2	AT-rich interactive domain-containing protein 2 OS=Homo sapiens OX=9606 GN=ARID2 PE=1 SV=2	197.391	1835			23.5107	26.1911	23.4942	23.6321	25.4434	25.8887
Q68CQ7	GL8D1_HUMAN	GLT8D1	Glycosyltransferase 8 domain-containing protein 1 OS=Homo sapiens OX=9606 GN=GLT8D1 PE=1 SV=2	41.935	371			22.8814	22.0425	22.3087	22.8902	20.2629	21.5763
Q68EM7	RHG17_HUMAN	ARHGAP17	Rho GTPase-activating protein 17 OS=Homo sapiens OX=9606 GN=ARHGAP17 PE=1 SV=1	95.437	881			21.5491	21.0761	21.3943	19.9378	21.6956	21.0958
Q6DD87	ZN787_HUMAN	ZNF787	Zinc finger protein 787 OS=Homo sapiens OX=9606 GN=ZNF787 PE=1 SV=4	40.428	382			24.9688	22.1039	24.0533	21.0101	20.0332	20.5956
Q6DD88	ATLA3_HUMAN	ATL3	Atlastin-3 OS=Homo sapiens OX=9606 GN=ATL3 PE=1 SV=1	60.542	541			25.5052	24.6101	25.3385	25.371	23.9822	24.116
Q6IAA8	LTOR1_HUMAN	LAMTOR1	Ragulator complex protein LAMTOR1 OS=Homo sapiens OX=9606 GN=LAMTOR1 PE=1 SV=2	17.745	161			25.2772	24.7916	24.7978	24.4375	23.3097	23.0065
Q6IBS0	TWF2_HUMAN	TWF2	Twinfilin-2 OS=Homo sapiens OX=9606 GN=TWF2 PE=1 SV=2	39.548	349			24.137	23.4219	23.6419	23.9931	23.0401	24.2768
Q6NUK1	SCMC1_HUMAN	SLC25A24	Mitochondrial adenyl nucleotide antiporter SLC25A24 OS=Homo sapiens OX=9606 GN=SLC25A24 PE=1 SV=2	53.354	477			27.5242	26.0529	27.5129	27.7205	26.6816	26.6113
Q6NYC8	PPR18_HUMAN	PPP1R18	Phostensin OS=Homo sapiens OX=9606 GN=PPP1R18 PE=1 SV=1	67.943	613			19.989	19.8086	19.4092	21.5493	19.8244	20.0618
Q6NZI2	CAVN1_HUMAN	CAVIN1	Caveolae-associated protein 1 OS=Homo sapiens OX=9606 GN=CAVIN1 PE=1 SV=1	43.476	390			28.6424	27.7196	28.6869	28.482	28.9296	29.3752
Q6NZY4	ZCHC8_HUMAN	ZCCHC8	Zinc finger CCHC domain-containing protein 8 OS=Homo sapiens OX=9606 GN=ZCCHC8 PE=1 SV=2	78.577	707			20.0479	19.7157	19.8385	20.566	20.5235	22.9888
Q6P1K2	PMF1_HUMAN	PMF1	Polyamine-modulated factor 1 OS=Homo sapiens OX=9606 GN=PMF1 PE=1 SV=2	23.339	205			23.0623	19.4228	23.2034	22.3849	20.6581	20.1815
Q6P1L8	RM14_HUMAN	MRPL14	Large ribosomal subunit protein uL14m OS=Homo sapiens OX=9606 GN=MRPL14 PE=1 SV=1	15.948	145			22.1165	21.2126	21.8763	22.0732	19.7286	22.7281
Q6P582	MZT2A_HUMAN	MZT2A	Mitotic-spindle organizing protein 2A OS=Homo sapiens OX=9606 GN=MZT2A PE=1 SV=2	16.221	158	Q6NZ67	MZT2B	24.9668	22.2199	24.8622	24.7838	25.1277	24.9531
Q6P5R6	RL22L_HUMAN	RPL22L1	Ribosomal protein eL22-like OS=Homo sapiens OX=9606 GN=RPL22L1 PE=1 SV=2	14.606	122			27.0937	19.1251	26.7997	26.7132	26.7581	27.6247
Q6P9H5	GIMA6_HUMAN	GIMAP6	GTPase IMAP family member 6 OS=Homo sapiens OX=9606 GN=GIMAP6 PE=1 SV=1	32.949	292			22.8548	20.3912	22.456	23.0323	18.2939	20.4942
Q6PCB5	RSBNL_HUMAN	RSBN1L	Lysine-specific demethylase RSBN1L OS=Homo sapiens OX=9606 GN=RSBN1L PE=1 SV=2	94.87	846			24.9961	23.6727	24.8683	24.2862	24.2843	25.9558
Q6PEV8	F199X_HUMAN	FAM199X	Protein FAM199X OS=Homo sapiens OX=9606 GN=FAM199X PE=1 SV=1	42.801	388			20.5832	19.8568	20.4702	23.2132	20.2761	20.1961
Q6PK04	CC137_HUMAN	CCDC137	Coiled-coil domain-containing protein 137 OS=Homo sapiens OX=9606 GN=CCDC137 PE=1 SV=1	33.231	289			21.5468	20.3794	22.9286	21.5311	23.4329	25.6815
Q6PKG0	LARP1_HUMAN	LARP1	La-related protein 1 OS=Homo sapiens OX=9606 GN=LARP1 PE=1 SV=2	123.51	1096			22.0076	20.8205	22.0915	21.8085	20.4654	20.5786
Q6TDU7	DNAI7_HUMAN	DNAI7	Dynein axonemal intermediate chain 7 OS=Homo sapiens OX=9606 GN=DNAI7 PE=1 SV=2	83.16	716			26.1746	25.8959	25.9556	26.0025	20.8412	26.5876
Q6UN15	FIP1_HUMAN	FIP1L1	Pre-mRNA 3'-end-processing factor FIP1 OS=Homo sapiens OX=9606 GN=FIP1L1 PE=1 SV=1	66.526	594			22.1055	21.4628	21.811	22.2926	20.4851	22.156
Q6UWP8	SBSN_HUMAN	SBSN	Suprabasin OS=Homo sapiens OX=9606 GN=SBSN PE=1 SV=2	60.541	590			21.0386	19.0382	20.1	20.1979	22.6177	24.0469
Q6ZMU1	C3P1_HUMAN	C3P1	Putative protein C3P1 OS=Homo sapiens OX=9606 GN=C3P1 PE=5 SV=3	40.197	363			22.9204	22.3833	26.6158	26.5858	26.0007	26.3125
Q6ZYL4	TF2H5_HUMAN	GTF2H5	General transcription factor IIH subunit 5 OS=Homo sapiens OX=9606 GN=GTF2H5 PE=1 SV=1	8.053	71			21.5642	19.9515	20.8989	21.2233	20.7208	24.0686
Q71DI3	H32_HUMAN	H3C15	Histone H3.2 OS=Homo sapiens OX=9606 GN=H3C15 PE=1 SV=3	15.388	136	Q16695;P84243;P68431;Q6NXT2	H3-4;H3-3A;H3C1;H3-5	27.8538	27.8032	28.0423	27.2283	28.4978	29.0182
Q71RC2	LARP4_HUMAN	LARP4	La-related protein 4 OS=Homo sapiens OX=9606 GN=LARP4 PE=1 SV=3	80.596	724			23.0517	21.7405	22.7279	22.907	22.6751	22.5905
Q71U36	TBA1A_HUMAN	TUBA1A	Tubulin alpha-1A chain OS=Homo sapiens OX=9606 GN=TUBA1A PE=1 SV=1	50.136	451	P0DPH8;P0DPH7;Q6PEY2	TUBA3D;TUBA3C;TUBA3E	28.3009	26.0055	27.5678	28.4068	27.2391	27.3501
Q71UI9	H2AV_HUMAN	H2AZ2	Histone H2A.V OS=Homo sapiens OX=9606 GN=H2AZ2 PE=1 SV=3	13.509	128	P0C0S5	H2AZ1	24.81	24.9101	24.9414	25.0928	24.4861	24.6347
Q7L0Y3	TM10C_HUMAN	TRMT10C	tRNA methyltransferase 10 homolog C OS=Homo sapiens OX=9606 GN=TRMT10C PE=1 SV=2	47.347	403			26.6741	25.1775	25.8453	26.4229	26.0364	26.4633
Q7L2H7	EIF3M_HUMAN	EIF3M	Eukaryotic translation initiation factor 3 subunit M OS=Homo sapiens OX=9606 GN=EIF3M PE=1 SV=1	42.503	374			25.9569	25.1225	24.0516	24.4024	19.7151	29.9421
Q7Z3B4	NUP54_HUMAN	NUP54	Nucleoporin p54 OS=Homo sapiens OX=9606 GN=NUP54 PE=1 SV=2	55.435	507			23.6388	19.6591	23.4377	22.7238	20.919	22.5679
Q7Z4R8	CF120_HUMAN	C6orf120	UPF0669 protein C6orf120 OS=Homo sapiens OX=9606 GN=C6orf120 PE=1 SV=1	20.772	191			25.5345	24.0908	24.8747	24.9715	25.0242	24.0532
Q7Z5G4	GOGA7_HUMAN	GOLGA7	Golgin subfamily A member 7 OS=Homo sapiens OX=9606 GN=GOLGA7 PE=1 SV=2	15.824	137			21.7195	22.2114	23.0728	23.3994	20.9242	20.4784
Q7Z6E9	RBBP6_HUMAN	RBBP6	E3 ubiquitin-protein ligase RBBP6 OS=Homo sapiens OX=9606 GN=RBBP6 PE=1 SV=1	201.564	1792			28.3549	28.165	28.3543	28.545	27.671	28.3794
Q7Z7C8	TAF8_HUMAN	TAF8	Transcription initiation factor TFIID subunit 8 OS=Homo sapiens OX=9606 GN=TAF8 PE=1 SV=1	34.262	310			25.8049	23.8125	25.3258	25.7121	21.5702	20.6292
Q7Z7K6	CENPV_HUMAN	CENPV	Centromere protein V OS=Homo sapiens OX=9606 GN=CENPV PE=1 SV=1	29.946	275			28.9404	28.6596	28.7224	29.2575	27.9197	28.204
Q86TS9	RM52_HUMAN	MRPL52	Large ribosomal subunit protein mL52 OS=Homo sapiens OX=9606 GN=MRPL52 PE=1 SV=2	13.664	123			24.1965	23.8163	23.8899	24.6711	22.6874	22.3228
Q86U42	PABP2_HUMAN	PABPN1	Polyadenylate-binding protein 2 OS=Homo sapiens OX=9606 GN=PABPN1 PE=1 SV=3	32.749	306			23.0728	22.341	22.1756	22.5348	20.6132	21.0139
Q86UY6	NAA40_HUMAN	NAA40	N-alpha-acetyltransferase 40 OS=Homo sapiens OX=9606 GN=NAA40 PE=1 SV=1	27.194	237			26.957	26.52	27.1819	27.3343	26.5614	27.6625
Q86V48	LUZP1_HUMAN	LUZP1	Leucine zipper protein 1 OS=Homo sapiens OX=9606 GN=LUZP1 PE=1 SV=2	120.275	1076			25.919	24.0463	25.6369	25.6747	23.1027	24.4677
Q86V81	THOC4_HUMAN	ALYREF	THO complex subunit 4 OS=Homo sapiens OX=9606 GN=ALYREF PE=1 SV=3	26.888	257			27.964	26.6894	27.5875	27.2261	27.0789	27.6084
Q86VP6	CAND1_HUMAN	CAND1	Cullin-associated NEDD8-dissociated protein 1 OS=Homo sapiens OX=9606 GN=CAND1 PE=1 SV=2	136.376	1230			24.1678	21.6008	23.8819	23.9321	24.4016	22.1246
Q86VS8	HOOK3_HUMAN	HOOK3	Protein Hook homolog 3 OS=Homo sapiens OX=9606 GN=HOOK3 PE=1 SV=2	83.126	718			20.1996	20.2773	20.1897	20.287	20.7822	21.1557
Q86WX3	AROS_HUMAN	RPS19BP1	Active regulator of SIRT1 OS=Homo sapiens OX=9606 GN=RPS19BP1 PE=1 SV=1	15.434	136			22.1902	19.9715	21.8169	20.8956	21.349	21.8426
Q86X83	COMD2_HUMAN	COMMD2	COMM domain-containing protein 2 OS=Homo sapiens OX=9606 GN=COMMD2 PE=1 SV=2	22.745	199			21.401	20.4635	22.9826	23.4225	20.7149	20.7037
Q86XZ4	SPAS2_HUMAN	SPATS2	Spermatogenesis-associated serine-rich protein 2 OS=Homo sapiens OX=9606 GN=SPATS2 PE=1 SV=1	59.545	545			20.3215	19.8253	21.07	21.0727	20.6217	21.8762
Q86Y79	PTH_HUMAN	PTRH1	Peptidyl-tRNA hydrolase OS=Homo sapiens OX=9606 GN=PTRH1 PE=1 SV=1	22.937	214			23.1369	22.6073	23.5009	23.3605	22.9997	24.1016
Q86Y82	STX12_HUMAN	STX12	Syntaxin-12 OS=Homo sapiens OX=9606 GN=STX12 PE=1 SV=1	31.642	276			22.8878	21.9871	22.2857	22.2776	20.6241	20.5394
Q86YP4	P66A_HUMAN	GATAD2A	Transcriptional repressor p66-alpha OS=Homo sapiens OX=9606 GN=GATAD2A PE=1 SV=1	68.063	633			25.8283	23.057	26.2484	25.7343	25.3271	26.1793
Q86YS6	RAB43_HUMAN	RAB43	Ras-related protein Rab-43 OS=Homo sapiens OX=9606 GN=RAB43 PE=1 SV=1	23.339	212			21.6932	19.7186	20.1947	20.292	22.3778	21.6922
Q8IUE6	H2A2B_HUMAN	H2AC21	Histone H2A type 2-B OS=Homo sapiens OX=9606 GN=H2AC21 PE=1 SV=3	13.995	130			28.6586	28.8035	28.7696	29.3226	29.434	29.8077
Q8IUF8	RIOX2_HUMAN	RIOX2	Ribosomal oxygenase 2 OS=Homo sapiens OX=9606 GN=RIOX2 PE=1 SV=1	52.8	465			24.4194	23.2383	24.4557	24.1505	24.2937	26.0017
Q8IVI9	NOSTN_HUMAN	NOSTRIN	Nostrin OS=Homo sapiens OX=9606 GN=NOSTRIN PE=1 SV=2	57.66	506			26.6633	26.7378	26.5491	26.7003	25.6551	26.8132
Q8IWS0	PHF6_HUMAN	PHF6	PHD finger protein 6 OS=Homo sapiens OX=9606 GN=PHF6 PE=1 SV=1	41.29	365			22.6449	22.024	22.9204	22.8904	23.0591	21.8596
Q8IWU5	SULF2_HUMAN	SULF2	Extracellular sulfatase Sulf-2 OS=Homo sapiens OX=9606 GN=SULF2 PE=1 SV=1	100.455	870			25.7613	20.3273	24.9478	24.5893	21.1513	20.7767
Q8IWZ3	ANKH1_HUMAN	ANKHD1	Ankyrin repeat and KH domain-containing protein 1 OS=Homo sapiens OX=9606 GN=ANKHD1 PE=1 SV=1	269.457	2542	O75179	ANKRD17	21.3683	21.0212	21.1319	21.2171	27.1752	20.5317
Q8IXM2	BAP18_HUMAN	BAP18	Chromatin complexes subunit BAP18 OS=Homo sapiens OX=9606 GN=BAP18 PE=1 SV=1	17.9	172			25.1664	23.6881	25.0934	24.7161	20.7467	24.8447
Q8IXM3	RM41_HUMAN	MRPL41	Large ribosomal subunit protein mL41 OS=Homo sapiens OX=9606 GN=MRPL41 PE=1 SV=1	15.383	137			27.5541	26.8889	27.2142	27.5434	28.2237	28.5811
Q8IY81	SPB1_HUMAN	FTSJ3	pre-rRNA 2'-O-ribose RNA methyltransferase FTSJ3 OS=Homo sapiens OX=9606 GN=FTSJ3 PE=1 SV=2	96.558	847			28.1773	27.9019	28.6607	28.9555	28.7408	29.1662
Q8IYB3	SRRM1_HUMAN	SRRM1	Serine/arginine repetitive matrix protein 1 OS=Homo sapiens OX=9606 GN=SRRM1 PE=1 SV=2	102.335	904			23.3934	23.4934	24.1936	23.1059	20.8871	23.8787
Q8IYT4	KATL2_HUMAN	KATNAL2	Katanin p60 ATPase-containing subunit A-like 2 OS=Homo sapiens OX=9606 GN=KATNAL2 PE=1 SV=3	61.253	538			23.7366	23.179	23.0747	23.1298	23.1929	23.8248
Q8IZ83	A16A1_HUMAN	ALDH16A1	Aldehyde dehydrogenase family 16 member A1 OS=Homo sapiens OX=9606 GN=ALDH16A1 PE=1 SV=2	85.127	802			21.8173	21.78	20.9852	21.5427	19.6894	22.9687
Q8IZL8	PELP1_HUMAN	PELP1	Proline-, glutamic acid- and leucine-rich protein 1 OS=Homo sapiens OX=9606 GN=PELP1 PE=1 SV=2	119.7	1130			25.1818	23.0375	25.5577	25.6577	23.6047	24.231
Q8IZP0	ABI1_HUMAN	ABI1	Abl interactor 1 OS=Homo sapiens OX=9606 GN=ABI1 PE=1 SV=4	55.081	508			26.5322	25.5528	26.3644	26.3837	25.3624	24.9399
Q8IZP2	ST134_HUMAN	ST13P4	Putative protein FAM10A4 OS=Homo sapiens OX=9606 GN=ST13P4 PE=5 SV=1	27.407	240	Q8NFI4;P50502	ST13P5;ST13	22.3165	19.8198	19.6643	21.298	20.0255	20.7139
Q8IZQ5	SELH_HUMAN	SELENOH	Selenoprotein H OS=Homo sapiens OX=9606 GN=SELENOH PE=1 SV=2	13.453	122			22.9342	22.3228	23.4527	22.4303	23.4841	22.9643
Q8N1G4	LRC47_HUMAN	LRRC47	Leucine-rich repeat-containing protein 47 OS=Homo sapiens OX=9606 GN=LRRC47 PE=1 SV=1	63.473	583			25.9773	24.8897	25.4428	25.2568	25.9943	27.5073
Q8N3R9	PALS1_HUMAN	PALS1	Protein PALS1 OS=Homo sapiens OX=9606 GN=PALS1 PE=1 SV=3	77.294	675			20.918	19.5628	20.4072	20.183	20.5527	20.4652
Q8N3Z3	GTPB8_HUMAN	GTPBP8	GTP-binding protein 8 OS=Homo sapiens OX=9606 GN=GTPBP8 PE=1 SV=1	32.147	284			24.1293	24.0228	19.4211	23.7531	20.1991	19.5606
Q8N474	SFRP1_HUMAN	SFRP1	Secreted frizzled-related protein 1 OS=Homo sapiens OX=9606 GN=SFRP1 PE=1 SV=1	35.386	314			27.0611	25.9763	27.6634	26.7981	21.4287	21.6686
Q8N5F7	NKAP_HUMAN	NKAP	NF-kappa-B-activating protein OS=Homo sapiens OX=9606 GN=NKAP PE=1 SV=1	47.138	415			23.1085	22.9649	23.2531	23.0092	19.6312	23.5582
Q8N5N7	RM50_HUMAN	MRPL50	Large ribosomal subunit protein mL50 OS=Homo sapiens OX=9606 GN=MRPL50 PE=1 SV=2	18.325	158			25.9132	25.2655	25.8618	26.4911	24.4461	23.3469
Q8N699	MYCT1_HUMAN	MYCT1	Myc target protein 1 OS=Homo sapiens OX=9606 GN=MYCT1 PE=1 SV=1	26.592	235			23.0492	19.894	22.8634	22.8014	22.5846	20.2025
Q8N7H5	PAF1_HUMAN	PAF1	RNA polymerase II-associated factor 1 homolog OS=Homo sapiens OX=9606 GN=PAF1 PE=1 SV=2	59.976	531			21.1865	20.2493	20.8919	20.7734	20.6175	21.5868
Q8N983	RM43_HUMAN	MRPL43	Large ribosomal subunit protein mL43 OS=Homo sapiens OX=9606 GN=MRPL43 PE=1 SV=1	23.431	215			26.4779	25.8391	26.1812	26.569	26.4065	26.4822
Q8N9T8	KRI1_HUMAN	KRI1	Protein KRI1 homolog OS=Homo sapiens OX=9606 GN=KRI1 PE=1 SV=3	82.598	703			24.1981	19.4343	24.366	23.6743	23.3948	23.4349
Q8NBS9	TXND5_HUMAN	TXNDC5	Thioredoxin domain-containing protein 5 OS=Homo sapiens OX=9606 GN=TXNDC5 PE=1 SV=2	47.629	432			27.3337	26.1106	26.7945	26.7748	25.5504	26.6742
Q8NBT2	SPC24_HUMAN	SPC24	Kinetochore protein Spc24 OS=Homo sapiens OX=9606 GN=SPC24 PE=1 SV=3	22.443	197			24.4861	22.495	23.3651	24.6867	24.755	24.9642
Q8NC51	SERB1_HUMAN	SERBP1	SERPINE1 mRNA-binding protein 1 OS=Homo sapiens OX=9606 GN=SERBP1 PE=1 SV=2	44.965	408			26.724	25.3046	26.2405	27.1588	25.4836	25.8287
Q8NDC0	MISSL_HUMAN	MAPK1IP1L	MAPK-interacting and spindle-stabilizing protein-like OS=Homo sapiens OX=9606 GN=MAPK1IP1L PE=1 SV=4	24.269	245			21.0973	18.8643	21.6318	21.9323	20.7153	20.0159
Q8NDH6	ICA1L_HUMAN	ICA1L	Islet cell autoantigen 1-like protein OS=Homo sapiens OX=9606 GN=ICA1L PE=1 SV=1	54.407	482	Q05084	ICA1	23.2738	23.5847	23.4841	23.7495	18.6273	19.762
Q8NEJ9	NGDN_HUMAN	NGDN	Neuroguidin OS=Homo sapiens OX=9606 GN=NGDN PE=1 SV=1	35.894	315			25.6552	22.2587	25.9295	25.3236	26.7272	26.9711
Q8NEZ2	VP37A_HUMAN	VPS37A	Vacuolar protein sorting-associated protein 37A OS=Homo sapiens OX=9606 GN=VPS37A PE=1 SV=1	44.314	397			24.6419	23.3015	24.5342	24.3542	22.6212	22.2756
Q8NF91	SYNE1_HUMAN	SYNE1	Nesprin-1 OS=Homo sapiens OX=9606 GN=SYNE1 PE=1 SV=4	1011.09	8797			24.8605	25.2969	24.929	24.9113	21.0951	24.3817
Q8NFH3	NUP43_HUMAN	NUP43	Nucleoporin Nup43 OS=Homo sapiens OX=9606 GN=NUP43 PE=1 SV=1	42.151	380			24.201	22.6246	23.5129	22.6793	21.8477	24.3754
Q8NFH4	NUP37_HUMAN	NUP37	Nucleoporin Nup37 OS=Homo sapiens OX=9606 GN=NUP37 PE=1 SV=1	36.708	326			22.4861	20.2135	21.7241	22.226	22.7187	22.8421
Q8NFH5	NUP35_HUMAN	NUP35	Nucleoporin NUP35 OS=Homo sapiens OX=9606 GN=NUP35 PE=1 SV=1	34.774	326			22.1258	19.4312	21.9961	19.5226	20.2135	22.9762
Q8NFW8	NEUA_HUMAN	CMAS	N-acylneuraminate cytidylyltransferase OS=Homo sapiens OX=9606 GN=CMAS PE=1 SV=2	48.379	434			24.6982	23.3367	24.9607	25.6883	26.3853	26.4911
Q8TA86	RP9_HUMAN	RP9	Retinitis pigmentosa 9 protein OS=Homo sapiens OX=9606 GN=RP9 PE=1 SV=2	26.107	221			24.2323	24.2061	24.3898	24.5751	20.5513	24.2019
Q8TAE8	G45IP_HUMAN	GADD45GIP1	Large ribosomal subunit protein mL64 OS=Homo sapiens OX=9606 GN=GADD45GIP1 PE=1 SV=1	25.384	222			25.348	22.2929	24.8177	25.6369	24.2781	24.4936
Q8TAQ2	SMRC2_HUMAN	SMARCC2	SWI/SNF complex subunit SMARCC2 OS=Homo sapiens OX=9606 GN=SMARCC2 PE=1 SV=1	132.879	1214			29.5904	27.58	29.7769	29.6681	30.5412	31.1635
Q8TBK6	ZCH10_HUMAN	ZCCHC10	Zinc finger CCHC domain-containing protein 10 OS=Homo sapiens OX=9606 GN=ZCCHC10 PE=1 SV=1	20.967	192			20.7766	21.0312	22.3479	22.9361	22.1553	22.9795
Q8TBZ6	TM10A_HUMAN	TRMT10A	tRNA methyltransferase 10 homolog A OS=Homo sapiens OX=9606 GN=TRMT10A PE=1 SV=1	39.719	339			21.0122	22.6923	22.5922	20.2896	23.7547	24.9028
Q8TCC3	RM30_HUMAN	MRPL30	Large ribosomal subunit protein uL30m OS=Homo sapiens OX=9606 GN=MRPL30 PE=1 SV=1	18.546	161			23.7771	22.1873	23.4305	24.0283	22.7824	23.4387
Q8TCU6	PREX1_HUMAN	PREX1	Phosphatidylinositol 3,4,5-trisphosphate-dependent Rac exchanger 1 protein OS=Homo sapiens OX=9606 GN=PREX1 PE=1 SV=3	186.203	1659			25.7776	24.2981	21.8003	24.941	19.2722	20.5102
Q8TD19	NEK9_HUMAN	NEK9	Serine/threonine-protein kinase Nek9 OS=Homo sapiens OX=9606 GN=NEK9 PE=1 SV=2	107.168	979			21.9491	19.9886	20.1922	20.9448	20.6711	22.7329
Q8TDD1	DDX54_HUMAN	DDX54	ATP-dependent RNA helicase DDX54 OS=Homo sapiens OX=9606 GN=DDX54 PE=1 SV=2	98.595	881			22.1755	20.4974	23.0329	23.0256	23.0398	22.7303
Q8TDN6	BRX1_HUMAN	BRIX1	Ribosome biogenesis protein BRX1 homolog OS=Homo sapiens OX=9606 GN=BRIX1 PE=1 SV=2	41.401	353			27.745	29.0834	27.1927	28.6943	27.6491	25.8528
Q8TF72	SHRM3_HUMAN	SHROOM3	Protein Shroom3 OS=Homo sapiens OX=9606 GN=SHROOM3 PE=1 SV=2	216.857	1996			22.2853	20.0056	20.8511	20.8472	28.5426	24.4547
Q8WTT2	NOC3L_HUMAN	NOC3L	Nucleolar complex protein 3 homolog OS=Homo sapiens OX=9606 GN=NOC3L PE=1 SV=1	92.548	800			26.7016	25.2843	26.8873	26.8943	26.4533	26.8309
Q8WU90	ZC3HF_HUMAN	ZC3H15	Zinc finger CCCH domain-containing protein 15 OS=Homo sapiens OX=9606 GN=ZC3H15 PE=1 SV=1	48.602	426			24.0567	19.0849	20.7529	23.9037	20.0021	20.9017
Q8WUB8	PHF10_HUMAN	PHF10	PHD finger protein 10 OS=Homo sapiens OX=9606 GN=PHF10 PE=1 SV=3	56.051	498			25.1485	23.5017	25.7601	25.5113	26.0241	26.7779
Q8WUD4	CCD12_HUMAN	CCDC12	Coiled-coil domain-containing protein 12 OS=Homo sapiens OX=9606 GN=CCDC12 PE=1 SV=1	19.181	166			23.5385	20.2745	20.6579	20.7527	20.2869	20.7268
Q8WUH6	TM263_HUMAN	TMEM263	Transmembrane protein 263 OS=Homo sapiens OX=9606 GN=TMEM263 PE=1 SV=1	11.748	116			26.0763	26.1898	25.3239	25.2872	25.7889	25.8667
Q8WUM4	PDC6I_HUMAN	PDCD6IP	Programmed cell death 6-interacting protein OS=Homo sapiens OX=9606 GN=PDCD6IP PE=1 SV=1	96.023	868			27.9812	27.626	27.7641	27.7879	25.3146	26.904
Q8WUP2	FBLI1_HUMAN	FBLIM1	Filamin-binding LIM protein 1 OS=Homo sapiens OX=9606 GN=FBLIM1 PE=1 SV=2	40.67	373			22.6746	21.6826	22.7114	22.9028	19.6552	22.0281
Q8WUW1	BRK1_HUMAN	BRK1	Protein BRICK1 OS=Homo sapiens OX=9606 GN=BRK1 PE=1 SV=1	8.745	75			25.846	25.019	25.6311	25.1795	26.9329	27.0135
Q8WV22	NSE1_HUMAN	NSMCE1	Non-structural maintenance of chromosomes element 1 homolog OS=Homo sapiens OX=9606 GN=NSMCE1 PE=1 SV=5	30.855	266			22.7409	22.2367	22.0949	22.0272	22.2563	18.9673
Q8WVC0	LEO1_HUMAN	LEO1	RNA polymerase-associated protein LEO1 OS=Homo sapiens OX=9606 GN=LEO1 PE=1 SV=1	75.404	666			22.69	18.7759	20.0449	20.9434	20.7019	22.4287
Q8WWC4	MAIP1_HUMAN	MAIP1	m-AAA protease-interacting protein 1, mitochondrial OS=Homo sapiens OX=9606 GN=MAIP1 PE=1 SV=1	32.545	291			25.0317	23.952	24.4813	24.7293	24.9516	25.0317
Q8WWP7	GIMA1_HUMAN	GIMAP1	GTPase IMAP family member 1 OS=Homo sapiens OX=9606 GN=GIMAP1 PE=1 SV=1	34.369	306			25.8197	24.9004	25.4709	26.237	24.928	25.6663
Q8WWY3	PRP31_HUMAN	PRPF31	U4/U6 small nuclear ribonucleoprotein Prp31 OS=Homo sapiens OX=9606 GN=PRPF31 PE=1 SV=2	55.456	499			23.5599	21.8027	22.8667	23.7767	24.3586	22.6747
Q8WXD5	GEMI6_HUMAN	GEMIN6	Gem-associated protein 6 OS=Homo sapiens OX=9606 GN=GEMIN6 PE=1 SV=1	18.824	167			23.887	22.3509	23.3276	23.6224	22.4954	22.7766
Q8WXI9	P66B_HUMAN	GATAD2B	Transcriptional repressor p66-beta OS=Homo sapiens OX=9606 GN=GATAD2B PE=1 SV=1	65.261	593			27.6557	25.157	27.9347	27.6695	27.816	28.2903
Q8WXX5	DNJC9_HUMAN	DNAJC9	DnaJ homolog subfamily C member 9 OS=Homo sapiens OX=9606 GN=DNAJC9 PE=1 SV=1	29.91	260			31.3275	29.0653	32.5698	32.139	32.0302	32.9209
Q8WYH8	ING5_HUMAN	ING5	Inhibitor of growth protein 5 OS=Homo sapiens OX=9606 GN=ING5 PE=1 SV=1	27.751	240			25.2472	21.8088	26.2901	26.0427	26.2322	26.6913
Q8WYP5	ELYS_HUMAN	AHCTF1	Protein ELYS OS=Homo sapiens OX=9606 GN=AHCTF1 PE=1 SV=3	252.498	2266			21.6772	19.6059	24.3118	22.1138	23.0875	24.1421
Q92499	DDX1_HUMAN	DDX1	ATP-dependent RNA helicase DDX1 OS=Homo sapiens OX=9606 GN=DDX1 PE=1 SV=2	82.432	740			25.6821	25.1124	25.3596	25.7545	26.2817	26.6425
Q92522	H1X_HUMAN	H1-10	Histone H1.10 OS=Homo sapiens OX=9606 GN=H1-10 PE=1 SV=1	22.487	213			21.2655	22.1548	21.8003	21.4568	20.8893	21.8858
Q92552	RT27_HUMAN	MRPS27	Small ribosomal subunit protein mS27 OS=Homo sapiens OX=9606 GN=MRPS27 PE=1 SV=3	47.611	414			30.9181	29.3598	31.3886	31.4052	31.7329	31.9476
Q92572	AP3S1_HUMAN	AP3S1	AP-3 complex subunit sigma-1 OS=Homo sapiens OX=9606 GN=AP3S1 PE=1 SV=1	21.732	193			26.0779	25.5878	26.5792	25.9846	26.3656	26.8291
Q92620	PRP16_HUMAN	DHX38	Pre-mRNA-splicing factor ATP-dependent RNA helicase PRP16 OS=Homo sapiens OX=9606 GN=DHX38 PE=1 SV=2	140.503	1227			20.8338	19.0246	20.6258	20.8159	21.0309	20.6835
Q92665	RT31_HUMAN	MRPS31	Small ribosomal subunit protein mS31 OS=Homo sapiens OX=9606 GN=MRPS31 PE=1 SV=3	45.318	395			28.5401	27.2419	28.4231	28.1685	28.3195	28.5157
Q92743	HTRA1_HUMAN	HTRA1	Serine protease HTRA1 OS=Homo sapiens OX=9606 GN=HTRA1 PE=1 SV=1	51.287	480			25.7689	26.0012	26.1528	25.8384	26.4797	26.943
Q92769	HDAC2_HUMAN	HDAC2	Histone deacetylase 2 OS=Homo sapiens OX=9606 GN=HDAC2 PE=1 SV=2	55.364	488			24.78	25.0112	25.0264	25.5354	26.6634	27.0613
Q92785	REQU_HUMAN	DPF2	Zinc finger protein ubi-d4 OS=Homo sapiens OX=9606 GN=DPF2 PE=1 SV=2	44.155	391			24.8912	23.1725	24.3913	24.7798	24.0691	24.6676
Q92791	SC65_HUMAN	P3H4	Endoplasmic reticulum protein SC65 OS=Homo sapiens OX=9606 GN=P3H4 PE=1 SV=1	50.381	437			23.4312	21.613	23.1602	22.9829	20.243	21.3848
Q92800	EZH1_HUMAN	EZH1	Histone-lysine N-methyltransferase EZH1 OS=Homo sapiens OX=9606 GN=EZH1 PE=1 SV=2	85.271	747			20.6633	20.9415	22.6646	20.1431	21.6603	21.0183
Q92820	GGH_HUMAN	GGH	Gamma-glutamyl hydrolase OS=Homo sapiens OX=9606 GN=GGH PE=1 SV=2	35.964	318			22.8075	21.9955	22.0208	21.9504	22.5071	22.969
Q92841	DDX17_HUMAN	DDX17	Probable ATP-dependent RNA helicase DDX17 OS=Homo sapiens OX=9606 GN=DDX17 PE=1 SV=2	80.272	729			27.4317	26.5162	27.2867	27.1051	27.3772	28.1962
Q92882	OSTF1_HUMAN	OSTF1	Osteoclast-stimulating factor 1 OS=Homo sapiens OX=9606 GN=OSTF1 PE=1 SV=2	23.787	214			21.9288	20.67	20.8983	21.0447	20.892	21.5621
Q92896	GSLG1_HUMAN	GLG1	Golgi apparatus protein 1 OS=Homo sapiens OX=9606 GN=GLG1 PE=1 SV=2	134.552	1179			20.2647	19.638	20.1808	20.2782	21.3198	21.3433
Q92922	SMRC1_HUMAN	SMARCC1	SWI/SNF complex subunit SMARCC1 OS=Homo sapiens OX=9606 GN=SMARCC1 PE=1 SV=3	122.867	1105			27.5527	24.0104	27.606	27.2727	27.9585	28.5107
Q92925	SMRD2_HUMAN	SMARCD2	SWI/SNF-related matrix-associated actin-dependent regulator of chromatin subfamily D member 2 OS=Homo sapiens OX=9606 GN=SMARCD2 PE=1 SV=3	58.921	531			25.7314	23.5862	26.859	26.1531	26.9706	27.9317
Q92945	FUBP2_HUMAN	KHSRP	Far upstream element-binding protein 2 OS=Homo sapiens OX=9606 GN=KHSRP PE=1 SV=4	73.115	711			23.3084	22.8107	22.888	22.6072	21.3082	21.6317
Q93077	H2A1C_HUMAN	H2AC6	Histone H2A type 1-C OS=Homo sapiens OX=9606 GN=H2AC6 PE=1 SV=3	14.105	130	Q7L7L0;P04908	H2AC25;H2AC4	21.1837	19.394	19.7178	20.4803	21.5145	27.417
Q969G3	SMCE1_HUMAN	SMARCE1	SWI/SNF-related matrix-associated actin-dependent regulator of chromatin subfamily E member 1 OS=Homo sapiens OX=9606 GN=SMARCE1 PE=1 SV=2	46.649	411			27.8416	25.4054	28.4147	27.7595	29.6521	30.3355
Q969H8	MYDGF_HUMAN	MYDGF	Myeloid-derived growth factor OS=Homo sapiens OX=9606 GN=MYDGF PE=1 SV=1	18.795	173			21.3772	20.4381	21.1076	22.292	21.0771	21.9934
Q96A33	CCD47_HUMAN	CCDC47	PAT complex subunit CCDC47 OS=Homo sapiens OX=9606 GN=CCDC47 PE=1 SV=1	55.874	483			25.2501	24.3001	24.7379	24.8554	24.3807	24.6523
Q96AG4	LRC59_HUMAN	LRRC59	Leucine-rich repeat-containing protein 59 OS=Homo sapiens OX=9606 GN=LRRC59 PE=1 SV=1	34.93	307			25.7781	25.0191	24.824	24.484	24.8152	25.7169
Q96AZ6	ISG20_HUMAN	ISG20	Interferon-stimulated gene 20 kDa protein OS=Homo sapiens OX=9606 GN=ISG20 PE=1 SV=2	20.363	181			24.3058	23.8736	22.1727	23.922	24.3653	25.3417
Q96BQ5	CC127_HUMAN	CCDC127	Coiled-coil domain-containing protein 127 OS=Homo sapiens OX=9606 GN=CCDC127 PE=1 SV=1	30.834	260			24.9258	24.545	19.5354	24.7428	21.8097	22.0418
Q96C19	EFHD2_HUMAN	EFHD2	EF-hand domain-containing protein D2 OS=Homo sapiens OX=9606 GN=EFHD2 PE=1 SV=1	26.697	240	Q9BUP0	EFHD1	24.6786	22.5522	24.1465	24.4636	20.0124	22.8253
Q96CS7	PKHB2_HUMAN	PLEKHB2	Pleckstrin homology domain-containing family B member 2 OS=Homo sapiens OX=9606 GN=PLEKHB2 PE=1 SV=1	24.736	222			20.6803	21.3306	22.0205	22.9396	20.9839	21.5107
Q96CV9	OPTN_HUMAN	OPTN	Optineurin OS=Homo sapiens OX=9606 GN=OPTN PE=1 SV=3	65.922	577			21.8461	20.9439	21.7954	21.9488	21.1023	20.4169
Q96CX2	KCD12_HUMAN	KCTD12	BTB/POZ domain-containing protein KCTD12 OS=Homo sapiens OX=9606 GN=KCTD12 PE=1 SV=1	35.701	325			24.495	23.11	24.6385	23.2136	24.8091	25.023
Q96D15	RCN3_HUMAN	RCN3	Reticulocalbin-3 OS=Homo sapiens OX=9606 GN=RCN3 PE=1 SV=1	37.493	328			24.855	23.1542	24.5139	25.2602	25.0593	24.757
Q96DF8	ESS2_HUMAN	ESS2	Splicing factor ESS-2 homolog OS=Homo sapiens OX=9606 GN=ESS2 PE=1 SV=1	52.568	476			21.0733	18.5833	20.2698	19.6364	20.4416	21.2076
Q96DI7	SNR40_HUMAN	SNRNP40	U5 small nuclear ribonucleoprotein 40 kDa protein OS=Homo sapiens OX=9606 GN=SNRNP40 PE=1 SV=1	39.311	357			25.2878	23.7985	25.4132	24.7167	20.658	25.1485
Q96DV4	RM38_HUMAN	MRPL38	Large ribosomal subunit protein mL38 OS=Homo sapiens OX=9606 GN=MRPL38 PE=1 SV=2	44.597	380			25.8778	24.2402	26.6206	26.0108	26.4049	26.3534
Q96EY1	DNJA3_HUMAN	DNAJA3	DnaJ homolog subfamily A member 3, mitochondrial OS=Homo sapiens OX=9606 GN=DNAJA3 PE=1 SV=2	52.489	480			26.4961	24.9102	26.6129	26.757	26.7452	27.2177
Q96EY4	TMA16_HUMAN	TMA16	Translation machinery-associated protein 16 OS=Homo sapiens OX=9606 GN=TMA16 PE=1 SV=2	23.864	203			28.5468	27.4895	29.0478	28.5028	27.8534	30.2589
Q96EY7	PTCD3_HUMAN	PTCD3	Small ribosomal subunit protein mS39 OS=Homo sapiens OX=9606 GN=PTCD3 PE=1 SV=3	78.55	689			27.6986	26.4438	27.7853	27.5753	28.2704	28.457
Q96FQ6	S10AG_HUMAN	S100A16	Protein S100-A16 OS=Homo sapiens OX=9606 GN=S100A16 PE=1 SV=1	11.801	103			21.8007	20.4369	23.6747	23.9449	24.3101	24.9929
Q96FW1	OTUB1_HUMAN	OTUB1	Ubiquitin thioesterase OTUB1 OS=Homo sapiens OX=9606 GN=OTUB1 PE=1 SV=2	31.284	271			25.1928	24.6144	24.5857	24.6583	23.1886	25.1039
Q96G21	IMP4_HUMAN	IMP4	U3 small nucleolar ribonucleoprotein protein IMP4 OS=Homo sapiens OX=9606 GN=IMP4 PE=1 SV=1	33.757	291			22.5926	22.3291	22.8508	22.9063	19.7723	23.0766
Q96GA3	LTV1_HUMAN	LTV1	Protein LTV1 homolog OS=Homo sapiens OX=9606 GN=LTV1 PE=1 SV=1	54.855	475			27.6418	25.1683	28.2204	27.6795	27.4864	27.9189
Q96GD4	AURKB_HUMAN	AURKB	Aurora kinase B OS=Homo sapiens OX=9606 GN=AURKB PE=1 SV=3	39.311	344			21.7243	21.0286	22.702	21.6743	20.7586	21.2406
Q96GM5	SMRD1_HUMAN	SMARCD1	SWI/SNF-related matrix-associated actin-dependent regulator of chromatin subfamily D member 1 OS=Homo sapiens OX=9606 GN=SMARCD1 PE=1 SV=2	58.233	515			25.4056	23.4008	26.612	26.2271	26.4036	27.2013
Q96GQ7	DDX27_HUMAN	DDX27	Probable ATP-dependent RNA helicase DDX27 OS=Homo sapiens OX=9606 GN=DDX27 PE=1 SV=2	89.835	796			25.7293	24.1694	26.4195	26.1207	27.2404	27.5148
Q96HC4	PDLI5_HUMAN	PDLIM5	PDZ and LIM domain protein 5 OS=Homo sapiens OX=9606 GN=PDLIM5 PE=1 SV=5	63.945	596			26.5354	24.9874	26.1496	26.34	24.231	24.0569
Q96HS1	PGAM5_HUMAN	PGAM5	Serine/threonine-protein phosphatase PGAM5, mitochondrial OS=Homo sapiens OX=9606 GN=PGAM5 PE=1 SV=2	32.004	289			24.1991	24.1191	24.1859	24.7371	25.166	26.3197
Q96I24	FUBP3_HUMAN	FUBP3	Far upstream element-binding protein 3 OS=Homo sapiens OX=9606 GN=FUBP3 PE=1 SV=2	61.64	572	Q96AE4	FUBP1	22.4711	20.7671	20.802	21.8024	21.1054	21.4822
Q96I25	SPF45_HUMAN	RBM17	Splicing factor 45 OS=Homo sapiens OX=9606 GN=RBM17 PE=1 SV=1	44.962	401			24.048	23.5598	23.6163	23.7448	23.7541	23.7428
Q96IV6	FXDC2_HUMAN	FAXDC2	Fatty acid hydroxylase domain-containing protein 2 OS=Homo sapiens OX=9606 GN=FAXDC2 PE=1 SV=1	39.002	333			28.2922	28.0822	28.204	28.3583	28.5274	20.6192
Q96IX5	ATPMK_HUMAN	ATP5MK	ATP synthase membrane subunit K, mitochondrial OS=Homo sapiens OX=9606 GN=ATP5MK PE=1 SV=1	6.458	58			23.65	23.2399	23.5915	23.451	22.7132	23.1116
Q96IY1	NSL1_HUMAN	NSL1	Kinetochore-associated protein NSL1 homolog OS=Homo sapiens OX=9606 GN=NSL1 PE=1 SV=3	32.162	281			21.7361	19.7711	21.3358	21.0049	19.9792	21.1892
Q96J01	THOC3_HUMAN	THOC3	THO complex subunit 3 OS=Homo sapiens OX=9606 GN=THOC3 PE=1 SV=1	38.772	351			23.478	22.5537	21.8796	23.2025	20.9872	20.3977
Q96JJ7	TMX3_HUMAN	TMX3	Protein disulfide-isomerase TMX3 OS=Homo sapiens OX=9606 GN=TMX3 PE=1 SV=2	51.872	454			19.9703	19.4398	20.4683	20.3668	22.5504	22.5421
Q96JP5	ZFP91_HUMAN	ZFP91	E3 ubiquitin-protein ligase ZFP91 OS=Homo sapiens OX=9606 GN=ZFP91 PE=1 SV=1	63.445	570			23.5563	19.6264	23.4728	23.2112	19.9057	18.8868
Q96KP4	CNDP2_HUMAN	CNDP2	Cytosolic non-specific dipeptidase OS=Homo sapiens OX=9606 GN=CNDP2 PE=1 SV=2	52.878	475			25.8079	25.2509	25.4304	26.1076	22.475	24.4751
Q96P16	RPR1A_HUMAN	RPRD1A	Regulation of nuclear pre-mRNA domain-containing protein 1A OS=Homo sapiens OX=9606 GN=RPRD1A PE=1 SV=1	35.72	312			22.6703	22.0201	22.4562	20.5641	20.6583	20.2337
Q96P63	SPB12_HUMAN	SERPINB12	Serpin B12 OS=Homo sapiens OX=9606 GN=SERPINB12 PE=1 SV=1	46.276	405			22.4486	21.4247	22.381	22.3107	19.8823	24.0079
Q96PC2	IP6K3_HUMAN	IP6K3	Inositol hexakisphosphate kinase 3 OS=Homo sapiens OX=9606 GN=IP6K3 PE=1 SV=2	46.417	410			27.2048	27.5031	26.9179	27.0807	20.2821	21.0665
Q96PK6	RBM14_HUMAN	RBM14	RNA-binding protein 14 OS=Homo sapiens OX=9606 GN=RBM14 PE=1 SV=2	69.492	669			27.3847	26.3402	26.2435	25.5603	26.7391	26.2788
Q96PU8	QKI_HUMAN	QKI	KH domain-containing RNA-binding protein QKI OS=Homo sapiens OX=9606 GN=QKI PE=1 SV=1	37.671	341			22.3138	20.7439	21.4017	21.4924	19.4122	22.1619
Q96PZ2	F111A_HUMAN	FAM111A	Serine protease FAM111A OS=Homo sapiens OX=9606 GN=FAM111A PE=1 SV=2	70.196	611			21.5438	20.2538	20.9485	21.0416	20.5312	22.479
Q96RQ3	MCCA_HUMAN	MCCC1	Methylcrotonoyl-CoA carboxylase subunit alpha, mitochondrial OS=Homo sapiens OX=9606 GN=MCCC1 PE=1 SV=3	80.473	725			21.5197	22.1019	22.1691	20.0837	28.3619	28.5574
Q96T23	RSF1_HUMAN	RSF1	Remodeling and spacing factor 1 OS=Homo sapiens OX=9606 GN=RSF1 PE=1 SV=2	163.82	1441			20.8963	22.282	19.9852	20.6283	21.1016	21.0749
Q96TA2	YMEL1_HUMAN	YME1L1	ATP-dependent zinc metalloprotease YME1L1 OS=Homo sapiens OX=9606 GN=YME1L1 PE=1 SV=2	86.455	773			22.6266	19.7722	21.8914	24.9212	20.5677	22.7263
Q99418	CYH2_HUMAN	CYTH2	Cytohesin-2 OS=Homo sapiens OX=9606 GN=CYTH2 PE=1 SV=2	46.546	400	Q15438;O43739	CYTH1;CYTH3	22.4706	21.9749	22.1331	23.6311	19.2702	21.1529
Q99439	CNN2_HUMAN	CNN2	Calponin-2 OS=Homo sapiens OX=9606 GN=CNN2 PE=1 SV=4	33.697	309			23.7426	21.177	23.0172	22.7382	24.4933	23.3254
Q99459	CDC5L_HUMAN	CDC5L	Cell division cycle 5-like protein OS=Homo sapiens OX=9606 GN=CDC5L PE=1 SV=2	92.251	802			27.2436	25.2578	26.9987	26.4653	25.4191	27.2197
Q99460	PSMD1_HUMAN	PSMD1	26S proteasome non-ATPase regulatory subunit 1 OS=Homo sapiens OX=9606 GN=PSMD1 PE=1 SV=2	105.836	953			26.0623	25.1505	25.3513	25.5543	25.873	26.0143
Q99470	SDF2_HUMAN	SDF2	Stromal cell-derived factor 2 OS=Homo sapiens OX=9606 GN=SDF2 PE=1 SV=2	23.026	211			25.7233	24.8485	24.5343	25.3698	25.031	25.5049
Q99471	PFD5_HUMAN	PFDN5	Prefoldin subunit 5 OS=Homo sapiens OX=9606 GN=PFDN5 PE=1 SV=2	17.328	154			22.4949	21.3703	21.5817	19.6747	21.844	22.0055
Q99497	PARK7_HUMAN	PARK7	Parkinson disease protein 7 OS=Homo sapiens OX=9606 GN=PARK7 PE=1 SV=2	19.891	189			26.5676	25.6168	26.3332	26.5134	23.4819	26.3299
Q99538	LGMN_HUMAN	LGMN	Legumain OS=Homo sapiens OX=9606 GN=LGMN PE=1 SV=1	49.411	433			22.6995	22.1901	22.3852	23.6883	23.1889	23.1902
Q99575	POP1_HUMAN	POP1	Ribonucleases P/MRP protein subunit POP1 OS=Homo sapiens OX=9606 GN=POP1 PE=1 SV=2	114.709	1024			26.6671	25.3747	27.3687	27.1179	27.3868	27.6132
Q99623	PHB2_HUMAN	PHB2	Prohibitin-2 OS=Homo sapiens OX=9606 GN=PHB2 PE=1 SV=2	33.296	299			24.515	24.7775	25.1661	25.3345	24.4298	25.5874
Q99627	CSN8_HUMAN	COPS8	COP9 signalosome complex subunit 8 OS=Homo sapiens OX=9606 GN=COPS8 PE=1 SV=1	23.226	209			24.4599	23.5518	23.4959	23.402	22.2683	22.8809
Q99714	HCD2_HUMAN	HSD17B10	3-hydroxyacyl-CoA dehydrogenase type-2 OS=Homo sapiens OX=9606 GN=HSD17B10 PE=1 SV=3	26.923	261			23.4074	22.585	20.5328	22.9785	20.0327	20.1188
Q99729	ROAA_HUMAN	HNRNPAB	Heterogeneous nuclear ribonucleoprotein A/B OS=Homo sapiens OX=9606 GN=HNRNPAB PE=1 SV=2	36.225	332			25.8739	24.6438	25.3014	25.4106	24.4714	24.8929
Q99733	NP1L4_HUMAN	NAP1L4	Nucleosome assembly protein 1-like 4 OS=Homo sapiens OX=9606 GN=NAP1L4 PE=1 SV=1	42.823	375			24.3363	22.7561	22.6037	22.7496	21.5479	22.9781
Q99814	EPAS1_HUMAN	EPAS1	Endothelial PAS domain-containing protein 1 OS=Homo sapiens OX=9606 GN=EPAS1 PE=1 SV=3	96.459	870			20.6894	27.6369	27.3773	27.3681	27.3154	27.3255
Q99816	TS101_HUMAN	TSG101	Tumor susceptibility gene 101 protein OS=Homo sapiens OX=9606 GN=TSG101 PE=1 SV=2	43.944	390			23.9677	24.1417	23.3977	24.2069	21.6502	23.8079
Q99832	TCPH_HUMAN	CCT7	T-complex protein 1 subunit eta OS=Homo sapiens OX=9606 GN=CCT7 PE=1 SV=2	59.367	543			23.8079	22.7469	22.2337	22.1507	22.3592	21.7703
Q99848	EBP2_HUMAN	EBNA1BP2	Probable rRNA-processing protein EBP2 OS=Homo sapiens OX=9606 GN=EBNA1BP2 PE=1 SV=2	34.852	306			30.1875	30.415	29.6446	30.2028	31.0328	31.3799
Q99878	H2A1J_HUMAN	H2AC14	Histone H2A type 1-J OS=Homo sapiens OX=9606 GN=H2AC14 PE=1 SV=3	13.936	128	Q96KK5;Q6FI13;P20671;P0C0S8;Q9BTM1;Q16777	H2AC12;H2AC18;H2AC7;H2AC11;H2AJ;H2AC20	33.6163	33.3919	33.6145	33.5232	34.0307	34.3308
Q99933	BAG1_HUMAN	BAG1	BAG family molecular chaperone regulator 1 OS=Homo sapiens OX=9606 GN=BAG1 PE=1 SV=4	38.779	345			20.3992	20.1743	19.574	20.9627	22.3049	23.4316
Q99961	SH3G1_HUMAN	SH3GL1	Endophilin-A2 OS=Homo sapiens OX=9606 GN=SH3GL1 PE=1 SV=1	41.49	368	Q99962	SH3GL2	23.8428	23.5609	23.5062	21.3953	22.5636	23.0832
Q99986	VRK1_HUMAN	VRK1	Serine/threonine-protein kinase VRK1 OS=Homo sapiens OX=9606 GN=VRK1 PE=1 SV=1	45.476	396			23.0583	21.3968	22.7964	22.6394	19.6637	23.3985
Q99988	GDF15_HUMAN	GDF15	Growth/differentiation factor 15 OS=Homo sapiens OX=9606 GN=GDF15 PE=1 SV=3	34.14	308			27.1433	26.4772	27.3427	26.5466	21.9662	23.5301
Q9BPZ3	PAIP2_HUMAN	PAIP2	Polyadenylate-binding protein-interacting protein 2 OS=Homo sapiens OX=9606 GN=PAIP2 PE=1 SV=1	14.984	127			22.846	20.1003	20.8691	21.0233	20.2017	20.8546
Q9BQ04	RBM4B_HUMAN	RBM4B	RNA-binding protein 4B OS=Homo sapiens OX=9606 GN=RBM4B PE=1 SV=1	40.15	359			21.1851	20.9169	20.7381	21.2385	20.6811	19.3937
Q9BQ39	DDX50_HUMAN	DDX50	ATP-dependent RNA helicase DDX50 OS=Homo sapiens OX=9606 GN=DDX50 PE=1 SV=1	82.565	737	Q9NR30	DDX21	22.2015	21.4532	22.7797	22.4679	24.2408	23.5972
Q9BQ67	GRWD1_HUMAN	GRWD1	Glutamate-rich WD repeat-containing protein 1 OS=Homo sapiens OX=9606 GN=GRWD1 PE=1 SV=1	49.419	446			28.1276	26.8846	27.4406	27.6714	26.6822	27.53
Q9BQA1	MEP50_HUMAN	WDR77	Methylosome protein WDR77 OS=Homo sapiens OX=9606 GN=WDR77 PE=1 SV=1	36.724	342			27.6865	25.8924	27.4309	26.6629	26.8236	27.1307
Q9BQC6	RT63_HUMAN	MRPL57	Large ribosomal subunit protein mL63 OS=Homo sapiens OX=9606 GN=MRPL57 PE=1 SV=1	12.266	102			23.3994	22.6484	23.2431	24.1282	23.621	23.7991
Q9BQE3	TBA1C_HUMAN	TUBA1C	Tubulin alpha-1C chain OS=Homo sapiens OX=9606 GN=TUBA1C PE=1 SV=1	49.895	449			27.2001	26.5131	26.8584	27.0992	25.7836	25.8529
Q9BQE9	BCL7B_HUMAN	BCL7B	B-cell CLL/lymphoma 7 protein family member B OS=Homo sapiens OX=9606 GN=BCL7B PE=1 SV=1	22.195	202			22.9457	20.0206	23.3465	22.5995	24.1416	24.3811
Q9BRJ6	CHOLN_HUMAN	C7orf50	Protein cholesin OS=Homo sapiens OX=9606 GN=C7orf50 PE=1 SV=1	22.083	194			24.3839	23.9965	23.869	23.0131	23.6873	24.2422
Q9BRK5	CAB45_HUMAN	SDF4	45 kDa calcium-binding protein OS=Homo sapiens OX=9606 GN=SDF4 PE=1 SV=1	41.807	362			25.5911	24.0833	24.5595	24.6959	21.8156	23.0873
Q9BRR8	GPTC1_HUMAN	GPATCH1	G patch domain-containing protein 1 OS=Homo sapiens OX=9606 GN=GPATCH1 PE=1 SV=1	103.345	931			23.3437	21.6183	23.0358	23.0164	20.8492	22.9107
Q9BRT6	LLPH_HUMAN	LLPH	Protein LLP homolog OS=Homo sapiens OX=9606 GN=LLPH PE=1 SV=1	15.225	129			24.0469	24.0727	23.7989	24.2841	24.2002	24.9262
Q9BRT8	ZNG1A_HUMAN	ZNG1A	Zinc-regulated GTPase metalloprotein activator 1A OS=Homo sapiens OX=9606 GN=ZNG1A PE=1 SV=1	44.068	395	Q8IUF1;Q5RIA9;Q5JTY5;Q4V339	ZNG1B;ZNG1E;ZNG1C;ZNG1F	19.9583	19.337	21.8276	22.7985	20.7365	21.7075
Q9BRU9	UTP23_HUMAN	UTP23	rRNA-processing protein UTP23 homolog OS=Homo sapiens OX=9606 GN=UTP23 PE=1 SV=2	28.402	249			22.9057	23.1602	22.3924	23.9337	20.6581	21.0649
Q9BRX8	PXL2A_HUMAN	PRXL2A	Peroxiredoxin-like 2A OS=Homo sapiens OX=9606 GN=PRXL2A PE=1 SV=3	25.764	229			23.6263	25.0172	25.2404	25.5685	26.1096	25.9773
Q9BRX9	WDR83_HUMAN	WDR83	WD repeat domain-containing protein 83 OS=Homo sapiens OX=9606 GN=WDR83 PE=1 SV=1	34.343	315			29.2707	28.4869	29.0028	28.8876	28.4465	28.9248
Q9BS16	CENPK_HUMAN	CENPK	Centromere protein K OS=Homo sapiens OX=9606 GN=CENPK PE=1 SV=1	31.655	269			20.455	20.1695	20.9301	21.7581	22.4064	21.2028
Q9BSV6	SEN34_HUMAN	TSEN34	tRNA-splicing endonuclease subunit Sen34 OS=Homo sapiens OX=9606 GN=TSEN34 PE=1 SV=1	33.652	310			21.1526	19.845	20.9661	20.7486	22.1367	20.8695
Q9BT78	CSN4_HUMAN	COPS4	COP9 signalosome complex subunit 4 OS=Homo sapiens OX=9606 GN=COPS4 PE=1 SV=1	46.269	406			22.4764	21.6978	21.319	21.6356	20.0597	21.2054
Q9BTD8	RBM42_HUMAN	RBM42	RNA-binding protein 42 OS=Homo sapiens OX=9606 GN=RBM42 PE=1 SV=1	50.414	480			21.0921	20.0669	21.6689	20.666	19.8113	23.127
Q9BTE6	AASD1_HUMAN	AARSD1	Alanyl-tRNA editing protein Aarsd1 OS=Homo sapiens OX=9606 GN=AARSD1 PE=1 SV=2	45.48	412			21.8964	19.9806	21.2082	21.3764	20.3263	20.9517
Q9BTE7	DCNL5_HUMAN	DCUN1D5	DCN1-like protein 5 OS=Homo sapiens OX=9606 GN=DCUN1D5 PE=1 SV=1	27.508	237			22.2026	19.5985	20.5708	22.2004	21.1178	21.2443
Q9BTT0	AN32E_HUMAN	ANP32E	Acidic leucine-rich nuclear phosphoprotein 32 family member E OS=Homo sapiens OX=9606 GN=ANP32E PE=1 SV=1	30.692	268			23.8305	23.2095	21.5821	22.5098	23.2035	21.9497
Q9BU76	MMTA2_HUMAN	MMTAG2	Multiple myeloma tumor-associated protein 2 OS=Homo sapiens OX=9606 GN=MMTAG2 PE=1 SV=1	29.412	263			26.6911	26.4909	25.9635	26.9	25.9101	26.7628
Q9BUF5	TBB6_HUMAN	TUBB6	Tubulin beta-6 chain OS=Homo sapiens OX=9606 GN=TUBB6 PE=1 SV=1	49.857	446			31.5857	30.5778	31.2312	31.2368	30.6272	30.9622
Q9BUJ2	HNRL1_HUMAN	HNRNPUL1	Heterogeneous nuclear ribonucleoprotein U-like protein 1 OS=Homo sapiens OX=9606 GN=HNRNPUL1 PE=1 SV=2	95.739	856			23.6487	21.1093	23.4858	23.5384	20.9531	22.7823
Q9BV68	RN126_HUMAN	RNF126	E3 ubiquitin-protein ligase RNF126 OS=Homo sapiens OX=9606 GN=RNF126 PE=1 SV=2	33.861	311			21.7435	20.6421	20.9332	23.2666	20.4614	21.4737
Q9BV86	NTM1A_HUMAN	NTMT1	N-terminal Xaa-Pro-Lys N-methyltransferase 1 OS=Homo sapiens OX=9606 GN=NTMT1 PE=1 SV=3	25.387	223			23.2158	22.5266	22.2843	23.1658	21.84	21.8785
Q9BVJ6	UT14A_HUMAN	UTP14A	U3 small nucleolar RNA-associated protein 14 homolog A OS=Homo sapiens OX=9606 GN=UTP14A PE=1 SV=1	87.978	771	Q5TAP6	UTP14C	24.6388	23.1784	25.1366	23.9349	20.0138	20.7698
Q9BVJ7	DUS23_HUMAN	DUSP23	Dual specificity protein phosphatase 23 OS=Homo sapiens OX=9606 GN=DUSP23 PE=1 SV=1	16.588	150			22.4535	22.3567	22.1949	23.2142	23.1977	23.525
Q9BVK6	TMED9_HUMAN	TMED9	Transmembrane emp24 domain-containing protein 9 OS=Homo sapiens OX=9606 GN=TMED9 PE=1 SV=2	27.277	235			26.6812	26.5678	26.8003	26.7577	27.9151	26.2551
Q9BVP2	GNL3_HUMAN	GNL3	Guanine nucleotide-binding protein-like 3 OS=Homo sapiens OX=9606 GN=GNL3 PE=1 SV=2	61.993	549			27.5417	27.7421	27.5303	27.6593	27.4301	27.2001
Q9BW66	CINP_HUMAN	CINP	Cyclin-dependent kinase 2-interacting protein OS=Homo sapiens OX=9606 GN=CINP PE=1 SV=1	24.324	212			24.1092	23.8173	23.3684	23.3821	21.4972	20.022
Q9BWF3	RBM4_HUMAN	RBM4	RNA-binding protein 4 OS=Homo sapiens OX=9606 GN=RBM4 PE=1 SV=1	40.314	364			24.075	21.2663	22.9784	23.9069	20.11	25.0323
Q9BWJ5	SF3B5_HUMAN	SF3B5	Splicing factor 3B subunit 5 OS=Homo sapiens OX=9606 GN=SF3B5 PE=1 SV=1	10.135	86			26.4389	25.2577	25.3123	25.5489	24.9964	25.6706
Q9BXP5	SRRT_HUMAN	SRRT	Serrate RNA effector molecule homolog OS=Homo sapiens OX=9606 GN=SRRT PE=1 SV=1	100.666	876			23.7715	19.9054	24.0038	23.3058	24.2344	21.0211
Q9BXY0	MAK16_HUMAN	MAK16	Protein MAK16 homolog OS=Homo sapiens OX=9606 GN=MAK16 PE=1 SV=2	35.369	300			21.9847	20.9013	22.1217	22.3279	22.0591	22.3754
Q9BY32	ITPA_HUMAN	ITPA	Inosine triphosphate pyrophosphatase OS=Homo sapiens OX=9606 GN=ITPA PE=1 SV=2	21.446	194			23.3098	21.9595	23.4941	23.8247	21.5201	24.1671
Q9BYC8	RM32_HUMAN	MRPL32	Large ribosomal subunit protein bL32m OS=Homo sapiens OX=9606 GN=MRPL32 PE=1 SV=1	21.405	188			24.1009	21.2582	23.891	24.5293	20.1482	23.8454
Q9BYD1	RM13_HUMAN	MRPL13	Large ribosomal subunit protein uL13m OS=Homo sapiens OX=9606 GN=MRPL13 PE=1 SV=1	20.692	178			24.4874	23.1995	24.6263	25.1444	24.3167	24.3579
Q9BYD2	RM09_HUMAN	MRPL9	Large ribosomal subunit protein bL9m OS=Homo sapiens OX=9606 GN=MRPL9 PE=1 SV=2	30.243	267			23.7143	21.5201	23.6731	24.247	20.9536	22.662
Q9BYD3	RM04_HUMAN	MRPL4	Large ribosomal subunit protein uL4m OS=Homo sapiens OX=9606 GN=MRPL4 PE=1 SV=1	34.919	311			23.618	22.2945	23.4354	24.1788	21.4252	22.0841
Q9BYD6	RM01_HUMAN	MRPL1	Large ribosomal subunit protein uL1m OS=Homo sapiens OX=9606 GN=MRPL1 PE=1 SV=2	36.909	325			21.8948	19.2765	22.5425	23.229	20.741	20.4876
Q9BYG3	MK67I_HUMAN	NIFK	MKI67 FHA domain-interacting nucleolar phosphoprotein OS=Homo sapiens OX=9606 GN=NIFK PE=1 SV=1	34.222	293			26.3615	25.0668	27.1968	26.9251	26.5331	27.7816
Q9BYJ9	YTHD1_HUMAN	YTHDF1	YTH domain-containing family protein 1 OS=Homo sapiens OX=9606 GN=YTHDF1 PE=1 SV=1	60.874	559	Q7Z739	YTHDF3	23.7513	22.7669	23.179	23.5147	22.924	22.5604
Q9BYN8	RT26_HUMAN	MRPS26	Small ribosomal subunit protein mS26 OS=Homo sapiens OX=9606 GN=MRPS26 PE=1 SV=1	24.212	205			31.3435	29.5012	31.7276	31.0445	32.0812	32.4465
Q9C0H2	TTYH3_HUMAN	TTYH3	Protein tweety homolog 3 OS=Homo sapiens OX=9606 GN=TTYH3 PE=1 SV=3	57.545	523			22.5051	21.6939	21.7385	22.2069	20.165	21.7822
Q9GZL7	WDR12_HUMAN	WDR12	Ribosome biogenesis protein WDR12 OS=Homo sapiens OX=9606 GN=WDR12 PE=1 SV=2	47.708	423			28.4877	27.3434	28.8798	28.2856	28.4174	29.6968
Q9GZM7	TINAL_HUMAN	TINAGL1	Tubulointerstitial nephritis antigen-like OS=Homo sapiens OX=9606 GN=TINAGL1 PE=1 SV=1	52.387	467			24.2446	23.2279	24.0211	23.3166	23.0384	22.9067
Q9GZS3	SKI8_HUMAN	SKIC8	Superkiller complex protein 8 OS=Homo sapiens OX=9606 GN=SKIC8 PE=1 SV=1	33.581	305			27.831	26.6794	27.271	27.4658	27.7396	27.9601
Q9GZT3	SLIRP_HUMAN	SLIRP	SRA stem-loop-interacting RNA-binding protein, mitochondrial OS=Homo sapiens OX=9606 GN=SLIRP PE=1 SV=1	12.349	109			20.5888	19.921	19.9986	20.097	23.6185	24.0941
Q9H0A0	NAT10_HUMAN	NAT10	RNA cytidine acetyltransferase OS=Homo sapiens OX=9606 GN=NAT10 PE=1 SV=2	115.73	1025			24.2466	19.1564	24.5167	23.7049	24.0745	23.408
Q9H0A8	COMD4_HUMAN	COMMD4	COMM domain-containing protein 4 OS=Homo sapiens OX=9606 GN=COMMD4 PE=1 SV=1	21.764	199			21.9574	20.6274	21.2527	21.6859	20.4191	21.7222
Q9H0E2	TOLIP_HUMAN	TOLLIP	Toll-interacting protein OS=Homo sapiens OX=9606 GN=TOLLIP PE=1 SV=1	30.282	274			22.7295	20.7226	21.4364	23.68	20.1181	21.9821
Q9H0H5	RGAP1_HUMAN	RACGAP1	Rac GTPase-activating protein 1 OS=Homo sapiens OX=9606 GN=RACGAP1 PE=1 SV=1	71.027	632			23.8481	20.3221	23.6916	23.7594	21.2628	19.7008
Q9H0Q0	CYRIA_HUMAN	CYRIA	CYFIP-related Rac1 interactor A OS=Homo sapiens OX=9606 GN=CYRIA PE=1 SV=1	37.313	323			22.4032	20.798	21.2924	22.1437	20.3462	20.4775
Q9H0U4	RAB1B_HUMAN	RAB1B	Ras-related protein Rab-1B OS=Homo sapiens OX=9606 GN=RAB1B PE=1 SV=1	22.171	201	Q92928	RAB1C	28.9429	28.5331	29.0769	28.6963	28.5708	28.7649
Q9H0U6	RM18_HUMAN	MRPL18	Large ribosomal subunit protein uL18m OS=Homo sapiens OX=9606 GN=MRPL18 PE=1 SV=1	20.577	180			23.2648	22.1442	23.6734	23.9349	26.483	25.9334
Q9H0U9	TSYL1_HUMAN	TSPYL1	Testis-specific Y-encoded-like protein 1 OS=Homo sapiens OX=9606 GN=TSPYL1 PE=1 SV=3	49.192	437			26.4917	25.0048	26.1865	26.6214	26.8203	27.436
Q9H1A7	RPB1C_HUMAN	POLR2J3	DNA-directed RNA polymerase II subunit RPB11-b2 OS=Homo sapiens OX=9606 GN=POLR2J3 PE=1 SV=2	13.074	115	Q9GZM3;P52435	POLR2J2;POLR2J	24.0184	22.2795	23.3142	23.5679	22.5251	23.4357
Q9H223	EHD4_HUMAN	EHD4	EH domain-containing protein 4 OS=Homo sapiens OX=9606 GN=EHD4 PE=1 SV=1	61.175	541			29.2586	28.3491	28.8595	29.0934	29.5267	30.1153
Q9H2G2	SLK_HUMAN	SLK	STE20-like serine/threonine-protein kinase OS=Homo sapiens OX=9606 GN=SLK PE=1 SV=1	142.695	1235			22.1529	21.2379	21.8774	21.6398	21.4773	21.0236
Q9H2K8	TAOK3_HUMAN	TAOK3	Serine/threonine-protein kinase TAO3 OS=Homo sapiens OX=9606 GN=TAOK3 PE=1 SV=2	105.406	898			24.9094	24.763	24.7028	24.5713	20.0719	20.6496
Q9H307	PININ_HUMAN	PNN	Pinin OS=Homo sapiens OX=9606 GN=PNN PE=1 SV=5	81.628	717			21.764	21.6976	21.6795	21.8115	20.015	20.3534
Q9H3K6	BOLA2_HUMAN	BOLA2	BolA-like protein 2 OS=Homo sapiens OX=9606 GN=BOLA2 PE=1 SV=1	10.117	86			25.2146	24.2751	24.5103	24.3869	22.8842	23.5281
Q9H3R5	CENPH_HUMAN	CENPH	Centromere protein H OS=Homo sapiens OX=9606 GN=CENPH PE=1 SV=1	28.481	247			21.977	19.6907	21.4394	21.0333	20.541	20.5499
Q9H444	CHM4B_HUMAN	CHMP4B	Charged multivesicular body protein 4b OS=Homo sapiens OX=9606 GN=CHMP4B PE=1 SV=1	24.95	224			25.6603	25.5622	25.2229	25.4504	25.4641	25.9301
Q9H4A6	GOLP3_HUMAN	GOLPH3	Golgi phosphoprotein 3 OS=Homo sapiens OX=9606 GN=GOLPH3 PE=1 SV=1	33.811	298			22.5627	21.6062	22.4277	22.7302	20.4618	21.1589
Q9H4E5	RHOJ_HUMAN	RHOJ	Rho-related GTP-binding protein RhoJ OS=Homo sapiens OX=9606 GN=RHOJ PE=1 SV=1	23.821	214			23.2959	22.1753	23.1066	22.7874	20.11	21.3321
Q9H4F8	SMOC1_HUMAN	SMOC1	SPARC-related modular calcium-binding protein 1 OS=Homo sapiens OX=9606 GN=SMOC1 PE=1 SV=1	48.163	434			22.8132	23.6756	26.6869	25.262	19.3932	21.1789
Q9H4M9	EHD1_HUMAN	EHD1	EH domain-containing protein 1 OS=Homo sapiens OX=9606 GN=EHD1 PE=1 SV=2	60.627	534			27.9179	26.8646	27.7192	28.0174	27.3353	28.3216
Q9H6F5	CCD86_HUMAN	CCDC86	Coiled-coil domain-containing protein 86 OS=Homo sapiens OX=9606 GN=CCDC86 PE=1 SV=1	40.236	360			27.6454	26.0131	27.8516	27.7186	28.0422	28.4791
Q9H6W3	RIOX1_HUMAN	RIOX1	Ribosomal oxygenase 1 OS=Homo sapiens OX=9606 GN=RIOX1 PE=1 SV=2	71.086	641			29.8041	27.4028	29.7878	30.4573	28.9906	28.8043
Q9H7B2	RPF2_HUMAN	RPF2	Ribosome production factor 2 homolog OS=Homo sapiens OX=9606 GN=RPF2 PE=1 SV=2	35.583	306			26.169	27.0534	25.9185	27.3153	26.3516	26.3391
Q9H7N4	SFR19_HUMAN	SCAF1	Splicing factor, arginine/serine-rich 19 OS=Homo sapiens OX=9606 GN=SCAF1 PE=1 SV=3	139.27	1312			20.7739	19.1616	21.2942	22.8316	21.1807	22.6445
Q9H840	GEMI7_HUMAN	GEMIN7	Gem-associated protein 7 OS=Homo sapiens OX=9606 GN=GEMIN7 PE=1 SV=1	14.537	131			19.812	19.2802	20.3465	20.443	20.4657	21.5789
Q9H8G2	CAAP1_HUMAN	CAAP1	Caspase activity and apoptosis inhibitor 1 OS=Homo sapiens OX=9606 GN=CAAP1 PE=1 SV=2	38.368	361			25.8327	23.711	26.4095	27.0585	25.8459	25.5224
Q9H8L6	MMRN2_HUMAN	MMRN2	Multimerin-2 OS=Homo sapiens OX=9606 GN=MMRN2 PE=1 SV=2	104.409	949			26.7626	26.8105	27.2814	27.1897	26.1484	29.8952
Q9H8M2	BRD9_HUMAN	BRD9	Bromodomain-containing protein 9 OS=Homo sapiens OX=9606 GN=BRD9 PE=1 SV=2	67	597			23.3998	19.5902	23.8811	23.5404	22.0626	22.6655
Q9H930	SP14L_HUMAN	SP140L	Nuclear body protein SP140-like protein OS=Homo sapiens OX=9606 GN=SP140L PE=1 SV=3	67.005	580			23.2044	19.2947	23.5364	23.5792	23.8734	23.9461
Q9H9B4	SFXN1_HUMAN	SFXN1	Sideroflexin-1 OS=Homo sapiens OX=9606 GN=SFXN1 PE=1 SV=4	35.619	322			23.8758	23.572	23.8325	23.919	22.7959	23.9838
Q9H9J2	RM44_HUMAN	MRPL44	Large ribosomal subunit protein mL44 OS=Homo sapiens OX=9606 GN=MRPL44 PE=1 SV=1	37.535	332			25.8743	25.6088	25.6346	26.6252	25.9777	26.4238
Q9H9L3	I20L2_HUMAN	ISG20L2	Interferon-stimulated 20 kDa exonuclease-like 2 OS=Homo sapiens OX=9606 GN=ISG20L2 PE=1 SV=1	39.154	353			21.4383	19.6739	23.1371	23.0185	24.8936	23.9141
Q9H9Y2	RPF1_HUMAN	RPF1	Ribosome production factor 1 OS=Homo sapiens OX=9606 GN=RPF1 PE=1 SV=2	40.111	349			25.5764	23.4558	26.1985	25.8987	26.0723	24.1034
Q9HA64	KT3K_HUMAN	FN3KRP	Ketosamine-3-kinase OS=Homo sapiens OX=9606 GN=FN3KRP PE=1 SV=2	34.412	309			23.873	22.7729	23.7145	22.9514	23.2931	23.3174
Q9HAF1	EAF6_HUMAN	MEAF6	Chromatin modification-related protein MEAF6 OS=Homo sapiens OX=9606 GN=MEAF6 PE=1 SV=1	21.635	191			27.724	25.0677	28.2873	28.1277	27.5696	28.8675
Q9HAV0	GBB4_HUMAN	GNB4	Guanine nucleotide-binding protein subunit beta-4 OS=Homo sapiens OX=9606 GN=GNB4 PE=1 SV=3	37.567	340	P62879;P62873	GNB2;GNB1	19.3165	23.0766	22.9686	23.9436	23.0292	23.5198
Q9HAV7	GRPE1_HUMAN	GRPEL1	GrpE protein homolog 1, mitochondrial OS=Homo sapiens OX=9606 GN=GRPEL1 PE=1 SV=2	24.279	217			22.7216	22.3465	22.2132	22.4237	19.9688	23.5958
Q9HB71	CYBP_HUMAN	CACYBP	Calcyclin-binding protein OS=Homo sapiens OX=9606 GN=CACYBP PE=1 SV=2	26.21	228			25.6053	24.4647	25.1406	24.5276	25.3812	26.5444
Q9HBM1	SPC25_HUMAN	SPC25	Kinetochore protein Spc25 OS=Homo sapiens OX=9606 GN=SPC25 PE=1 SV=1	26.153	224			23.9526	21.1507	21.5924	23.0779	21.1662	22.2307
Q9HC36	MRM3_HUMAN	MRM3	rRNA methyltransferase 3, mitochondrial OS=Homo sapiens OX=9606 GN=MRM3 PE=1 SV=2	47.02	420			24.2559	23.1042	23.0017	22.3381	21.9175	23.0059
Q9HCB6	SPON1_HUMAN	SPON1	Spondin-1 OS=Homo sapiens OX=9606 GN=SPON1 PE=1 SV=2	90.973	807			26.9698	25.9785	26.3326	25.6156	19.8117	21.5136
Q9HCC0	MCCB_HUMAN	MCCC2	Methylcrotonoyl-CoA carboxylase beta chain, mitochondrial OS=Homo sapiens OX=9606 GN=MCCC2 PE=1 SV=1	61.333	563			27.7708	27.0941	27.8575	27.0697	32.7005	32.8841
Q9HCN8	SDF2L_HUMAN	SDF2L1	Stromal cell-derived factor 2-like protein 1 OS=Homo sapiens OX=9606 GN=SDF2L1 PE=1 SV=2	23.598	221			24.2421	23.4283	23.6869	25.0231	21.8553	23.9248
Q9HCY8	S10AE_HUMAN	S100A14	Protein S100-A14 OS=Homo sapiens OX=9606 GN=S100A14 PE=1 SV=1	11.662	104			24.4221	22.0385	23.2494	23.9199	24.8564	26.4524
Q9HD33	RM47_HUMAN	MRPL47	Large ribosomal subunit protein uL29m OS=Homo sapiens OX=9606 GN=MRPL47 PE=1 SV=2	29.45	250			25.8259	25.1661	25.7945	26.2018	24.0513	25.7351
Q9HD42	CHM1A_HUMAN	CHMP1A	Charged multivesicular body protein 1a OS=Homo sapiens OX=9606 GN=CHMP1A PE=1 SV=1	21.703	196			24.6564	24.7575	24.4764	23.9764	22.9708	23.2476
Q9NP64	ZCC17_HUMAN	ZCCHC17	Zinc finger CCHC domain-containing protein 17 OS=Homo sapiens OX=9606 GN=ZCCHC17 PE=1 SV=1	27.57	241			25.5434	25.7164	25.5264	25.5245	26.0943	26.4789
Q9NP66	HM20A_HUMAN	HMG20A	High mobility group protein 20A OS=Homo sapiens OX=9606 GN=HMG20A PE=1 SV=1	40.144	347			24.2997	21.4628	24.3803	23.523	25.8414	25.8835
Q9NP72	RAB18_HUMAN	RAB18	Ras-related protein Rab-18 OS=Homo sapiens OX=9606 GN=RAB18 PE=1 SV=1	22.977	206			26.7436	25.5882	26.4502	26.378	25.342	25.8778
Q9NP97	DLRB1_HUMAN	DYNLRB1	Dynein light chain roadblock-type 1 OS=Homo sapiens OX=9606 GN=DYNLRB1 PE=1 SV=3	10.922	96	Q8TF09	DYNLRB2	27.0212	26.2501	27.0458	27.2513	26.3692	27.5433
Q9NPA8	ENY2_HUMAN	ENY2	Transcription and mRNA export factor ENY2 OS=Homo sapiens OX=9606 GN=ENY2 PE=1 SV=1	11.529	101			20.2308	22.4735	23.0394	23.0824	22.5858	20.9361
Q9NPD3	EXOS4_HUMAN	EXOSC4	Exosome complex component RRP41 OS=Homo sapiens OX=9606 GN=EXOSC4 PE=1 SV=3	26.383	245			24.0379	23.6644	24.26	24.1479	23.2376	25.2087
Q9NPE3	NOP10_HUMAN	NOP10	H/ACA ribonucleoprotein complex subunit 3 OS=Homo sapiens OX=9606 GN=NOP10 PE=1 SV=1	7.706	64			23.8488	22.7538	23.9699	22.6198	21.1954	20.3184
Q9NPI6	DCP1A_HUMAN	DCP1A	mRNA-decapping enzyme 1A OS=Homo sapiens OX=9606 GN=DCP1A PE=1 SV=3	63.278	582			20.8472	19.5745	19.9807	20.0792	20.0137	23.552
Q9NPJ6	MED4_HUMAN	MED4	Mediator of RNA polymerase II transcription subunit 4 OS=Homo sapiens OX=9606 GN=MED4 PE=1 SV=1	29.745	270			22.6438	21.6612	22.9984	22.6293	23.2025	23.3586
Q9NQS7	INCE_HUMAN	INCENP	Inner centromere protein OS=Homo sapiens OX=9606 GN=INCENP PE=1 SV=3	105.429	918			25.4248	20.5493	25.6491	25.2053	25.1677	24.3958
Q9NQT5	EXOS3_HUMAN	EXOSC3	Exosome complex component RRP40 OS=Homo sapiens OX=9606 GN=EXOSC3 PE=1 SV=3	29.572	275			20.486	19.724	19.7726	19.8722	20.6404	24.0111
Q9NQZ2	SAS10_HUMAN	UTP3	Something about silencing protein 10 OS=Homo sapiens OX=9606 GN=UTP3 PE=1 SV=1	54.558	479			27.356	25.3844	27.4407	27.1094	23.513	23.7996
Q9NR12	PDLI7_HUMAN	PDLIM7	PDZ and LIM domain protein 7 OS=Homo sapiens OX=9606 GN=PDLIM7 PE=1 SV=1	49.845	457			24.5645	23.5334	24.5705	24.7363	21.0438	24.0189
Q9NR31	SAR1A_HUMAN	SAR1A	Small COPII coat GTPase SAR1A OS=Homo sapiens OX=9606 GN=SAR1A PE=1 SV=1	22.367	198	Q9Y6B6	SAR1B	25.4889	24.7079	25.0096	25.0894	23.8483	24.0547
Q9NR45	SIAS_HUMAN	NANS	Sialic acid synthase OS=Homo sapiens OX=9606 GN=NANS PE=1 SV=2	40.307	359			23.1549	20.1054	22.1042	22.2761	22.6752	23.119
Q9NRW3	ABC3C_HUMAN	APOBEC3C	DNA dC->dU-editing enzyme APOBEC-3C OS=Homo sapiens OX=9606 GN=APOBEC3C PE=1 SV=2	22.826	190	Q8IUX4;Q96AK3	APOBEC3F;APOBEC3D	20.7984	21.1724	20.9836	20.8372	22.5182	23.2004
Q9NRX2	RM17_HUMAN	MRPL17	Large ribosomal subunit protein bL17m OS=Homo sapiens OX=9606 GN=MRPL17 PE=1 SV=1	20.05	175			23.6562	22.319	23.988	24.5013	22.5756	23.1818
Q9NRX4	PHP14_HUMAN	PHPT1	14 kDa phosphohistidine phosphatase OS=Homo sapiens OX=9606 GN=PHPT1 PE=1 SV=1	13.833	125			23.5701	20.246	22.8012	20.5076	20.1005	22.6516
Q9NS69	TOM22_HUMAN	TOMM22	Mitochondrial import receptor subunit TOM22 homolog OS=Homo sapiens OX=9606 GN=TOMM22 PE=1 SV=3	15.522	142			27.2297	26.508	27.1649	27.459	27.511	27.892
Q9NS86	LANC2_HUMAN	LANCL2	LanC-like protein 2 OS=Homo sapiens OX=9606 GN=LANCL2 PE=1 SV=1	50.854	450			24.535	24.5823	23.6038	23.6853	26.0261	26.5118
Q9NSD9	SYFB_HUMAN	FARSB	Phenylalanine--tRNA ligase beta subunit OS=Homo sapiens OX=9606 GN=FARSB PE=1 SV=3	66.116	589			22.4843	21.9126	21.3995	21.9627	22.1777	23.6269
Q9NSI2	SLX9_HUMAN	SLX9	Ribosome biogenesis protein SLX9 homolog OS=Homo sapiens OX=9606 GN=SLX9 PE=1 SV=2	25.456	230			23.9371	22.1138	21.983	23.2093	21.2887	21.1902
Q9NTK5	OLA1_HUMAN	OLA1	Obg-like ATPase 1 OS=Homo sapiens OX=9606 GN=OLA1 PE=1 SV=2	44.744	396			23.3492	22.69	22.5371	22.4122	20.8147	23.3791
Q9NTX5	ECHD1_HUMAN	ECHDC1	Ethylmalonyl-CoA decarboxylase OS=Homo sapiens OX=9606 GN=ECHDC1 PE=1 SV=2	33.698	307			24.8254	23.3307	24.4978	24.1421	22.7915	23.6855
Q9NUD5	ZCHC3_HUMAN	ZCCHC3	Zinc finger CCHC domain-containing protein 3 OS=Homo sapiens OX=9606 GN=ZCCHC3 PE=1 SV=2	43.547	403			22.6238	22.5992	21.4904	21.7277	20.3872	20.3024
Q9NUL3	STAU2_HUMAN	STAU2	Double-stranded RNA-binding protein Staufen homolog 2 OS=Homo sapiens OX=9606 GN=STAU2 PE=1 SV=2	62.608	570			25.6016	25.2649	25.6274	25.8474	21.3152	24.2091
Q9NUL5	SHFL_HUMAN	SHFL	Shiftless antiviral inhibitor of ribosomal frameshifting protein OS=Homo sapiens OX=9606 GN=SHFL PE=1 SV=2	33.11	291			23.0098	22.6577	22.9044	22.7181	20.8025	20.8701
Q9NUP9	LIN7C_HUMAN	LIN7C	Protein lin-7 homolog C OS=Homo sapiens OX=9606 GN=LIN7C PE=1 SV=1	21.834	197			23.3091	22.0996	22.1114	22.139	21.6373	22.889
Q9NUQ6	SPS2L_HUMAN	SPATS2L	SPATS2-like protein OS=Homo sapiens OX=9606 GN=SPATS2L PE=1 SV=2	61.729	558			20.5735	20.9269	20.4115	19.8273	21.9622	23.0239
Q9NUU7	DD19A_HUMAN	DDX19A	ATP-dependent RNA helicase DDX19A OS=Homo sapiens OX=9606 GN=DDX19A PE=1 SV=1	53.975	478	Q9UMR2	DDX19B	20.5784	19.7979	19.7274	20.5084	21.4655	22.0355
Q9NUV9	GIMA4_HUMAN	GIMAP4	GTPase IMAP family member 4 OS=Homo sapiens OX=9606 GN=GIMAP4 PE=1 SV=1	37.534	329			26.0052	25.3198	25.9629	25.8156	25.2758	25.4695
Q9NV31	IMP3_HUMAN	IMP3	U3 small nucleolar ribonucleoprotein protein IMP3 OS=Homo sapiens OX=9606 GN=IMP3 PE=1 SV=1	21.85	184			21.001	20.6013	22.3944	21.4215	19.6902	20.537
Q9NVD7	PARVA_HUMAN	PARVA	Alpha-parvin OS=Homo sapiens OX=9606 GN=PARVA PE=1 SV=1	42.244	372			24.3266	22.1345	23.2775	23.4443	22.5257	23.9101
Q9NVF7	FBX28_HUMAN	FBXO28	F-box only protein 28 OS=Homo sapiens OX=9606 GN=FBXO28 PE=1 SV=1	41.149	368			19.9984	19.635	20.2448	20.3025	22.2039	22.7173
Q9NVI7	ATD3A_HUMAN	ATAD3A	ATPase family AAA domain-containing protein 3A OS=Homo sapiens OX=9606 GN=ATAD3A PE=1 SV=2	71.369	634			21.0495	19.4996	21.0472	21.6984	21.5331	20.5694
Q9NVP1	DDX18_HUMAN	DDX18	ATP-dependent RNA helicase DDX18 OS=Homo sapiens OX=9606 GN=DDX18 PE=1 SV=2	75.407	670			24.4646	22.4819	24.8125	24.6624	26.074	26.2139
Q9NVP2	ASF1B_HUMAN	ASF1B	Histone chaperone ASF1B OS=Homo sapiens OX=9606 GN=ASF1B PE=1 SV=1	22.434	202			27.5353	23.8063	28.5824	28.5433	28.0632	28.6964
Q9NWU2	GID8_HUMAN	GID8	Glucose-induced degradation protein 8 homolog OS=Homo sapiens OX=9606 GN=GID8 PE=1 SV=1	26.749	228			22.9205	21.6955	23.455	23.2279	20.266	22.7022
Q9NWV8	BABA1_HUMAN	BABAM1	BRISC and BRCA1-A complex member 1 OS=Homo sapiens OX=9606 GN=BABAM1 PE=1 SV=1	36.56	329			24.4408	20.7929	24.7673	24.7072	22.1436	23.1007
Q9NX04	AIRIM_HUMAN	AIRIM	AFG2-interacting ribosome maturation factor OS=Homo sapiens OX=9606 GN=AIRIM PE=1 SV=1	23.373	203			23.7117	21.879	22.6704	23.0803	21.8123	22.4084
Q9NX08	COMD8_HUMAN	COMMD8	COMM domain-containing protein 8 OS=Homo sapiens OX=9606 GN=COMMD8 PE=1 SV=1	21.09	183			23.6352	22.6164	22.2467	22.5022	22.6475	22.3924
Q9NX24	NHP2_HUMAN	NHP2	H/ACA ribonucleoprotein complex subunit 2 OS=Homo sapiens OX=9606 GN=NHP2 PE=1 SV=1	17.201	153			24.5499	24.2875	24.4002	24.3056	21.5237	23.5089
Q9NX55	HYPK_HUMAN	HYPK	Huntingtin-interacting protein K OS=Homo sapiens OX=9606 GN=HYPK PE=1 SV=3	13.651	121			22.3818	20.9437	20.4123	20.6279	20.3032	20.1399
Q9NX58	LYAR_HUMAN	LYAR	Cell growth-regulating nucleolar protein OS=Homo sapiens OX=9606 GN=LYAR PE=1 SV=3	43.634	379			27.1813	23.6413	27.9226	27.8333	26.1579	26.7784
Q9NX63	MIC19_HUMAN	CHCHD3	MICOS complex subunit MIC19 OS=Homo sapiens OX=9606 GN=CHCHD3 PE=1 SV=1	26.152	227			24.0272	21.8301	22.31	23.5939	24.0665	23.3681
Q9NXF1	TEX10_HUMAN	TEX10	Testis-expressed protein 10 OS=Homo sapiens OX=9606 GN=TEX10 PE=1 SV=2	105.674	929			24.5827	23.4064	24.7311	24.2892	25.4569	24.7158
Q9NXR1	NDE1_HUMAN	NDE1	Nuclear distribution protein nudE homolog 1 OS=Homo sapiens OX=9606 GN=NDE1 PE=1 SV=3	37.721	335	Q9GZM8	NDEL1	20.6958	19.441	20.3041	20.4366	20.4164	20.309
Q9NY12	GAR1_HUMAN	GAR1	H/ACA ribonucleoprotein complex subunit 1 OS=Homo sapiens OX=9606 GN=GAR1 PE=1 SV=1	22.348	217			23.0288	24.6442	24.5962	24.8863	19.9014	23.0207
Q9NY61	AATF_HUMAN	AATF	Protein AATF OS=Homo sapiens OX=9606 GN=AATF PE=1 SV=1	63.133	560			28.0479	26.3672	28.4912	27.8812	26.9445	27.1484
Q9NY93	DDX56_HUMAN	DDX56	Probable ATP-dependent RNA helicase DDX56 OS=Homo sapiens OX=9606 GN=DDX56 PE=1 SV=1	61.59	547			19.8236	19.8703	20.8167	20.3674	21.5704	20.8247
Q9NYB9	ABI2_HUMAN	ABI2	Abl interactor 2 OS=Homo sapiens OX=9606 GN=ABI2 PE=1 SV=1	55.663	513			24.5902	21.483	23.2427	23.589	20.4098	24.5865
Q9NYK5	RM39_HUMAN	MRPL39	Large ribosomal subunit protein mL39 OS=Homo sapiens OX=9606 GN=MRPL39 PE=1 SV=3	38.712	338			25.1978	23.9695	25.1078	25.8414	24.9389	25.0449
Q9NZI8	IF2B1_HUMAN	IGF2BP1	Insulin-like growth factor 2 mRNA-binding protein 1 OS=Homo sapiens OX=9606 GN=IGF2BP1 PE=1 SV=2	63.481	577			26.7131	24.1318	26.0654	26.0283	24.2413	25.1383
Q9NZL9	MAT2B_HUMAN	MAT2B	Methionine adenosyltransferase 2 subunit beta OS=Homo sapiens OX=9606 GN=MAT2B PE=1 SV=1	37.552	334			21.4746	20.6545	21.1958	21.5558	21.0924	22.0218
Q9NZM4	BICRA_HUMAN	BICRA	BRD4-interacting chromatin-remodeling complex-associated protein OS=Homo sapiens OX=9606 GN=BICRA PE=1 SV=2	158.49	1560			22.9245	19.6273	23.2075	23.0793	21.2549	24.1455
Q9NZM5	NOP53_HUMAN	NOP53	Ribosome biogenesis protein NOP53 OS=Homo sapiens OX=9606 GN=NOP53 PE=1 SV=2	54.389	478			26.1925	25.1706	25.0099	24.4009	21.8554	25.3256
Q9NZN4	EHD2_HUMAN	EHD2	EH domain-containing protein 2 OS=Homo sapiens OX=9606 GN=EHD2 PE=1 SV=2	61.161	543			26.3547	26.1677	26.9399	27.1832	25.501	26.4683
Q9NZT1	CALL5_HUMAN	CALML5	Calmodulin-like protein 5 OS=Homo sapiens OX=9606 GN=CALML5 PE=1 SV=2	15.892	146			22.1191	21.4739	22.3337	22.1863	20.6654	20.9566
Q9NZT2	OGFR_HUMAN	OGFR	Opioid growth factor receptor OS=Homo sapiens OX=9606 GN=OGFR PE=1 SV=3	73.325	677			22.3545	18.6647	20.5325	20.2754	21.0815	20.046
Q9NZV1	CRIM1_HUMAN	CRIM1	Cysteine-rich motor neuron 1 protein OS=Homo sapiens OX=9606 GN=CRIM1 PE=1 SV=1	113.738	1036			24.2581	22.1318	24.1395	23.9037	21.2071	18.6407
Q9P013	CWC15_HUMAN	CWC15	Spliceosome-associated protein CWC15 homolog OS=Homo sapiens OX=9606 GN=CWC15 PE=1 SV=2	26.624	229			20.576	20.7543	23.6861	22.4413	20.5126	20.5824
Q9P086	MED11_HUMAN	MED11	Mediator of RNA polymerase II transcription subunit 11 OS=Homo sapiens OX=9606 GN=MED11 PE=1 SV=2	13.129	117			21.4378	20.3574	21.8088	21.3754	21.8623	20.7678
Q9P0J0	NDUAD_HUMAN	NDUFA13	NADH dehydrogenase [ubiquinone] 1 alpha subcomplex subunit 13 OS=Homo sapiens OX=9606 GN=NDUFA13 PE=1 SV=3	16.698	144			26.9793	26.2379	26.2526	26.3044	25.6278	25.9644
Q9P0J7	KCMF1_HUMAN	KCMF1	E3 ubiquitin-protein ligase KCMF1 OS=Homo sapiens OX=9606 GN=KCMF1 PE=1 SV=2	41.945	381			24.8093	22.3057	24.6816	24.7524	22.4053	22.348
Q9P0K7	RAI14_HUMAN	RAI14	Ankycorbin OS=Homo sapiens OX=9606 GN=RAI14 PE=1 SV=2	110.041	980			21.2188	19.301	20.2705	19.9854	22.3207	22.802
Q9P0M9	RM27_HUMAN	MRPL27	Large ribosomal subunit protein bL27m OS=Homo sapiens OX=9606 GN=MRPL27 PE=1 SV=1	16.073	148			23.9201	23.0844	24.2317	24.4933	21.1374	21.136
Q9P1F3	ABRAL_HUMAN	ABRACL	Costars family protein ABRACL OS=Homo sapiens OX=9606 GN=ABRACL PE=1 SV=1	9.056	81			21.123	19.1161	20.178	19.6906	21.2208	21.3376
Q9P287	BCCIP_HUMAN	BCCIP	BRCA2 and CDKN1A-interacting protein OS=Homo sapiens OX=9606 GN=BCCIP PE=1 SV=1	35.979	314			23.1249	22.1087	22.4533	20.9442	19.9371	23.0492
Q9P289	STK26_HUMAN	STK26	Serine/threonine-protein kinase 26 OS=Homo sapiens OX=9606 GN=STK26 PE=1 SV=2	46.529	416	O00506;Q9Y6E0	STK25;STK24	23.4723	20.5291	22.7371	23.1904	22.0734	22.3257
Q9P2J5	SYLC_HUMAN	LARS1	Leucine--tRNA ligase, cytoplasmic OS=Homo sapiens OX=9606 GN=LARS1 PE=1 SV=2	134.466	1176			23.5634	22.4804	23.0005	23.3684	18.8853	22.3928
Q9P2K5	MYEF2_HUMAN	MYEF2	Myelin expression factor 2 OS=Homo sapiens OX=9606 GN=MYEF2 PE=1 SV=3	64.122	600			24.139	23.7864	25.052	24.8219	24.0417	24.3342
Q9P2Q2	FRM4A_HUMAN	FRMD4A	FERM domain-containing protein 4A OS=Homo sapiens OX=9606 GN=FRMD4A PE=1 SV=3	115.458	1039			26.9479	27.2658	26.7772	26.7141	20.1318	20.7871
Q9UBB5	MBD2_HUMAN	MBD2	Methyl-CpG-binding domain protein 2 OS=Homo sapiens OX=9606 GN=MBD2 PE=1 SV=1	43.255	411			26.3371	26.1498	26.4585	26.8876	26.697	27.2655
Q9UBE0	SAE1_HUMAN	SAE1	SUMO-activating enzyme subunit 1 OS=Homo sapiens OX=9606 GN=SAE1 PE=1 SV=1	38.45	346			22.9405	19.8622	23.0003	23.0566	20.1024	21.0782
Q9UBI1	COMD3_HUMAN	COMMD3	COMM domain-containing protein 3 OS=Homo sapiens OX=9606 GN=COMMD3 PE=1 SV=1	22.151	195			24.4352	23.4209	23.5775	23.5059	22.3123	22.2609
Q9UBI6	GBG12_HUMAN	GNG12	Guanine nucleotide-binding protein G(I)/G(S)/G(O) subunit gamma-12 OS=Homo sapiens OX=9606 GN=GNG12 PE=1 SV=3	8.006	72			25.0881	23.9765	24.2477	24.2574	23.8498	24.3245
Q9UBQ5	EIF3K_HUMAN	EIF3K	Eukaryotic translation initiation factor 3 subunit K OS=Homo sapiens OX=9606 GN=EIF3K PE=1 SV=1	25.06	218			24.123	23.054	22.1736	22.3057	22.1392	22.6881
Q9UBQ7	GRHPR_HUMAN	GRHPR	Glyoxylate reductase/hydroxypyruvate reductase OS=Homo sapiens OX=9606 GN=GRHPR PE=1 SV=1	35.668	328			21.5339	21.3471	20.558	20.4151	24.42	26.1491
Q9UBS3	DNJB9_HUMAN	DNAJB9	DnaJ homolog subfamily B member 9 OS=Homo sapiens OX=9606 GN=DNAJB9 PE=1 SV=1	25.518	223			24.9802	23.0424	25.1923	24.3281	23.9787	25.1286
Q9UBS4	DJB11_HUMAN	DNAJB11	DnaJ homolog subfamily B member 11 OS=Homo sapiens OX=9606 GN=DNAJB11 PE=1 SV=1	40.514	358			27.7745	26.9905	27.4245	27.3074	27.7548	28.0051
Q9UBV8	PEF1_HUMAN	PEF1	Peflin OS=Homo sapiens OX=9606 GN=PEF1 PE=1 SV=1	30.381	284			24.2584	23.1138	23.5686	23.6526	22.7091	22.9408
Q9UDY2	ZO2_HUMAN	TJP2	Tight junction protein ZO-2 OS=Homo sapiens OX=9606 GN=TJP2 PE=1 SV=2	133.958	1190			25.0983	23.0851	24.3106	23.6943	23.8665	24.0703
Q9UDY4	DNJB4_HUMAN	DNAJB4	DnaJ homolog subfamily B member 4 OS=Homo sapiens OX=9606 GN=DNAJB4 PE=1 SV=1	37.807	337			23.5076	22.4804	23.3477	20.9326	18.9043	22.0625
Q9UER7	DAXX_HUMAN	DAXX	Death domain-associated protein 6 OS=Homo sapiens OX=9606 GN=DAXX PE=1 SV=2	81.373	740			30.4974	28.5544	30.0046	30.6528	29.9745	29.9099
Q9UFF9	CNOT8_HUMAN	CNOT8	CCR4-NOT transcription complex subunit 8 OS=Homo sapiens OX=9606 GN=CNOT8 PE=1 SV=1	33.54	292			21.6574	21.8093	19.8864	21.7519	20.8201	21.018
Q9UG63	ABCF2_HUMAN	ABCF2	ATP-binding cassette sub-family F member 2 OS=Homo sapiens OX=9606 GN=ABCF2 PE=1 SV=2	71.29	623			22.6138	21.7765	22.5993	22.6122	19.9241	22.4097
Q9UGM3	DMBT1_HUMAN	DMBT1	Scavenger receptor cysteine-rich domain-containing protein DMBT1 OS=Homo sapiens OX=9606 GN=DMBT1 PE=1 SV=2	260.735	2413			21.0304	21.5828	19.59	19.6046	20.2953	23.799
Q9UGY1	NOL12_HUMAN	NOL12	Nucleolar protein 12 OS=Homo sapiens OX=9606 GN=NOL12 PE=1 SV=1	24.663	213			23.1427	19.9942	22.4499	22.882	19.3894	20.0329
Q9UHA3	RLP24_HUMAN	RSL24D1	Probable ribosome biogenesis protein RLP24 OS=Homo sapiens OX=9606 GN=RSL24D1 PE=1 SV=1	19.621	163			25.0388	23.649	25.4112	25.4176	20.8101	23.8237
Q9UHA4	LTOR3_HUMAN	LAMTOR3	Ragulator complex protein LAMTOR3 OS=Homo sapiens OX=9606 GN=LAMTOR3 PE=1 SV=1	13.623	124			22.4726	22.5766	22.1155	21.7177	21.7044	21.2122
Q9UHB9	SRP68_HUMAN	SRP68	Signal recognition particle subunit SRP68 OS=Homo sapiens OX=9606 GN=SRP68 PE=1 SV=2	70.73	627			23.5515	22.5243	24.154	23.6678	23.1059	23.4516
Q9UHI8	ATS1_HUMAN	ADAMTS1	A disintegrin and metalloproteinase with thrombospondin motifs 1 OS=Homo sapiens OX=9606 GN=ADAMTS1 PE=1 SV=4	105.358	967			27.1426	27.6802	27.4975	27.6862	20.4764	22.8038
Q9UHV9	PFD2_HUMAN	PFDN2	Prefoldin subunit 2 OS=Homo sapiens OX=9606 GN=PFDN2 PE=1 SV=1	16.648	154			24.058	21.8983	22.5834	22.8469	19.8613	23.7866
Q9UHX1	PUF60_HUMAN	PUF60	Poly(U)-binding-splicing factor PUF60 OS=Homo sapiens OX=9606 GN=PUF60 PE=1 SV=1	59.875	559			24.1096	24.2176	23.6348	24.3299	20.3708	21.2983
Q9UI09	NDUAC_HUMAN	NDUFA12	NADH dehydrogenase [ubiquinone] 1 alpha subcomplex subunit 12 OS=Homo sapiens OX=9606 GN=NDUFA12 PE=1 SV=1	17.114	145			27.5886	25.6368	27.015	26.9467	26.4342	26.8719
Q9UI30	TR112_HUMAN	TRMT112	Multifunctional methyltransferase subunit TRM112-like protein OS=Homo sapiens OX=9606 GN=TRMT112 PE=1 SV=1	14.199	125			24.7863	23.7531	24.6836	24.3778	22.8698	23.1141
Q9UIL1	SCOC_HUMAN	SCOC	Short coiled-coil protein OS=Homo sapiens OX=9606 GN=SCOC PE=1 SV=2	18.045	159			20.4323	19.8208	20.8505	20.5089	23.1222	24.4791
Q9UIL8	PHF11_HUMAN	PHF11	PHD finger protein 11 OS=Homo sapiens OX=9606 GN=PHF11 PE=1 SV=3	37.582	331			24.4215	23.265	25.2078	24.5675	24.2544	24.417
Q9UJ70	NAGK_HUMAN	NAGK	N-acetyl-D-glucosamine kinase OS=Homo sapiens OX=9606 GN=NAGK PE=1 SV=4	37.376	344			27.4546	27.7081	27.2395	27.3317	28.9094	29.5975
Q9UJV9	DDX41_HUMAN	DDX41	Probable ATP-dependent RNA helicase DDX41 OS=Homo sapiens OX=9606 GN=DDX41 PE=1 SV=2	69.838	622			27.3628	27.7439	27.7118	28.0519	29.4093	30.0831
Q9UJZ1	STML2_HUMAN	STOML2	Stomatin-like protein 2, mitochondrial OS=Homo sapiens OX=9606 GN=STOML2 PE=1 SV=1	38.534	356			27.5792	27.1161	27.2325	27.1127	26.8081	27.7678
Q9UK41	VPS28_HUMAN	VPS28	Vacuolar protein sorting-associated protein 28 homolog OS=Homo sapiens OX=9606 GN=VPS28 PE=1 SV=1	25.425	221			24.7581	24.4998	24.8497	24.7675	21.7426	21.2172
Q9UKK6	NXT1_HUMAN	NXT1	NTF2-related export protein 1 OS=Homo sapiens OX=9606 GN=NXT1 PE=1 SV=1	15.847	140			24.0137	18.0766	23.6951	23.8306	21.8972	24.3681
Q9UKK9	NUDT5_HUMAN	NUDT5	ADP-sugar pyrophosphatase OS=Homo sapiens OX=9606 GN=NUDT5 PE=1 SV=1	24.328	219			21.8945	19.7778	20.3184	20.8315	21.0672	20.9126
Q9UKM9	RALY_HUMAN	RALY	RNA-binding protein Raly OS=Homo sapiens OX=9606 GN=RALY PE=1 SV=1	32.463	306			24.1471	23.9792	24.1018	24.08	21.7189	22.1519
Q9UL15	BAG5_HUMAN	BAG5	BAG family molecular chaperone regulator 5 OS=Homo sapiens OX=9606 GN=BAG5 PE=1 SV=1	51.2	447			21.143	20.2869	21.2914	21.1532	20.4422	22.1574
Q9UL26	RB22A_HUMAN	RAB22A	Ras-related protein Rab-22A OS=Homo sapiens OX=9606 GN=RAB22A PE=1 SV=2	21.855	194			20.7853	20.4731	20.796	21.0169	21.8461	21.6334
Q9UL36	ZN236_HUMAN	ZNF236	Zinc finger protein 236 OS=Homo sapiens OX=9606 GN=ZNF236 PE=1 SV=2	203.704	1845			24.0115	26.517	26.7655	27.0419	32.6509	33.0692
Q9UL46	PSME2_HUMAN	PSME2	Proteasome activator complex subunit 2 OS=Homo sapiens OX=9606 GN=PSME2 PE=1 SV=4	27.402	239			21.6662	20.782	21.2809	21.4116	21.8496	22.1505
Q9ULC3	RAB23_HUMAN	RAB23	Ras-related protein Rab-23 OS=Homo sapiens OX=9606 GN=RAB23 PE=1 SV=1	26.659	237			22.8114	20.1098	22.378	20.384	20.3444	21.0122
Q9ULR0	ISY1_HUMAN	ISY1	Pre-mRNA-splicing factor ISY1 homolog OS=Homo sapiens OX=9606 GN=ISY1 PE=1 SV=3	32.992	285			20.6064	20.4319	20.4667	19.6055	20.1065	20.9209
Q9ULV4	COR1C_HUMAN	CORO1C	Coronin-1C OS=Homo sapiens OX=9606 GN=CORO1C PE=1 SV=1	53.249	474			21.9515	21.1243	20.8388	21.6082	21.4005	20.9233
Q9ULX6	AKP8L_HUMAN	AKAP8L	A-kinase anchor protein 8-like OS=Homo sapiens OX=9606 GN=AKAP8L PE=1 SV=4	71.64	646			27.6132	26.7658	27.116	27.3465	26.0511	25.1446
Q9ULX9	MAFF_HUMAN	MAFF	Transcription factor MafF OS=Homo sapiens OX=9606 GN=MAFF PE=1 SV=2	17.76	164	O60675;O15525	MAFK;MAFG	26.6196	23.8632	27.4883	25.3438	25.357	27.5668
Q9UMS4	PRP19_HUMAN	PRPF19	Pre-mRNA-processing factor 19 OS=Homo sapiens OX=9606 GN=PRPF19 PE=1 SV=1	55.181	504			25.6616	20.5978	25.5892	23.934	24.3425	25.3537
Q9UN37	VPS4A_HUMAN	VPS4A	Vacuolar protein sorting-associated protein 4A OS=Homo sapiens OX=9606 GN=VPS4A PE=1 SV=1	48.898	437			25.9317	25.2109	25.6056	25.6083	24.22	25.4374
Q9UN86	G3BP2_HUMAN	G3BP2	Ras GTPase-activating protein-binding protein 2 OS=Homo sapiens OX=9606 GN=G3BP2 PE=1 SV=2	54.121	482			23.7369	21.6333	21.9256	22.0767	23.3525	23.4569
Q9UNF1	MAGD2_HUMAN	MAGED2	Melanoma-associated antigen D2 OS=Homo sapiens OX=9606 GN=MAGED2 PE=1 SV=2	64.954	606			23.177	22.2383	22.715	20.2783	19.5899	21.0334
Q9UNL4	ING4_HUMAN	ING4	Inhibitor of growth protein 4 OS=Homo sapiens OX=9606 GN=ING4 PE=1 SV=1	28.53	249			25.233	19.5135	25.3537	25.0642	25.2766	26.0774
Q9UNM6	PSD13_HUMAN	PSMD13	26S proteasome non-ATPase regulatory subunit 13 OS=Homo sapiens OX=9606 GN=PSMD13 PE=1 SV=2	42.945	376			25.2891	25.44	22.9547	23.6046	22.0425	21.3899
Q9UNN8	EPCR_HUMAN	PROCR	Endothelial protein C receptor OS=Homo sapiens OX=9606 GN=PROCR PE=1 SV=1	26.671	238			20.5648	20.2974	19.5034	19.9004	20.6502	22.5592
Q9UNS2	CSN3_HUMAN	COPS3	COP9 signalosome complex subunit 3 OS=Homo sapiens OX=9606 GN=COPS3 PE=1 SV=3	47.873	423			19.9352	19.7141	20.4128	21.7178	21.6663	21.4397
Q9UNX3	RL26L_HUMAN	RPL26L1	Ribosomal protein uL24-like OS=Homo sapiens OX=9606 GN=RPL26L1 PE=1 SV=1	17.256	145	P61254	RPL26	26.7883	25.7616	27.2062	26.8022	26.695	26.2327
Q9UPT5	EXOC7_HUMAN	EXOC7	Exocyst complex component 7 OS=Homo sapiens OX=9606 GN=EXOC7 PE=1 SV=3	83.382	735			24.106	20.7421	23.67	23.7961	22.6924	23.9084
Q9UQ80	PA2G4_HUMAN	PA2G4	Proliferation-associated protein 2G4 OS=Homo sapiens OX=9606 GN=PA2G4 PE=1 SV=3	43.787	394			22.4547	21.268	20.7372	20.881	20.4149	21.0433
Q9UQE7	SMC3_HUMAN	SMC3	Structural maintenance of chromosomes protein 3 OS=Homo sapiens OX=9606 GN=SMC3 PE=1 SV=2	141.542	1217			21.6224	19.4946	20.2871	21.5681	21.9444	21.1809
Q9Y224	RTRAF_HUMAN	RTRAF	RNA transcription, translation and transport factor protein OS=Homo sapiens OX=9606 GN=RTRAF PE=1 SV=1	28.068	244			27.9887	26.9929	27.2791	27.2984	27.2792	27.8115
Q9Y230	RUVB2_HUMAN	RUVBL2	RuvB-like 2 OS=Homo sapiens OX=9606 GN=RUVBL2 PE=1 SV=3	51.157	463			27.4299	26.9574	26.5613	26.871	27.1174	27.1435
Q9Y252	RNF6_HUMAN	RNF6	E3 ubiquitin-protein ligase RNF6 OS=Homo sapiens OX=9606 GN=RNF6 PE=1 SV=1	78.091	685			22.8813	20.5567	23.1826	22.8891	22.8431	23.4478
Q9Y265	RUVB1_HUMAN	RUVBL1	RuvB-like 1 OS=Homo sapiens OX=9606 GN=RUVBL1 PE=1 SV=1	50.228	456			28.8482	27.7823	27.8083	27.7704	28.3004	28.1737
Q9Y266	NUDC_HUMAN	NUDC	Nuclear migration protein nudC OS=Homo sapiens OX=9606 GN=NUDC PE=1 SV=1	38.243	331			23.7011	22.5099	22.4962	22.9556	20.041	23.9488
Q9Y277	VDAC3_HUMAN	VDAC3	Voltage-dependent anion-selective channel protein 3 OS=Homo sapiens OX=9606 GN=VDAC3 PE=1 SV=1	30.659	283			24.5855	25.0399	24.9539	25.3137	19.4412	20.0077
Q9Y285	SYFA_HUMAN	FARSA	Phenylalanine--tRNA ligase alpha subunit OS=Homo sapiens OX=9606 GN=FARSA PE=1 SV=3	57.564	508			27.0151	26.7997	27.352	27.6952	26.5481	27.5534
Q9Y287	ITM2B_HUMAN	ITM2B	Integral membrane protein 2B OS=Homo sapiens OX=9606 GN=ITM2B PE=1 SV=1	30.338	266			25.453	21.1946	23.8371	22.5695	20.6005	20.507
Q9Y294	ASF1A_HUMAN	ASF1A	Histone chaperone ASF1A OS=Homo sapiens OX=9606 GN=ASF1A PE=1 SV=1	22.969	204			29.1938	23.238	29.7087	29.4791	29.7384	30.5612
Q9Y2I8	WDR37_HUMAN	WDR37	WD repeat-containing protein 37 OS=Homo sapiens OX=9606 GN=WDR37 PE=1 SV=2	54.665	494			22.2686	21.4632	22.4658	22.3927	21.9321	21.3984
Q9Y2J2	E41L3_HUMAN	EPB41L3	Band 4.1-like protein 3 OS=Homo sapiens OX=9606 GN=EPB41L3 PE=1 SV=2	120.678	1087			26.2655	25.5988	26.2305	26.0169	25.1692	26.7567
Q9Y2L1	RRP44_HUMAN	DIS3	Exosome complex exonuclease RRP44 OS=Homo sapiens OX=9606 GN=DIS3 PE=1 SV=2	109.003	958			21.9798	17.9968	20.1809	20.452	20.4193	21.7114
Q9Y2Q3	GSTK1_HUMAN	GSTK1	Glutathione S-transferase kappa 1 OS=Homo sapiens OX=9606 GN=GSTK1 PE=1 SV=3	25.497	226			23.1731	22.5619	23.0657	22.3731	19.8872	21.9552
Q9Y2Q9	RT28_HUMAN	MRPS28	Small ribosomal subunit protein bS1m OS=Homo sapiens OX=9606 GN=MRPS28 PE=1 SV=1	20.843	187			24.1894	22.3148	24.2627	23.9057	23.9568	24.3289
Q9Y2R5	RT17_HUMAN	MRPS17	Small ribosomal subunit protein uS17m OS=Homo sapiens OX=9606 GN=MRPS17 PE=1 SV=1	14.502	130			27.6805	26.0908	28.1075	27.9866	26.7455	27.1849
Q9Y2R9	RT07_HUMAN	MRPS7	Small ribosomal subunit protein uS7m OS=Homo sapiens OX=9606 GN=MRPS7 PE=1 SV=2	28.134	242			22.7306	21.7871	22.4827	23.6849	24.2641	19.9506
Q9Y2V2	CHSP1_HUMAN	CARHSP1	Calcium-regulated heat-stable protein 1 OS=Homo sapiens OX=9606 GN=CARHSP1 PE=1 SV=2	15.892	147			25.4028	24.8725	24.4776	25.0429	24.1891	24.0409
Q9Y2W1	TR150_HUMAN	THRAP3	Thyroid hormone receptor-associated protein 3 OS=Homo sapiens OX=9606 GN=THRAP3 PE=1 SV=2	108.666	955			22.819	19.332	22.2494	21.8052	20.5338	24.5031
Q9Y2W2	WBP11_HUMAN	WBP11	WW domain-binding protein 11 OS=Homo sapiens OX=9606 GN=WBP11 PE=1 SV=1	69.998	641			24.6191	23.1495	25.5761	24.6608	20.2623	22.9001
Q9Y2X3	NOP58_HUMAN	NOP58	Nucleolar protein 58 OS=Homo sapiens OX=9606 GN=NOP58 PE=1 SV=1	59.578	529			21.233	20.1576	21.4996	19.9967	19.994	20.9168
Q9Y324	FCF1_HUMAN	FCF1	rRNA-processing protein FCF1 homolog OS=Homo sapiens OX=9606 GN=FCF1 PE=1 SV=1	23.37	198			20.6517	21.2434	19.8009	20.8798	22.8986	23.2669
Q9Y383	LC7L2_HUMAN	LUC7L2	Putative RNA-binding protein Luc7-like 2 OS=Homo sapiens OX=9606 GN=LUC7L2 PE=1 SV=2	46.514	392	Q9NQ29	LUC7L	23.8281	22.7124	24.3312	23.5906	20.779	21.0126
Q9Y3A4	RRP7A_HUMAN	RRP7A	Ribosomal RNA-processing protein 7 homolog A OS=Homo sapiens OX=9606 GN=RRP7A PE=1 SV=2	32.334	280	Q9NSQ0	RRP7BP	26.6632	24.7209	27.5648	26.9419	27.8069	28.1994
Q9Y3B4	SF3B6_HUMAN	SF3B6	Splicing factor 3B subunit 6 OS=Homo sapiens OX=9606 GN=SF3B6 PE=1 SV=1	14.585	125			27.2099	26.5008	26.5421	26.6535	27.2635	26.7523
Q9Y3B7	RM11_HUMAN	MRPL11	Large ribosomal subunit protein uL11m OS=Homo sapiens OX=9606 GN=MRPL11 PE=1 SV=1	20.683	192			22.4355	21.4651	21.8363	22.7264	20.225	21.3847
Q9Y3B9	RRP15_HUMAN	RRP15	RRP15-like protein OS=Homo sapiens OX=9606 GN=RRP15 PE=1 SV=2	31.484	282			27.8341	24.4865	28.1668	27.5885	28.0426	28.2034
Q9Y3C1	NOP16_HUMAN	NOP16	Nucleolar protein 16 OS=Homo sapiens OX=9606 GN=NOP16 PE=1 SV=2	21.188	178			29.468	27.7601	29.1733	29.177	29.1123	30.2097
Q9Y3C6	PPIL1_HUMAN	PPIL1	Peptidyl-prolyl cis-trans isomerase-like 1 OS=Homo sapiens OX=9606 GN=PPIL1 PE=1 SV=1	18.237	166			22.832	22.2382	21.7578	21.1402	21.6226	20.5211
Q9Y3D0	CIA2B_HUMAN	CIAO2B	Cytosolic iron-sulfur assembly component 2B OS=Homo sapiens OX=9606 GN=CIAO2B PE=1 SV=1	17.663	163			26.1856	24.8949	25.4189	26.1322	26.0359	24.3691
Q9Y3D3	RT16_HUMAN	MRPS16	Small ribosomal subunit protein bS16m OS=Homo sapiens OX=9606 GN=MRPS16 PE=1 SV=1	15.345	137			28.3344	27.3424	28.7101	28.6497	28.3136	28.4134
Q9Y3D9	RT23_HUMAN	MRPS23	Small ribosomal subunit protein mS23 OS=Homo sapiens OX=9606 GN=MRPS23 PE=1 SV=2	21.771	190			24.6878	22.8564	24.7844	24.4507	24.9574	24.9109
Q9Y3E1	HDGR3_HUMAN	HDGFL3	Hepatoma-derived growth factor-related protein 3 OS=Homo sapiens OX=9606 GN=HDGFL3 PE=1 SV=1	22.62	203			22.6335	20.4545	22.4728	21.7626	22.4098	22.972
Q9Y3E7	CHMP3_HUMAN	CHMP3	Charged multivesicular body protein 3 OS=Homo sapiens OX=9606 GN=CHMP3 PE=1 SV=3	25.073	222			22.429	22.8138	22.9834	22.6903	19.2245	20.8519
Q9Y3F4	STRAP_HUMAN	STRAP	Serine-threonine kinase receptor-associated protein OS=Homo sapiens OX=9606 GN=STRAP PE=1 SV=1	38.438	350			24.9007	23.8499	23.918	24.4937	23.9561	24.746
Q9Y3I0	RTCB_HUMAN	RTCB	RNA-splicing ligase RtcB homolog OS=Homo sapiens OX=9606 GN=RTCB PE=1 SV=1	55.21	505			26.3537	26.1437	26.025	26.5371	26.3034	27.2091
Q9Y3T9	NOC2L_HUMAN	NOC2L	Nucleolar complex protein 2 homolog OS=Homo sapiens OX=9606 GN=NOC2L PE=1 SV=4	84.919	749			20.8453	20.1659	21.6284	21.7733	18.6809	19.599
Q9Y3U8	RL36_HUMAN	RPL36	Large ribosomal subunit protein eL36 OS=Homo sapiens OX=9606 GN=RPL36 PE=1 SV=3	12.254	105			26.9587	26.4255	27.3823	27.1871	28.3576	28.6029
Q9Y3Y2	CHTOP_HUMAN	CHTOP	Chromatin target of PRMT1 protein OS=Homo sapiens OX=9606 GN=CHTOP PE=1 SV=2	26.397	248			24.1351	22.9814	23.7421	22.5151	21.6432	22.9267
Q9Y3Z3	SAMH1_HUMAN	SAMHD1	Deoxynucleoside triphosphate triphosphohydrolase SAMHD1 OS=Homo sapiens OX=9606 GN=SAMHD1 PE=1 SV=2	72.2	626			25.1102	24.7837	25.0165	24.9449	23.5956	24.6299
Q9Y478	AAKB1_HUMAN	PRKAB1	5'-AMP-activated protein kinase subunit beta-1 OS=Homo sapiens OX=9606 GN=PRKAB1 PE=1 SV=4	30.382	270			21.4596	21.5166	21.5726	21.2447	20.0593	20.9693
Q9Y490	TLN1_HUMAN	TLN1	Talin-1 OS=Homo sapiens OX=9606 GN=TLN1 PE=1 SV=3	269.767	2541			24.5796	23.3719	24.1479	24.7147	22.1341	23.1559
Q9Y4K0	LOXL2_HUMAN	LOXL2	Lysyl oxidase homolog 2 OS=Homo sapiens OX=9606 GN=LOXL2 PE=1 SV=1	86.725	774			23.3828	22.159	23.5787	22.9138	21.6414	22.9058
Q9Y4L1	HYOU1_HUMAN	HYOU1	Hypoxia up-regulated protein 1 OS=Homo sapiens OX=9606 GN=HYOU1 PE=1 SV=1	111.335	999			27.4087	26.3026	27.0709	27.1034	25.4269	25.4367
Q9Y4P1	ATG4B_HUMAN	ATG4B	Cysteine protease ATG4B OS=Homo sapiens OX=9606 GN=ATG4B PE=1 SV=2	44.294	393			23.5671	20.2431	23.2028	23.4089	21.4135	20.314
Q9Y4W2	LAS1L_HUMAN	LAS1L	Ribosomal biogenesis protein LAS1L OS=Homo sapiens OX=9606 GN=LAS1L PE=1 SV=2	83.065	734			25.6029	22.5647	26.1204	26.0765	23.4278	24.5269
Q9Y580	RBM7_HUMAN	RBM7	RNA-binding protein 7 OS=Homo sapiens OX=9606 GN=RBM7 PE=1 SV=1	30.504	266			23.3317	20.8302	23.1439	23.1899	21.0035	23.5614
Q9Y5A9	YTHD2_HUMAN	YTHDF2	YTH domain-containing family protein 2 OS=Homo sapiens OX=9606 GN=YTHDF2 PE=1 SV=2	62.334	579			21.756	19.2181	20.787	19.4324	23.8353	24.0722
Q9Y5J1	UTP18_HUMAN	UTP18	U3 small nucleolar RNA-associated protein 18 homolog OS=Homo sapiens OX=9606 GN=UTP18 PE=1 SV=3	62.004	556			21.5782	19.9474	22.6805	19.9937	22.7925	24.2069
Q9Y5K6	CD2AP_HUMAN	CD2AP	CD2-associated protein OS=Homo sapiens OX=9606 GN=CD2AP PE=1 SV=1	71.451	639			26.3656	25.6133	25.3243	24.5123	21.1152	21.8488
Q9Y5M8	SRPRB_HUMAN	SRPRB	Signal recognition particle receptor subunit beta OS=Homo sapiens OX=9606 GN=SRPRB PE=1 SV=3	29.702	271			22.431	21.9345	22.4231	22.4995	23.0757	24.8986
Q9Y5V3	MAGD1_HUMAN	MAGED1	Melanoma-associated antigen D1 OS=Homo sapiens OX=9606 GN=MAGED1 PE=1 SV=3	86.161	778			23.7846	21.4828	23.1498	21.4324	21.2544	20.5929
Q9Y676	RT18B_HUMAN	MRPS18B	Small ribosomal subunit protein mS40 OS=Homo sapiens OX=9606 GN=MRPS18B PE=1 SV=1	29.396	258			30.1926	28.9725	30.6638	30.5954	31.101	31.2098
Q9Y678	COPG1_HUMAN	COPG1	Coatomer subunit gamma-1 OS=Homo sapiens OX=9606 GN=COPG1 PE=1 SV=1	97.718	874	Q9UBF2	COPG2	25.3934	24.9613	25.2471	25.0288	24.2794	25.4334
Q9Y696	CLIC4_HUMAN	CLIC4	Chloride intracellular channel protein 4 OS=Homo sapiens OX=9606 GN=CLIC4 PE=1 SV=4	28.772	253			24.7389	23.686	23.9427	24.0827	24.1615	24.0681
Q9Y697	NFS1_HUMAN	NFS1	Cysteine desulfurase OS=Homo sapiens OX=9606 GN=NFS1 PE=1 SV=3	50.196	457			20.8828	18.4992	20.6612	20.5456	25.5437	26.1329
Q9Y6G3	RM42_HUMAN	MRPL42	Large ribosomal subunit protein mL42 OS=Homo sapiens OX=9606 GN=MRPL42 PE=1 SV=1	16.661	142			26.5985	23.6465	26.333	26.5056	23.2857	25.9438
Q9Y6G9	DC1L1_HUMAN	DYNC1LI1	Cytoplasmic dynein 1 light intermediate chain 1 OS=Homo sapiens OX=9606 GN=DYNC1LI1 PE=1 SV=3	56.579	523			24.9529	22.6796	24.1778	23.9958	24.5014	24.9507
Q9Y6K9	NEMO_HUMAN	IKBKG	NF-kappa-B essential modulator OS=Homo sapiens OX=9606 GN=IKBKG PE=1 SV=2	48.198	419			24.8403	22.874	24.0958	23.4493	23.832	23.9823
Q9Y6M1	IF2B2_HUMAN	IGF2BP2	Insulin-like growth factor 2 mRNA-binding protein 2 OS=Homo sapiens OX=9606 GN=IGF2BP2 PE=1 SV=2	66.121	599			26.013	24.765	25.8807	25.9118	24.9735	25.1783
Q9Y6W5	WASF2_HUMAN	WASF2	Actin-binding protein WASF2 OS=Homo sapiens OX=9606 GN=WASF2 PE=1 SV=3	54.284	498			24.6991	22.448	24.0132	24.1997	22.2674	23.134
